# Supplementary material for: Divergent role of Mitochondrial Amidoxime Reducing Component 1 (MARC1) in human and mouse
Source: PLoS Genet. 2024 Mar 4;20(3):e1011179. doi: 10.1371/journal.pgen.1011179 (PMC10939284; doi:10.1371/journal.pgen.1011179)
Supplement: S8 Table — mRNA was extracted from 6–10 weeks old WT, Marc1 or Marc2 KO male mice, fed ad lib with chow diet. RNA extraction, processing and analysis described in details in Supplemental Methods. (XLSX) [file pgen.1011179.s018.xlsx]

## Sheet: Marc1_liver__KO_vs_WT
gene	fold change	p-value	adjusted p-value	control TPM	description
Rpl37rt	-48.46	3.64e-08	0.000112	111.291	predicted gene 13826
Marc1	-20.82	0	0	252.296	mitochondrial amidoxime reducing component 1
Gm12191	-19.84	0.149	#N/A	0.596	ribosomal protein L30 pseudogene
Hist1h4k	-11.94	0.000848	#N/A	0.539	histone cluster 1, H4k
Irs3	-9.44	0.0004	#N/A	0.094	insulin receptor substrate 3
Naip7	-8.53	0.00434	#N/A	0.052	NLR family, apoptosis inhibitory protein 7
BC002163	-8	0.00112	0.233	18.564	NADH dehydrogenase Fe-S protein 5 pseudogene
Hist1h2ab	-7.92	0.0347	#N/A	0.22	histone cluster 1, H2ab
Fmr1nb	-7.88	0.0233	#N/A	1.279	fragile X mental retardation 1 neighbor
Hba-a1	-7.81	0.00116	0.233	46.026	hemoglobin alpha, adult chain 1
Gm13547	-7.11	0.00616	#N/A	0.28	predicted gene 13547
Hist1h3b	-6.62	0.0313	#N/A	0.248	histone cluster 1, H3b
Trpc2	-6.41	0.374	#N/A	0.027	transient receptor potential cation channel, subfamily C, member 2
Mir5625	-6.33	0.366	#N/A	1.076	microRNA mir-5625
Ccdc103	-6.2	0.0259	#N/A	0.064	coiled-coil domain containing 103
Frmd3	-6.19	0.0279	#N/A	0.029	FERM domain containing 3
Rnf223	-6.18	0.0296	#N/A	0.091	ring finger 223
Cyp2b9	-5.82	0.16	0.867	1.579	cytochrome P450, family 2, subfamily b, polypeptide 9
1700007F19Rik	-5.76	0.117	#N/A	0.05	RIKEN cDNA 1700007F19 gene
Cldn20	-5.75	0.0066	#N/A	0.263	claudin 20
Gm11710	-5.67	0.234	#N/A	0.264	predicted gene 11710
Gm11711	-5.67	0.234	#N/A	0.264	predicted gene 11711
Slc26a8	-5.56	0.0551	#N/A	0.022	solute carrier family 26, member 8
Gper1	-5.52	0.0383	#N/A	0.051	G protein-coupled estrogen receptor 1
Stk32a	-5.41	0.0184	#N/A	0.034	serine/threonine kinase 32A
Tmc5	-5.22	0.297	#N/A	0.023	transmembrane channel-like gene family 5
Lrp8	-5.19	0.0185	#N/A	0.03	low density lipoprotein receptor-related protein 8, apolipoprotein e receptor
Gm128	-4.91	0.113	#N/A	0.048	predicted gene 128
Gm11346	-4.87	0.115	#N/A	0.062	X-linked lymphocyte-regulated 5 pseudogene
4930528A17Rik	-4.85	0.0339	#N/A	0.069	RIKEN cDNA 4930528A17 gene
Gpr84	-4.75	0.0669	#N/A	0.056	G protein-coupled receptor 84
Adamts16	-4.74	0.114	#N/A	0.017	a disintegrin-like and metallopeptidase (reprolysin type) with thrombospondin type 1 motif, 16
Gdf11	-4.73	0.0534	#N/A	0.061	growth differentiation factor 11
Cldn23	-4.48	0.201	#N/A	0.035	claudin 23
Sptbn4	-4.46	0.0972	#N/A	0.019	spectrin beta, non-erythrocytic 4
Mas1	-4.45	0.024	#N/A	0.07	MAS1 oncogene
TrnR	-4.41	0.0719	#N/A	1.532	tRNA arginine, mitochondrial
4930455H04Rik	-4.38	0.0892	#N/A	0.076	RIKEN cDNA 4930455H04 gene
Cyp2b13	-4.29	0.284	#N/A	0.033	cytochrome P450, family 2, subfamily b, polypeptide 13
Lrrc69	-4.27	0.288	#N/A	0.05	leucine rich repeat containing 69
Cplx1	-4.27	0.365	#N/A	0.028	complexin 1
Hmgcll1	-4.27	0.0823	#N/A	0.022	3-hydroxymethyl-3-methylglutaryl-Coenzyme A lyase-like 1
Olfr1029	-4.24	0.22	#N/A	0.057	olfactory receptor 1029
Scml2	-4.22	0.222	#N/A	0.012	sex comb on midleg-like 2 (Drosophila)
9030625G05Rik	-4.18	0.233	#N/A	0.073	RIKEN cDNA 9030625G05 gene
Pou2f3	-4.18	0.225	#N/A	0.024	POU domain, class 2, transcription factor 3
Etv4	-4.17	0.225	#N/A	0.033	ets variant gene 4 (E1A enhancer binding protein, E1AF)
Mir7578	-4.16	0.0873	#N/A	0.909	microRNA mir-7578
Pcdhb8	-4.15	0.171	#N/A	0.034	protocadherin beta 8
8030442B05Rik	-4.07	0.229	#N/A	0.051	RIKEN cDNA 8030442B05 gene
Spata25	-4.07	0.22	#N/A	0.093	spermatogenesis associated 25
F2rl2	-4.02	0.0595	#N/A	0.063	coagulation factor II (thrombin) receptor-like 2
Gm15612	-4.02	0.0475	#N/A	0.039	predicted gene 15612
Dbpht2	-4.01	0.399	#N/A	0.019	DNA binding protein with his-thr domain
1700010I02Rik	-3.95	0.0387	#N/A	0.346	RIKEN cDNA 1700010I02 gene
Gm10408	-3.92	0.488	#N/A	0.036	predicted gene 10408
Aoc1	-3.85	0.201	#N/A	0.034	amine oxidase, copper-containing 1
2010204K13Rik	-3.84	0.104	#N/A	0.224	RIKEN cDNA 2010204K13 gene
LOC100038947	-3.81	0.0753	#N/A	0.126	signal-regulatory protein beta 1-like
B3gnt7	-3.79	0.162	#N/A	0.027	UDP-GlcNAc:betaGal beta-1,3-N-acetylglucosaminyltransferase 7
Cdx4	-3.75	0.195	#N/A	0.042	caudal type homeobox 4
Mir6972	-3.74	0.0946	#N/A	1.763	microRNA mir-6972
Wdr72	-3.73	0.123	#N/A	0.017	WD repeat domain 72
Gm14634	-3.73	0.122	#N/A	0.041	predicted gene 14634
Il13ra2	-3.73	0.0547	#N/A	0.067	interleukin 13 receptor, alpha 2
Ooep	-3.72	0.114	#N/A	0.093	oocyte expressed protein
Arc	-3.7	0.0524	#N/A	0.047	activity regulated cytoskeletal-associated protein
Hrc	-3.7	0.154	#N/A	0.028	histidine rich calcium binding protein
Slc35g2	-3.67	0.115	#N/A	0.07	solute carrier family 35, member G2
Hist1h4j	-3.66	0.263	#N/A	0.183	histone cluster 1, H4j
Fam221b	-3.65	0.225	#N/A	0.03	family with sequence similarity 221, member B
Lmo1	-3.64	0.205	#N/A	0.07	LIM domain only 1
Adam32	-3.63	0.174	#N/A	0.035	a disintegrin and metallopeptidase domain 32
B4galnt2	-3.61	0.105	#N/A	0.034	beta-1,4-N-acetyl-galactosaminyl transferase 2
Hist1h2bg	-3.61	0.0292	#N/A	0.518	histone cluster 1, H2bg
Susd5	-3.61	0.359	#N/A	0.013	sushi domain containing 5
Hist1h4a	-3.6	0.209	#N/A	0.153	histone cluster 1, H4a
Greb1	-3.59	0.287	#N/A	0.007	gene regulated by estrogen in breast cancer protein
Pdzd3	-3.59	0.445	#N/A	0.024	PDZ domain containing 3
Xlr3b	-3.57	0.0516	#N/A	0.148	X-linked lymphocyte-regulated 3B
Slc5a5	-3.55	0.445	#N/A	0.017	solute carrier family 5 (sodium iodide symporter), member 5
Mro	-3.54	0.294	#N/A	0.022	maestro
AI847159	-3.53	0.531	#N/A	0.05	expressed sequence AI847159
Gm8923	-3.53	0.531	#N/A	0.037	predicted gene 8923
Hist1h3a	-3.47	0.185	#N/A	0.207	histone cluster 1, H3a
Ube2ql1	-3.46	0.304	#N/A	0.024	ubiquitin-conjugating enzyme E2Q family-like 1
Paqr5	-3.46	0.287	#N/A	0.018	progestin and adipoQ receptor family member V
Gpr17	-3.42	0.24	#N/A	0.012	G protein-coupled receptor 17
A230028O05Rik	-3.41	0.199	#N/A	0.029	RIKEN cDNA A230028O05 gene
Stmn1-rs1	-3.39	0.153	#N/A	0.104	stathmin 1, related sequence 1
Muc4	-3.37	0.201	#N/A	0.007	mucin 4
Hist1h2ad	-3.36	0.306	#N/A	0.103	histone cluster 1, H2ad
Esrp1	-3.35	0.0427	#N/A	0.04	epithelial splicing regulatory protein 1
Dlg2	-3.34	0.13	#N/A	0.013	discs, large homolog 2 (Drosophila)
4930512M02Rik	-3.32	0.199	#N/A	0.108	RIKEN cDNA 4930512M02 gene
Ovol2	-3.32	0.24	#N/A	0.065	ovo-like 2 (Drosophila)
Tnr	-3.31	0.16	#N/A	0.015	tenascin R
6030440G07Rik	-3.29	0.202	#N/A	0.078	RIKEN cDNA 6030440G07 gene
1700108F19Rik	-3.29	0.248	#N/A	0.068	RIKEN cDNA 1700108F19 gene
Aunip	-3.29	0.198	#N/A	0.06	clathrin heavy chain linker domain containing 1
Fgf9	-3.26	0.126	#N/A	0.018	fibroblast growth factor 9
Zfp345	-3.26	0.121	#N/A	0.027	zinc finger protein 345
Pnpla5	-3.25	0.142	#N/A	0.045	patatin-like phospholipase domain containing 5
Reg4	-3.25	0.0935	#N/A	0.122	regenerating islet-derived family, member 4
Ap1m2	-3.2	0.0768	#N/A	0.09	adaptor protein complex AP-1, mu 2 subunit
Xlr4a	-3.2	0.531	#N/A	0.128	X-linked lymphocyte-regulated 4A
Gabrp	-3.18	0.226	#N/A	0.017	gamma-aminobutyric acid (GABA) A receptor, pi
Cfd	-3.17	0.0667	#N/A	0.435	complement factor D (adipsin)
Npm3-ps1	-3.17	0.495	#N/A	0.045	nucleoplasmin 3, pseudogene 1
AV051173	-3.16	0.146	#N/A	0.153	expressed sequence AV051173
Mettl7a2	-3.15	0.137	#N/A	0.149	methyltransferase like 7A2
Apol7c	-3.14	0.0129	#N/A	0.223	apolipoprotein L 7c
9530077C05Rik	-3.14	0.0372	#N/A	0.085	RIKEN cDNA 9530077C05 gene
Zfp934	-3.13	0.108	#N/A	0.068	zinc finger protein 934
Elfn1	-3.11	0.173	#N/A	0.031	leucine rich repeat and fibronectin type III, extracellular 1
Ticrr	-3.1	0.168	#N/A	0.013	TOPBP1-interacting checkpoint and replication regulator
Tmem254c	-3.1	0.156	0.867	1.586	transmembrane protein 254c
Ugt1a2	-3.09	0.0102	#N/A	0.408	UDP glucuronosyltransferase 1 family, polypeptide A2
Cd209f	-3.09	0.113	#N/A	0.11	CD209f antigen
Gm16853	-3.09	0.34	#N/A	0.028	predicted gene, 16853
Cd28	-3.08	0.0434	#N/A	0.042	CD28 antigen
Sox10	-3.06	0.369	#N/A	0.016	SRY (sex determining region Y)-box 10
Spire2	-3.05	0.37	#N/A	0.019	spire homolog 2 (Drosophila)
C030013C21Rik	-3.04	0.347	#N/A	0.091	RIKEN cDNA C030013C21 gene
Cfap70	-3.04	0.203	#N/A	0.02	tetratricopeptide repeat domain 18
Mir546	-3.03	0.499	#N/A	0.488	microRNA 546
Vdr	-3.03	0.254	#N/A	0.017	vitamin D receptor
Rgr	-3	0.378	#N/A	0.01	retinal G protein coupled receptor
Cd164l2	-2.99	0.452	#N/A	0.043	CD164 sialomucin-like 2
Rab25	-2.98	0.0372	#N/A	0.187	RAB25, member RAS oncogene family
Fam83e	-2.98	0.209	#N/A	0.025	family with sequence similarity 83, member E
Melk	-2.96	0.0595	#N/A	0.069	maternal embryonic leucine zipper kinase
1700003M07Rik	-2.96	0.386	#N/A	0.021	RIKEN cDNA 1700003M07 gene
Tas1r1	-2.96	0.244	#N/A	0.025	taste receptor, type 1, member 1
Mfap5	-2.96	0.328	#N/A	0.03	microfibrillar associated protein 5
Sema7a	-2.96	0.0547	#N/A	0.051	sema domain, immunoglobulin domain (Ig), and GPI membrane anchor, (semaphorin) 7A
Mir6937	-2.94	0.33	#N/A	0.634	microRNA mir-6937
Xist	-2.94	0.435	#N/A	0.003	inactive X specific transcripts
Map3k19	-2.93	0.307	#N/A	0.017	mitogen-activated protein kinase kinase kinase 19
Spns3	-2.93	0.242	#N/A	0.049	spinster homolog 3
Slc26a5	-2.93	0.248	#N/A	0.015	solute carrier family 26, member 5
Clrn1	-2.92	0.155	#N/A	0.04	clarin 1
Pgf	-2.89	0.188	#N/A	0.052	placental growth factor
Gata1	-2.89	0.376	#N/A	0.027	GATA binding protein 1
Capsl	-2.88	0.323	#N/A	0.056	calcyphosine-like
Pcdhb7	-2.87	0.19	#N/A	0.032	protocadherin beta 7
Ankrd34a	-2.87	0.274	#N/A	0.021	ankyrin repeat domain 34A
Gnaz	-2.85	0.229	#N/A	0.035	guanine nucleotide binding protein, alpha z subunit
Noxa1	-2.85	0.326	#N/A	0.031	NADPH oxidase activator 1
Dlx1	-2.85	0.319	#N/A	0.019	distal-less homeobox 1
D7Ertd143e	-2.85	0.477	#N/A	0.018	DNA segment, Chr 7, ERATO Doi 143, expressed
Mir6946	-2.84	0.328	#N/A	0.965	microRNA mir-6946
Trim34b	-2.84	0.0316	#N/A	0.33	tripartite motif-containing 34B
Mir762	-2.84	0.385	#N/A	0.688	microRNA 762
Gja6	-2.84	0.258	#N/A	0.043	gap junction protein, alpha 6
Pkp1	-2.83	0.0909	#N/A	0.037	plakophilin 1
Pax1	-2.83	0.381	#N/A	0.02	paired box 1
Fxyd7	-2.83	0.153	#N/A	0.124	FXYD domain-containing ion transport regulator 7
Syt17	-2.83	0.265	#N/A	0.053	synaptotagmin XVII
Slamf1	-2.82	0.214	#N/A	0.032	signaling lymphocytic activation molecule family member 1
Siglecf	-2.81	0.234	#N/A	0.026	sialic acid binding Ig-like lectin 5
Kdm4d	-2.78	0.394	#N/A	0.019	lysine (K)-specific demethylase 4D
6030466F02Rik	-2.77	0.336	#N/A	0.035	RIKEN cDNA 6030466F02 gene
Tmem181c-ps	-2.76	0.265	#N/A	0.04	transmembrane protein 181C, pseudogene
Scd4	-2.76	0.152	#N/A	0.047	stearoyl-coenzyme A desaturase 4
Ppef2	-2.75	0.406	#N/A	0.022	protein phosphatase, EF hand calcium-binding domain 2
Gng8	-2.75	0.41	#N/A	0.054	guanine nucleotide binding protein (G protein), gamma 8
Cntn3	-2.74	0.4	#N/A	0.013	contactin 3
C130026I21Rik	-2.73	0.156	#N/A	0.109	RIKEN cDNA C130026I21 gene
Ggt1	-2.73	0.242	#N/A	0.049	gamma-glutamyltransferase 1
Tmem255a	-2.73	0.128	#N/A	0.05	transmembrane protein 255A
Podxl2	-2.7	0.123	#N/A	0.079	podocalyxin-like 2
Sync	-2.69	0.146	#N/A	0.051	syncoilin
Gm11744	-2.68	0.183	#N/A	0.131	predicted gene 11744
Rnase10	-2.67	0.134	#N/A	0.096	ribonuclease, RNase A family, 10 (non-active)
Ltk	-2.67	0.16	#N/A	0.046	leukocyte tyrosine kinase
E530011L22Rik	-2.67	0.212	#N/A	0.032	RIKEN cDNA E530011L22 gene
Gm13238	-2.66	0.0328	#N/A	0.334	carnitine deficiency-associated gene expressed in ventricle 3 pseudogene
Tcf23	-2.65	0.0989	#N/A	0.039	transcription factor 23
Igsf9b	-2.65	0.41	#N/A	0.024	immunoglobulin superfamily, member 9B
Inpp5j	-2.63	0.311	#N/A	0.018	inositol polyphosphate 5-phosphatase J
Zbtb32	-2.63	0.0823	#N/A	0.086	zinc finger and BTB domain containing 32
Cbr2	-2.61	0.248	#N/A	0.061	carbonyl reductase 2
Tm4sf5	-2.6	0.226	#N/A	0.082	transmembrane 4 superfamily member 5
Klf5	-2.6	0.0508	#N/A	0.13	Kruppel-like factor 5
Tas2r138	-2.6	0.318	#N/A	0.061	taste receptor, type 2, member 138
Mir671	-2.59	0.37	#N/A	0.663	microRNA 671
2900060B14Rik	-2.58	0.276	#N/A	0.101	RIKEN cDNA 2900060B14 gene
Akr1c18	-2.58	0.32	#N/A	0.052	aldo-keto reductase family 1, member C18
Hsd3b6	-2.58	0.19	#N/A	0.108	hydroxy-delta-5-steroid dehydrogenase, 3 beta- and steroid delta-isomerase 6
Mir7027	-2.58	0.288	#N/A	1.087	microRNA mir-7027
Gipc3	-2.57	0.0497	#N/A	0.219	GIPC PDZ domain containing family, member 3
AI414108	-2.57	0.301	#N/A	0.016	expressed sequence AI414108
Larp6	-2.57	0.202	#N/A	0.034	La ribonucleoprotein domain family, member 6
Bricd5	-2.56	0.362	#N/A	0.077	BRICHOS domain containing 5
Erv3	-2.56	0.325	#N/A	0.015	endogenous retroviral sequence 3
Efcab8	-2.56	0.377	#N/A	0.041	EF-hand calcium binding domain 8
Asb5	-2.56	0.224	#N/A	0.049	ankyrin repeat and SOCs box-containing 5
Arxes2	-2.56	0.252	#N/A	0.051	adipocyte-related X-chromosome expressed sequence 2
Troap	-2.55	0.169	#N/A	0.058	trophinin associated protein
Oscp1	-2.55	0.283	#N/A	0.047	organic solute carrier partner 1
Klhl35	-2.55	0.246	#N/A	0.039	kelch-like 35
Gm3893	-2.53	0.313	#N/A	0.022	predicted gene 3893
Acr	-2.52	0.29	#N/A	0.042	acrosin prepropeptide
2810468N07Rik	-2.52	0.325	#N/A	0.043	RIKEN cDNA 2810468N07 gene
Cd55b	-2.51	0.512	#N/A	0.029	decay accelerating factor 2
Olfr1392	-2.51	0.508	#N/A	0.046	olfactory receptor 1392
Gm8979	-2.51	0.548	#N/A	0.059	very large inducible GTPase 1 pseudogene
Dpep2	-2.51	0.155	#N/A	0.084	dipeptidase 2
Slc22a13	-2.51	0.332	#N/A	0.037	solute carrier family 22 (organic cation transporter), member 13
Gm7008	-2.5	0.33	#N/A	0.145	predicted gene 7008
Ptcra	-2.5	0.313	#N/A	0.073	pre T cell antigen receptor alpha
4930433N12Rik	-2.5	0.256	#N/A	0.054	RIKEN cDNA 4930433N12 gene
A730046J19Rik	-2.49	0.293	#N/A	0.016	RIKEN cDNA A730046J19 gene
1700120K04Rik	-2.48	0.16	#N/A	0.31	RIKEN cDNA 1700120K04 gene
4930429F24Rik	-2.48	0.3	#N/A	0.037	RIKEN cDNA 4930429F24 gene
Tnfrsf13c	-2.47	0.167	#N/A	0.062	tumor necrosis factor receptor superfamily, member 13c
Nkain2	-2.46	0.232	#N/A	0.076	Na+/K+ transporting ATPase interacting 2
Mir8104	-2.46	0.467	#N/A	0.46	microRNA mir-8104
Mxd3	-2.46	0.312	#N/A	0.074	Max dimerization protein 3
1700123M08Rik	-2.46	0.464	#N/A	0.043	RIKEN cDNA 1700123M08 gene
Rtkn2	-2.44	0.252	#N/A	0.024	rhotekin 2
F630206G17Rik	-2.44	0.673	#N/A	0.015	RIKEN cDNA F630206G17 gene
Snord49b	-2.44	0.618	#N/A	0.552	small nucleolar RNA, C/D box 49B
Gm38407	-2.44	0.673	#N/A	0.015	Derived by automated computational analysis using gene prediction method: Gnomon.
Fam170b	-2.44	0.548	#N/A	0.021	family with sequence similarity 170, member B
Pou4f1	-2.44	0.622	#N/A	0.009	POU domain, class 4, transcription factor 1
Gm10125	-2.44	0.622	#N/A	0.022	predicted gene 10125
Ccdc87	-2.44	0.209	#N/A	0.03	coiled-coil domain containing 87
Defb25	-2.44	0.623	#N/A	0.113	defensin beta 25
Arid3c	-2.44	0.673	#N/A	0.022	AT rich interactive domain 3C (BRIGHT-like)
Mir7036b	-2.44	0.613	#N/A	0.568	microRNA mir-7036b
Cxcl5	-2.44	0.246	#N/A	0.058	chemokine (C-X-C motif) ligand 5
A730020E08Rik	-2.44	0.618	#N/A	0.021	RIKEN cDNA A730020E08 gene
Dyrk4	-2.44	0.62	#N/A	0.016	dual-specificity tyrosine-(Y)-phosphorylation regulated kinase 4
Tdrd12	-2.44	0.618	#N/A	0.02	tudor domain containing 12
Brsk2	-2.44	0.614	#N/A	0.009	BR serine/threonine kinase 2
Ido1	-2.44	0.618	#N/A	0.023	indoleamine 2,3-dioxygenase 1
Dusp26	-2.44	0.554	#N/A	0.019	dual specificity phosphatase 26 (putative)
Comp	-2.44	0.556	#N/A	0.014	cartilage oligomeric matrix protein
Fa2h	-2.44	0.612	#N/A	0.015	fatty acid 2-hydroxylase
Vat1l	-2.44	0.613	#N/A	0.01	vesicle amine transport protein 1 homolog-like (T. californica)
Lancl3	-2.44	0.619	#N/A	0.009	LanC lantibiotic synthetase component C-like 3 (bacterial)
Nyx	-2.44	0.614	#N/A	0.01	nyctalopin
Mir5132	-2.44	0.622	#N/A	0.473	microRNA 5132
March4	-2.43	0.144	#N/A	0.035	membrane-associated ring finger (C3HC4) 4
1810062O18Rik	-2.43	0.216	#N/A	0.127	RIKEN cDNA 1810062O18 gene
Gm13830	-2.43	0.467	#N/A	0.017	Derived by automated computational analysis using gene prediction method: Gnomon.
Popdc3	-2.42	0.629	#N/A	0.017	popeye domain containing 3
Hist3h2bb-ps	-2.42	0.497	#N/A	0.072	histone cluster 3, H2bb, pseudogene
C330011F03Rik	-2.42	0.216	#N/A	0.049	RIKEN cDNA C330011F03 gene
Ankrd22	-2.42	0.553	#N/A	0.02	ankyrin repeat domain 22
Il1bos	-2.42	0.628	#N/A	0.024	interleukin 1 beta, opposite strand
Gm13242	-2.42	0.619	#N/A	0.009	predicted gene 13242
Tbx3os2	-2.42	0.553	#N/A	0.026	T-box 3, opposite strand 2
Sctr	-2.41	0.567	#N/A	0.016	secretin receptor
Fam19a1	-2.41	0.567	#N/A	0.01	family with sequence similarity 19, member A1
Kap	-2.41	0.563	#N/A	0.054	kidney androgen regulated protein
Cited1	-2.41	0.565	#N/A	0.042	Cbp/p300-interacting transactivator with Glu/Asp-rich carboxy-terminal domain 1
H2-Q9	-2.41	0.577	0.967	9.821	histocompatibility 2, Q region locus 9
Mir3091	-2.4	0.376	#N/A	0.588	microRNA 3091
Gata5	-2.4	0.0418	#N/A	0.097	GATA binding protein 5
Tcfl5	-2.4	0.637	#N/A	0.014	transcription factor-like 5 (basic helix-loop-helix)
Sprr2a3	-2.4	0.419	#N/A	0.051	small proline-rich protein 2A3
2410018L13Rik	-2.39	0.202	#N/A	0.152	RIKEN cDNA 2410018L13 gene
Sec1	-2.39	0.681	#N/A	0.012	secretory blood group 1
Apitd1	-2.38	0.157	#N/A	0.149	apoptosis-inducing, TAF9-like domain 1
Rbmxl2	-2.38	0.331	#N/A	0.062	RNA binding motif protein, X-linked-like 2
Mir7069	-2.38	0.475	#N/A	0.708	microRNA mir-7069
5430437J10Rik	-2.37	0.428	#N/A	0.038	RIKEN cDNA 5430437J10 gene
Nkx2-3	-2.37	0.383	#N/A	0.021	NK2 homeobox 3
Eldr	-2.36	0.478	#N/A	0.027	RIKEN cDNA 2810442I21 gene
Vpreb2	-2.36	0.478	#N/A	0.11	pre-B lymphocyte gene 2
Slc25a43	-2.36	0.263	#N/A	0.108	solute carrier family 25, member 43
Mok	-2.35	0.148	#N/A	0.078	serine/threonine kinase 30
Gm2897	-2.35	0.547	#N/A	0.022	predicted gene 2897
Nipal4	-2.34	0.436	#N/A	0.013	NIPA-like domain containing 4
Pcdh20	-2.34	0.487	#N/A	0.008	protocadherin 20
1700110C19Rik	-2.34	0.39	#N/A	0.06	RIKEN cDNA 1700110C19 gene
Nxph1	-2.34	0.339	#N/A	0.04	neurexophilin 1
Ssmem1	-2.34	0.369	#N/A	0.07	serine-rich single-pass membrane protein 1
Mir704	-2.34	0.392	#N/A	0.559	microRNA 704
Gdf3	-2.34	0.198	#N/A	0.068	growth differentiation factor 3
Zic1	-2.34	0.188	#N/A	0.04	zinc finger protein of the cerebellum 1
Gm13498	-2.32	0.494	#N/A	0.02	heat shock protein 90 alpha (cytosolic), class B member 1 pseudogene
Hrct1	-2.32	0.119	#N/A	0.215	histidine rich carboxyl terminus 1
Nkain1	-2.32	0.202	#N/A	0.042	Na+/K+ transporting ATPase interacting 1
Gria4	-2.32	0.247	#N/A	0.023	glutamate receptor, ionotropic, AMPA4 (alpha 4)
Lpar4	-2.32	0.33	#N/A	0.017	lysophosphatidic acid receptor 4
Hist1h1a	-2.31	0.495	#N/A	0.073	histone cluster 1, H1a
E130310I04Rik	-2.31	0.217	#N/A	0.146	RIKEN cDNA E130310I04 gene
Pcdhgb8	-2.31	0.0403	#N/A	0.122	protocadherin gamma subfamily B, 8
Gm14327	-2.31	0.034	#N/A	0.347	predicted gene 14327
Plch1	-2.31	0.438	#N/A	0.007	phospholipase C, eta 1
Zscan5b	-2.31	0.541	#N/A	0.028	zinc finger and SCAN domain containing 5B
1700095A21Rik	-2.3	0.556	#N/A	0.04	RIKEN cDNA 1700095A21 gene
Cacna1f	-2.3	0.196	#N/A	0.018	calcium channel, voltage-dependent, alpha 1F subunit
Lrrtm3	-2.29	0.387	#N/A	0.018	leucine rich repeat transmembrane neuronal 3
Dlx4	-2.29	0.426	#N/A	0.03	distal-less homeobox 4
Fsip1	-2.29	0.393	#N/A	0.042	fibrous sheath-interacting protein 1
Rpp25	-2.29	0.343	#N/A	0.051	ribonuclease P/MRP 25 subunit
Tssk1	-2.28	0.158	#N/A	0.106	testis-specific serine kinase 1
Tmem27	-2.28	0.446	#N/A	0.032	transmembrane protein 27
Dnajb3	-2.27	0.505	#N/A	0.041	DnaJ (Hsp40) homolog, subfamily B, member 3
Gm5086	-2.27	0.329	#N/A	0.053	predicted gene 5086
Lvrn	-2.27	0.292	#N/A	0.021	RIKEN cDNA 4833403I15 gene
Mir2861	-2.27	0.445	#N/A	0.643	microRNA 2861
5330411J11Rik	-2.27	0.437	#N/A	0.032	RIKEN cDNA 5330411J11 gene
Pde6a	-2.26	0.493	#N/A	0.013	phosphodiesterase 6A, cGMP-specific, rod, alpha
Uba1y	-2.26	0.508	#N/A	0.01	ubiquitin-activating enzyme, Chr Y
2610305D13Rik	-2.25	0.0914	#N/A	0.142	RIKEN cDNA 2610305D13 gene
4930432K21Rik	-2.25	0.305	#N/A	0.043	RIKEN cDNA 4930432K21 gene
Rrad	-2.25	0.0832	#N/A	0.167	Ras-related associated with diabetes
Gm15910	-2.24	0.276	#N/A	0.029	predicted gene 15910
Gpr75	-2.24	0.567	#N/A	0.014	G protein-coupled receptor 75
Gm13710	-2.24	0.176	#N/A	0.25	predicted gene 13710
Stmn2	-2.24	0.367	#N/A	0.028	stathmin-like 2
Arhgap33os	-2.24	0.316	#N/A	0.033	Rho GTPase activating protein 33, opposite strand
Hpdl	-2.23	0.126	#N/A	0.123	4-hydroxyphenylpyruvate dioxygenase-like
Snord33	-2.23	0.398	#N/A	0.823	small nucleolar RNA, C/D box 33
Mir7060	-2.23	0.408	#N/A	0.486	microRNA mir-7060
Hrh1	-2.22	0.353	#N/A	0.029	histamine receptor H1
BC049715	-2.22	0.282	#N/A	0.111	cDNA sequence BC049715
Spx	-2.22	0.454	#N/A	0.034	RIKEN cDNA B230216G23 gene
Gm19461	-2.21	0.00814	#N/A	0.191	predicted gene, 19461
Mpz	-2.21	0.0262	#N/A	0.171	myelin protein zero
A530013C23Rik	-2.21	0.157	#N/A	0.09	RIKEN cDNA A530013C23 gene
Prrt4	-2.21	0.373	#N/A	0.019	proline-rich transmembrane protein 4
Mogat1	-2.2	0.014	#N/A	0.546	monoacylglycerol O-acyltransferase 1
Gm8909	-2.2	0.275	#N/A	0.072	predicted gene 8909
Tmem236	-2.2	0.412	#N/A	0.014	transmembrane protein 236
Fgf13	-2.2	0.515	#N/A	0.022	fibroblast growth factor 13
Nr4a2	-2.19	0.00436	#N/A	0.25	nuclear receptor subfamily 4, group A, member 2
Fbxo27	-2.19	0.379	#N/A	0.026	F-box protein 27
Mir7088	-2.19	0.461	#N/A	0.589	microRNA mir-7088
5730559C18Rik	-2.18	0.292	#N/A	0.041	RIKEN cDNA 5730559C18 gene
Sapcd2	-2.18	0.455	#N/A	0.015	suppressor APC domain containing 2
Gm14461	-2.18	0.414	#N/A	0.03	predicted gene 14461
Nat8l	-2.18	0.336	#N/A	0.013	N-acetyltransferase 8-like
Arl9	-2.18	0.321	#N/A	0.309	ADP-ribosylation factor-like 9
Chl1	-2.18	0.507	#N/A	0.007	cell adhesion molecule with homology to L1CAM
Trpm1	-2.18	0.473	#N/A	0.017	transient receptor potential cation channel, subfamily M, member 1
Zpbp	-2.17	0.593	#N/A	0.01	zona pellucida binding protein
Actn2	-2.17	0.462	#N/A	0.022	actinin alpha 2
Kcnma1	-2.17	0.152	#N/A	0.039	potassium large conductance calcium-activated channel, subfamily M, alpha member 1
Retnla	-2.17	0.468	#N/A	0.085	resistin like alpha
Pcdhb6	-2.17	0.478	#N/A	0.02	protocadherin beta 6
Rcor2	-2.17	0.256	#N/A	0.051	REST corepressor 2
Casc1	-2.17	0.475	#N/A	0.02	cancer susceptibility candidate 1
Gm10416	-2.15	0.25	#N/A	0.198	zinc finger protein pseudogene
Gm10584	-2.15	0.375	#N/A	0.031	predicted gene 10584
Zfp239	-2.14	0.146	#N/A	0.078	zinc finger protein 239
Hist1h2bb	-2.13	0.474	#N/A	0.104	histone cluster 1, H2bb
A330032B11Rik	-2.12	0.015	#N/A	0.231	RIKEN cDNA A330032B11 gene
Ppp1r42	-2.11	0.339	#N/A	0.082	protein phosphatase 1, regulatory subunit 42
Ankrd35	-2.11	0.314	#N/A	0.024	ankyrin repeat domain 35
Faxc	-2.11	0.281	#N/A	0.013	failed axon connections homolog (Drosophila)
Xkr6	-2.1	0.286	#N/A	0.039	X Kell blood group precursor related family member 6 homolog
2010106E10Rik	-2.1	0.402	#N/A	0.065	RIKEN cDNA 2010106E10 gene
Gm10012	-2.09	0.0148	#N/A	1.359	cytochrome c oxidase, subunit VIIc pseudogene
Moap1	-2.09	0.208	0.894	0.478	modulator of apoptosis 1
Fasl	-2.08	0.253	#N/A	0.064	Fas ligand (TNF superfamily, member 6)
Pdcd1lg2	-2.08	0.329	#N/A	0.03	programmed cell death 1 ligand 2
Ifitm10	-2.08	0.0843	#N/A	0.082	interferon induced transmembrane protein 10
E330034G19Rik	-2.07	0.503	#N/A	0.032	RIKEN cDNA E330034G19 gene
Gfi1	-2.07	0.357	#N/A	0.03	growth factor independent 1
Pira1	-2.07	0.497	#N/A	0.023	paired-Ig-like receptor A1
Gm11127	-2.07	0.0688	0.788	2.416	predicted gene 11127
Hist1h3e	-2.06	0.416	#N/A	0.167	histone cluster 1, H3e
Hist1h2ac	-2.06	0.601	#N/A	0.102	histone cluster 1, H2ac
Frmd5	-2.06	0.547	#N/A	0.015	FERM domain containing 5
Opcml	-2.06	0.497	#N/A	0.008	opioid binding protein/cell adhesion molecule-like
Exo1	-2.05	0.171	#N/A	0.032	exonuclease 1
4930577N17Rik	-2.05	0.153	#N/A	0.145	RIKEN cDNA 4930577N17 gene
Sema4f	-2.05	0.244	#N/A	0.034	sema domain, immunoglobulin domain (Ig), TM domain, and short cytoplasmic domain
BC048644	-2.05	0.393	#N/A	0.028	cDNA sequence BC048644
Mir7091	-2.05	0.414	#N/A	0.989	microRNA mir-7091
Pcdhb4	-2.04	0.397	#N/A	0.017	protocadherin beta 4
C130080G10Rik	-2.04	0.507	#N/A	0.042	RIKEN cDNA C130080G10 gene
Wfdc3	-2.04	0.495	#N/A	0.075	WAP four-disulfide core domain 3
Gpr171	-2.04	0.366	#N/A	0.036	G protein-coupled receptor 171
Gpc2	-2.04	0.238	#N/A	0.055	glypican 2 (cerebroglycan)
Hepacam2	-2.04	0.395	#N/A	0.036	HEPACAM family member 2
BC094916	-2.03	0.545	#N/A	0.039	cDNA sequence BC094916
Snord52	-2.03	0.394	#N/A	1.064	small nucleolar RNA, C/D box 52
Zc3h12b	-2.03	0.235	#N/A	0.041	zinc finger CCCH-type containing 12B
Msc	-2.02	0.0995	#N/A	0.21	musculin
Tmem198	-2.02	0.347	#N/A	0.052	transmembrane protein 198
Ebf1	-2.02	0.0727	#N/A	0.091	early B cell factor 1
Hhipl1	-2.02	0.0802	#N/A	0.117	hedgehog interacting protein-like 1
1700066B19Rik	-2.02	0.427	#N/A	0.025	RIKEN cDNA 1700066B19 gene
Galnt3	-2.02	0.0571	#N/A	0.106	UDP-N-acetyl-alpha-D-galactosamine:polypeptide N-acetylgalactosaminyltransferase 3
Slc12a3	-2.02	0.394	#N/A	0.019	solute carrier family 12, member 3
D630041G03Rik	-2.01	0.402	#N/A	0.017	RIKEN cDNA D630041G03 gene
Pakap	-2.01	0.132	0.856	0.364	-
Klhl29	-2	0.0572	#N/A	0.049	kelch-like 29
Fbxo43	-2	0.252	#N/A	0.039	F-box protein 43
Cd5	-2	0.155	#N/A	0.101	CD5 antigen
Bcas1	-2	0.51	#N/A	0.021	breast carcinoma amplified sequence 1
Gm15441	-2	0.0859	#N/A	0.161	predicted gene 15441
Gm15319	-2	0.429	#N/A	0.025	predicted gene 15319
Mir7079	-2	0.47	#N/A	0.87	microRNA mir-7079
Spta1	-1.99	0.184	#N/A	0.027	spectrin alpha, erythrocytic 1
Lca5l	-1.99	0.523	#N/A	0.019	Leber congenital amaurosis 5-like
Gucy2g	-1.99	0.47	#N/A	0.015	guanylate cyclase 2g
Nrap	-1.99	0.163	#N/A	0.032	nebulin-related anchoring protein
Nrn1l	-1.99	0.406	#N/A	0.098	neuritin 1-like
Fbxl22	-1.99	0.0191	#N/A	0.158	F-box and leucine-rich repeat protein 22
Clec3b	-1.99	0.32	#N/A	0.15	C-type lectin domain family 3, member b
Efhd1	-1.98	0.118	#N/A	0.146	EF hand domain containing 1
Fam78b	-1.98	0.145	#N/A	0.04	family with sequence similarity 78, member B
Pln	-1.98	0.431	#N/A	0.032	phospholamban
Il23a	-1.98	0.245	#N/A	0.128	interleukin 23, alpha subunit p19
Sfrp4	-1.98	0.441	#N/A	0.034	secreted frizzled-related protein 4
4930528D03Rik	-1.98	0.438	#N/A	0.049	RIKEN cDNA 4930528D03 gene
Klhl33	-1.98	0.412	#N/A	0.036	kelch-like 33
Ly6g6e	-1.98	0.456	#N/A	0.067	lymphocyte antigen 6 complex, locus G6E
Mall	-1.98	0.403	#N/A	0.039	mal, T cell differentiation protein-like
Mlf1	-1.98	0.374	#N/A	0.085	myeloid leukemia factor 1
Chil3	-1.98	0.561	#N/A	0.13	chitinase-like 3
L1cam	-1.98	0.143	#N/A	0.044	L1 cell adhesion molecule
Sftpc	-1.97	0.454	#N/A	0.073	surfactant associated protein C
Cdh6	-1.97	0.329	#N/A	0.043	cadherin 6
Hsf2bp	-1.97	0.116	#N/A	0.097	heat shock transcription factor 2 binding protein
Jph2	-1.97	0.0724	#N/A	0.072	junctophilin 2
Lingo4	-1.97	0.154	#N/A	0.078	leucine rich repeat and Ig domain containing 4
1700019B03Rik	-1.97	0.374	#N/A	0.057	RIKEN cDNA 1700019B03 gene
Cldn18	-1.97	0.345	#N/A	0.035	claudin 18
AU023762	-1.97	0.216	#N/A	0.088	expressed sequence AU023762
Gm20187	-1.96	0.477	#N/A	0.03	predicted gene, 20187
4930426L09Rik	-1.96	0.44	#N/A	0.04	RIKEN cDNA 4930426L09 gene
Col28a1	-1.96	0.305	#N/A	0.023	collagen, type XXVIII, alpha 1
Slc34a2	-1.96	2.13e-05	0.0238	1.278	solute carrier family 34 (sodium phosphate), member 2
Gm16894	-1.95	0.732	#N/A	0.028	predicted gene, 16894
Dner	-1.95	0.721	#N/A	0.008	delta/notch-like EGF-related receptor
Slco4c1	-1.95	0.724	#N/A	0.011	solute carrier organic anion transporter family, member 4C1
Slc35f1	-1.95	0.262	#N/A	0.042	solute carrier family 35, member F1
Hk1os	-1.95	0.727	#N/A	0.048	hexokinase 1, opposite strand
Sec14l3	-1.95	0.673	#N/A	0.007	SEC14-like 3 (S. cerevisiae)
Trim17	-1.95	0.73	#N/A	0.015	tripartite motif-containing 17
Mir3062	-1.95	0.733	#N/A	0.229	microRNA 3062
Tcap	-1.95	0.753	#N/A	0.029	titin-cap
Hist1h2bk	-1.95	0.727	#N/A	0.057	histone cluster 1, H2bk
Hist1h2af	-1.95	0.753	#N/A	0.05	histone cluster 1, H2af
Snord8	-1.95	0.724	#N/A	0.271	small nucleolar RNA, C/D box 8
A930017M01Rik	-1.95	0.73	#N/A	0.008	Smg-5 homolog, nonsense mediated mRNA decay factor pseudogene
Rhpn1	-1.95	0.727	#N/A	0.012	rhophilin, Rho GTPase binding protein 1
Foxh1	-1.95	0.724	#N/A	0.02	forkhead box H1
Asic1	-1.95	0.733	#N/A	0.007	acid-sensing (proton-gated) ion channel 1
Lrrc74b	-1.95	0.68	#N/A	0.012	RIKEN cDNA 4930451C15 gene
Tm4sf19	-1.95	0.724	#N/A	0.022	transmembrane 4 L six family member 19
Psd2	-1.95	0.753	#N/A	0.005	pleckstrin and Sec7 domain containing 2
Stard6	-1.95	0.342	#N/A	0.065	StAR-related lipid transfer (START) domain containing 6
Scarna17	-1.95	0.316	#N/A	1.518	small Cajal body-specific RNA 17
Neto1	-1.95	0.675	#N/A	0.007	neuropilin (NRP) and tolloid (TLL)-like 1
Npas4	-1.95	0.753	#N/A	0.007	neuronal PAS domain protein 4
Slc22a6	-1.95	0.733	#N/A	0.006	solute carrier family 22 (organic anion transporter), member 6
Mir8092	-1.95	0.724	#N/A	0.327	microRNA mir-8092
4921504E06Rik	-1.95	0.753	#N/A	0.013	RIKEN cDNA 4921504E06 gene
Mir3960	-1.95	0.727	#N/A	0.344	microRNA 3960
Dok5	-1.95	0.672	#N/A	0.015	docking protein 5
Adora3	-1.95	0.753	#N/A	0.011	adenosine A3 receptor
Ndst3	-1.95	0.727	#N/A	0.006	N-deacetylase/N-sulfotransferase (heparan glucosaminyl) 3
Slc9b1	-1.95	0.735	#N/A	0.01	solute carrier family 9, subfamily B (NHA1, cation proton antiporter 1), member 1
Negr1	-1.95	0.727	#N/A	0.011	neuronal growth regulator 1
Cdkn2a	-1.95	0.676	#N/A	0.031	cyclin-dependent kinase inhibitor 2A
B020004J07Rik	-1.95	0.728	#N/A	0.013	RIKEN cDNA B020004J07 gene
C530008M17Rik	-1.95	0.737	#N/A	0.003	RIKEN cDNA C530008M17 gene
1700124L16Rik	-1.95	0.727	#N/A	0.076	RIKEN cDNA 1700124L16 gene
Gm1965	-1.95	0.736	#N/A	0.01	predicted gene 1965
Tmem72	-1.95	0.736	#N/A	0.007	transmembrane protein 72
Clec2e	-1.95	0.679	#N/A	0.011	C-type lectin domain family 2, member e
Klri1	-1.95	0.753	#N/A	0.03	killer cell lectin-like receptor family I member 1
2200002J24Rik	-1.95	0.73	#N/A	0.042	RIKEN cDNA 2200002J24 gene
Scgb2b23-ps	-1.95	0.753	#N/A	0.049	secretoglobin, family 2B, member 23, pseudogene
Il4i1	-1.95	0.753	#N/A	0.014	interleukin 4 induced 1
Acan	-1.95	0.753	#N/A	0.004	aggrecan
AI314278	-1.95	0.753	#N/A	0.012	expressed sequence AI314278
Nkx6-2	-1.95	0.728	#N/A	0.02	NK6 homeobox 2
Syt8	-1.95	0.676	#N/A	0.019	synaptotagmin VIII
Tmem59l	-1.95	0.753	#N/A	0.019	transmembrane protein 59-like
Cngb1	-1.95	0.673	#N/A	0.004	cyclic nucleotide gated channel beta 1
Ces2f	-1.95	0.733	#N/A	0.014	carboxylesterase 2F
Hsd11b2	-1.95	0.683	#N/A	0.013	hydroxysteroid 11-beta dehydrogenase 2
Tsnaxip1	-1.95	0.727	#N/A	0.012	translin-associated factor X (Tsnax) interacting protein 1
Ctrb1	-1.95	0.753	#N/A	0.031	chymotrypsinogen B1
Jph3	-1.95	0.753	#N/A	0.006	junctophilin 3
Tubb3	-1.95	0.683	#N/A	0.014	tubulin, beta 3 class III
1700110K17Rik	-1.95	0.753	#N/A	0.04	RIKEN cDNA 1700110K17 gene
Trim29	-1.95	0.753	#N/A	0.008	tripartite motif-containing 29
C2cd4b	-1.95	0.753	#N/A	0.019	C2 calcium-dependent domain containing 4B
B430319G15Rik	-1.95	0.753	#N/A	0.007	RIKEN cDNA B430319G15 gene
TrnK	-1.95	0.753	#N/A	0.39	tRNA lysine, mitochondrial
Xlr4c	-1.95	0.753	#N/A	0.025	X-linked lymphocyte-regulated 4C
C77370	-1.95	0.68	#N/A	0.002	expressed sequence C77370
Ear12	-1.95	0.73	#N/A	0.05	eosinophil-associated, ribonuclease A family, member 12
Ear3	-1.95	0.73	#N/A	0.05	eosinophil-associated, ribonuclease A family, member 3
Piwil2	-1.94	0.188	#N/A	0.035	piwi-like RNA-mediated gene silencing 2
Tmem116	-1.94	0.301	#N/A	0.134	transmembrane protein 116
Mkrn3	-1.94	0.114	#N/A	0.095	makorin, ring finger protein, 3
4933406I18Rik	-1.94	0.15	#N/A	0.224	RIKEN cDNA 4933406I18 gene
Gm715	-1.94	0.456	#N/A	0.047	predicted gene 715
LOC100048884	-1.94	0.205	0.892	28.343	novel member of the major urinary protein (Mup) gene family
Nr2e1	-1.93	0.591	#N/A	0.018	nuclear receptor subfamily 2, group E, member 1
Slfn10-ps	-1.93	0.534	#N/A	0.018	schlafen 10, pseudogene
Trp53cor1	-1.93	0.272	#N/A	0.042	tumor protein p53 pathway corepressor 1
Pcdhb18	-1.93	0.282	#N/A	0.023	protocadherin beta 18
Stag3	-1.93	0.24	#N/A	0.036	stromal antigen 3
Gm3336	-1.93	0.289	#N/A	0.096	predicted gene 3336
Tceal5	-1.93	0.541	#N/A	0.046	transcription elongation factor A (SII)-like 5
Snord89	-1.92	0.118	#N/A	2.72	small nucleolar RNA, C/D box 89
Psmc3ip	-1.92	0.0535	#N/A	0.456	proteasome (prosome, macropain) 26S subunit, ATPase 3, interacting protein
Rps6ka6	-1.92	0.642	#N/A	0.01	ribosomal protein S6 kinase polypeptide 6
4930429B21Rik	-1.91	0.393	#N/A	0.049	RIKEN cDNA 4930429B21 gene
Kcnd3	-1.91	0.352	#N/A	0.022	potassium voltage-gated channel, Shal-related family, member 3
Xlr	-1.91	0.119	#N/A	0.264	X-linked lymphocyte-regulated
Egr1	-1.91	0.179	0.883	8.841	early growth response 1
A830018L16Rik	-1.9	0.611	#N/A	0.005	RIKEN cDNA A830018L16 gene
Twist2	-1.9	0.564	#N/A	0.027	twist basic helix-loop-helix transcription factor 2
Mir6910	-1.9	0.61	#N/A	0.526	microRNA mir-6910
Vwc2	-1.9	0.603	#N/A	0.01	von Willebrand factor C domain containing 2
Hbq1a	-1.9	0.612	#N/A	0.056	hemoglobin, theta 1A
Serpina3b	-1.9	0.61	#N/A	0.016	serine (or cysteine) peptidase inhibitor, clade A, member 3B
4933427E11Rik	-1.9	0.608	#N/A	0.029	RIKEN cDNA 4933427E11 gene
Myh15	-1.9	0.612	#N/A	0.005	myosin, heavy chain 15
Camk2a	-1.9	0.282	#N/A	0.036	calcium/calmodulin-dependent protein kinase II alpha
Cidea	-1.9	0.606	#N/A	0.029	cell death-inducing DNA fragmentation factor, alpha subunit-like effector A
Tectb	-1.9	0.565	#N/A	0.013	tectorin beta
Csrnp3	-1.9	0.607	#N/A	0.004	cysteine-serine-rich nuclear protein 3
1700054M17Rik	-1.9	0.657	#N/A	0.084	RIKEN cDNA 1700054M17 gene
Sh3gl2	-1.9	0.61	#N/A	0.013	SH3-domain GRB2-like 2
Pramel4	-1.9	0.61	#N/A	0.013	preferentially expressed antigen in melanoma like 4
Mir3473e	-1.9	0.663	#N/A	0.307	microRNA mir-3473e
Gm10640	-1.9	0.608	#N/A	0.032	predicted gene 10640
Mir7054	-1.9	0.713	#N/A	0.532	microRNA mir-7054
Myo16	-1.9	0.662	#N/A	0.005	myosin XVI
Kcng4	-1.9	0.606	#N/A	0.01	potassium voltage-gated channel, subfamily G, member 4
Crtam	-1.9	0.608	#N/A	0.018	cytotoxic and regulatory T cell molecule
Themis	-1.89	0.132	#N/A	0.116	thymocyte selection associated
Fstl4	-1.89	0.616	#N/A	0.011	follistatin-like 4
Asb16	-1.89	0.572	#N/A	0.024	ankyrin repeat and SOCS box-containing 16
Unc5cl	-1.89	0.615	#N/A	0.012	unc-5 homolog C (C. elegans)-like
Gm10536	-1.89	0.61	#N/A	0.008	predicted gene 10536
Gm14391	-1.89	0.239	#N/A	0.403	predicted gene 14391
Fhl5	-1.89	0.659	#N/A	0.032	four and a half LIM domains 5
Scn3b	-1.89	0.439	#N/A	0.022	sodium channel, voltage-gated, type III, beta
TrnD	-1.89	0.597	#N/A	0.645	tRNA aspartic acid, mitochondrial
Zdbf2	-1.88	0.669	#N/A	0.003	zinc finger, DBF-type containing 2
6030408B16Rik	-1.88	0.62	#N/A	0.017	RIKEN cDNA 6030408B16 gene
Gm6225	-1.88	0.164	#N/A	0.126	predicted gene 6225
Rimbp2	-1.88	0.621	#N/A	0.008	RIMS binding protein 2
Retn	-1.88	0.619	#N/A	0.056	resistin
Gm20139	-1.87	0.241	#N/A	0.034	predicted gene, 20139
Barhl1	-1.87	0.169	#N/A	0.068	BarH-like 1 (Drosophila)
Foxs1	-1.87	0.0426	#N/A	0.425	forkhead box S1
Cdc7	-1.87	0.211	#N/A	0.061	cell division cycle 7 (S. cerevisiae)
Ascl3	-1.87	0.524	#N/A	0.062	achaete-scute complex homolog 3 (Drosophila)
Ccsap	-1.87	0.135	#N/A	0.094	centriole, cilia and spindle associated protein
H2-T3	-1.86	0.571	#N/A	0.02	histocompatibility 2, T region locus 3
Nebl	-1.86	0.171	#N/A	0.071	nebulette
Igf2bp1	-1.85	0.531	#N/A	0.005	insulin-like growth factor 2 mRNA binding protein 1
Pcdhga8	-1.85	0.275	#N/A	0.037	protocadherin gamma subfamily A, 8
Tgm4	-1.85	0.535	#N/A	0.02	transglutaminase 4 (prostate)
Sap25	-1.85	0.584	0.967	0.861	sin3 associated polypeptide
Sgip1	-1.84	0.146	#N/A	0.061	SH3-domain GRB2-like (endophilin) interacting protein 1
Ggn	-1.84	0.189	#N/A	0.089	gametogenetin
Pcdhgb4	-1.83	0.18	#N/A	0.151	protocadherin gamma subfamily B, 4
Tgif2	-1.83	0.0242	#N/A	0.23	TGFB-induced factor homeobox 2
Zfp599	-1.83	0.126	#N/A	0.095	zinc finger protein 599
Fos	-1.83	0.253	0.916	1.328	FBJ osteosarcoma oncogene
4930507D05Rik	-1.82	0.625	#N/A	0.019	RIKEN cDNA 4930507D05 gene
Shisa8	-1.82	0.629	#N/A	0.031	expressed sequence AI848285
Dnaaf3	-1.82	0.0196	#N/A	0.315	dynein, axonemal assembly factor 3
Nwd1	-1.82	0.579	#N/A	0.006	NACHT and WD repeat domain containing 1
Gm10639	-1.82	0.688	#N/A	0.187	predicted gene 10639
Ano4	-1.81	0.543	#N/A	0.017	anoctamin 4
Itgb4	-1.81	0.0132	#N/A	0.122	integrin beta 4
Cahm	-1.81	0.215	#N/A	0.206	RIKEN cDNA B930003M22 gene
H2-Eb2	-1.81	0.314	#N/A	0.036	histocompatibility 2, class II antigen E beta2
Crx	-1.81	0.48	#N/A	0.024	cone-rod homeobox
G6b	-1.8	0.546	#N/A	0.019	immunoreceptor tyrosine-based inhibitory motif (ITIM) containing platelet receptor
Tgm7	-1.8	0.365	#N/A	0.065	transglutaminase 7
Fam83d	-1.8	0.207	#N/A	0.11	family with sequence similarity 83, member D
Cftr	-1.8	0.349	#N/A	0.017	cystic fibrosis transmembrane conductance regulator
Clec4b1	-1.8	0.278	#N/A	0.196	C-type lectin domain family 4, member b1
Frem3	-1.8	0.585	#N/A	0.01	Fras1 related extracellular matrix protein 3
Gulp1	-1.79	0.0652	#N/A	0.145	GULP, engulfment adaptor PTB domain containing 1
D830032E09Rik	-1.79	0.49	#N/A	0.033	RIKEN cDNA D830032E09 gene
4930427A07Rik	-1.79	0.101	#N/A	0.099	RIKEN cDNA 4930427A07 gene
Dnase1	-1.79	0.178	#N/A	0.158	deoxyribonuclease I
Col9a3	-1.79	0.214	#N/A	0.095	collagen, type IX, alpha 3
Art2a-ps	-1.79	0.554	#N/A	0.036	ADP-ribosyltransferase 2a, pseudogene
AW551984	-1.79	0.555	#N/A	0.01	expressed sequence AW551984
Cdh19	-1.78	0.473	#N/A	0.023	cadherin 19, type 2
Gpr18	-1.78	0.347	#N/A	0.106	G protein-coupled receptor 18
Clec12b	-1.78	0.634	#N/A	0.027	C-type lectin domain family 12, member B
1810010D01Rik	-1.78	0.555	#N/A	0.059	RIKEN cDNA 1810010D01 gene
Sphk1	-1.77	0.437	#N/A	0.065	sphingosine kinase 1
Dgkb	-1.77	0.594	#N/A	0.01	diacylglycerol kinase, beta
Cenph	-1.77	0.248	#N/A	0.137	centromere protein H
Gm5088	-1.77	0.26	#N/A	0.048	poly(A)-binding protein, cytoplasmic pseudogene
Slc1a3	-1.77	0.0866	#N/A	0.104	solute carrier family 1 (glial high affinity glutamate transporter), member 3
4930412O13Rik	-1.77	0.565	#N/A	0.01	RIKEN cDNA 4930412O13 gene
Mir3473g	-1.77	0.603	#N/A	0.299	microRNA mir-3473g
Ccdc136	-1.77	0.378	#N/A	0.034	coiled-coil domain containing 136
Zbtb7c	-1.77	0.00226	0.305	1.169	zinc finger and BTB domain containing 7C
Glrp1	-1.76	0.599	#N/A	0.02	glutamine repeat protein 1
Pomc	-1.76	0.404	#N/A	0.13	pro-opiomelanocortin-alpha
A930006K02Rik	-1.76	0.166	#N/A	0.526	RIKEN cDNA A930006K02 gene
Slc22a27	-1.76	0.292	#N/A	0.088	solute carrier family 22, member 27
Trim69	-1.76	0.328	#N/A	0.098	tripartite motif-containing 69
Ifitm5	-1.76	0.305	#N/A	0.195	interferon induced transmembrane protein 5
Pygo1	-1.76	0.283	#N/A	0.088	pygopus 1
Sytl5	-1.76	0.0506	#N/A	0.126	synaptotagmin-like 5
Cntd1	-1.75	0.373	#N/A	0.053	cyclin N-terminal domain containing 1
Zfhx2os	-1.75	0.475	#N/A	0.027	zinc finger homeobox 2, opposite strand
Camk4	-1.75	0.0915	#N/A	0.035	calcium/calmodulin-dependent protein kinase IV
Gm14393	-1.75	0.19	#N/A	0.46	predicted gene 14393
Tcea2	-1.75	0.0221	#N/A	0.619	transcription elongation factor A (SII), 2
Zkscan16	-1.75	0.597	#N/A	0.019	zinc finger with KRAB and SCAN domains 16
Cml3	-1.75	0.107	#N/A	0.331	camello-like 3
Mir1839	-1.75	0.525	#N/A	0.917	microRNA 1839
Apol7d	-1.74	0.57	#N/A	0.045	apolipoprotein L 7d
4931440F15Rik	-1.74	0.487	#N/A	0.024	RIKEN cDNA 4931440F15 gene
BC022687	-1.74	0.107	#N/A	0.363	cDNA sequence BC022687
Hist1h2be	-1.74	0.0863	#N/A	1.549	histone cluster 1, H2be
Tox3	-1.74	0.569	#N/A	0.017	TOX high mobility group box family member 3
Ptges	-1.74	0.0209	0.602	0.323	prostaglandin E synthase
Sult4a1	-1.73	0.653	#N/A	0.021	sulfotransferase family 4A, member 1
Tigit	-1.73	0.545	#N/A	0.07	T cell immunoreceptor with Ig and ITIM domains
Pkd2l2	-1.73	0.244	#N/A	0.103	polycystic kidney disease 2-like 2
1700007K13Rik	-1.73	0.515	#N/A	0.065	RIKEN cDNA 1700007K13 gene
Riiad1	-1.73	0.539	#N/A	0.084	regulatory subunit of type II PKA R-subunit (RIIa) domain containing 1
Rab3b	-1.73	0.138	#N/A	0.13	RAB3B, member RAS oncogene family
Adam22	-1.73	0.341	#N/A	0.016	a disintegrin and metallopeptidase domain 22
Ugt2b37	-1.73	0.145	0.86	1.94	UDP glucuronosyltransferase 2 family, polypeptide B37
Gm15455	-1.72	0.606	#N/A	0.014	predicted gene 15455
Sh3rf3	-1.72	0.577	#N/A	0.009	SH3 domain containing ring finger 3
Fam71d	-1.72	0.547	#N/A	0.038	family with sequence similarity 71, member D
Hist1h1t	-1.72	0.527	#N/A	0.089	histone cluster 1, H1t
Cts8	-1.72	0.549	#N/A	0.022	cathepsin 8
Cyp2ab1	-1.72	0.571	#N/A	0.019	cytochrome P450, family 2, subfamily ab, polypeptide 1
Trim10	-1.72	0.527	#N/A	0.039	tripartite motif-containing 10
Pdzd7	-1.72	0.546	#N/A	0.013	PDZ domain containing 7
AV039307	-1.72	0.325	#N/A	0.155	expressed sequence AV039307
Il11	-1.72	0.372	#N/A	0.075	interleukin 11
Cdc20	-1.72	0.0935	0.82	0.618	cell division cycle 20
Chrm1	-1.71	0.577	#N/A	0.008	cholinergic receptor, muscarinic 1, CNS
Angpt4	-1.71	0.246	#N/A	0.118	angiopoietin 4
Kank4	-1.71	0.545	#N/A	0.017	KN motif and ankyrin repeat domains 4
Omp	-1.71	0.311	#N/A	0.079	olfactory marker protein
Izumo1r	-1.71	0.313	#N/A	0.115	folate receptor 4 (delta)
Mir3060	-1.7	0.575	#N/A	0.8	microRNA 3060
Cct6b	-1.7	0.0908	#N/A	0.39	chaperonin containing Tcp1, subunit 6b (zeta)
Syngr1	-1.7	0.0817	#N/A	0.258	synaptogyrin 1
Vgll3	-1.7	0.225	#N/A	0.073	vestigial like 3 (Drosophila)
Mtcl1	-1.7	0.103	#N/A	0.075	SOGA family member 2
Prok1	-1.7	0.0763	#N/A	1.81	prokineticin 1
Rbm3os	-1.7	0.381	#N/A	0.132	RNA binding motif protein 3, opposite strand
Arhgef28	-1.69	0.31	#N/A	0.026	Rho guanine nucleotide exchange factor (GEF) 28
Dntt	-1.69	0.0658	#N/A	0.286	deoxynucleotidyltransferase, terminal
Pitx3	-1.69	0.325	#N/A	0.148	paired-like homeodomain transcription factor 3
Gm10591	-1.69	0.186	#N/A	0.356	predicted gene 10591
Gm13304	-1.69	0.186	#N/A	0.356	predicted gene 13304
Gm21541	-1.69	0.186	#N/A	0.356	predicted gene, 21541
Ncapg	-1.69	0.414	#N/A	0.027	non-SMC condensin I complex, subunit G
Slc6a20b	-1.69	0.675	#N/A	0.012	solute carrier family 6 (neurotransmitter transporter), member 20B
Gpr165	-1.69	0.556	#N/A	0.016	G protein-coupled receptor 165
Ccl21c	-1.69	0.186	#N/A	0.356	chemokine (C-C motif) ligand 21C (leucine)
Socs3	-1.69	0.0803	0.8	4.068	suppressor of cytokine signaling 3
Zfp385c	-1.68	0.372	#N/A	0.055	zinc finger protein 385C
Synpo2l	-1.68	0.216	#N/A	0.065	synaptopodin 2-like
Dgkh	-1.68	0.0636	#N/A	0.174	diacylglycerol kinase, eta
Btnl2	-1.68	0.592	#N/A	0.019	butyrophilin-like 2
Stkld1	-1.68	0.258	#N/A	0.083	predicted gene 711
Acss1	-1.68	0.162	#N/A	0.112	acyl-CoA synthetase short-chain family member 1
4921507P07Rik	-1.68	0.262	#N/A	0.09	RIKEN cDNA 4921507P07 gene
Gm20199	-1.68	0.472	#N/A	0.023	predicted gene, 20199
Gm28042	-1.68	0.115	0.844	0.613	Jmjd7-Pla2g4b readthrough
Ppp1r2-ps3	-1.68	0.279	0.927	1.949	protein phosphatase 1, regulatory (inhibitor) subunit 2, pseudogene 3
Zfp457	-1.67	0.153	#N/A	0.158	zinc finger protein 457
Pcdhgb7	-1.67	0.136	#N/A	0.127	protocadherin gamma subfamily B, 7
Scgb1a1	-1.67	0.37	#N/A	0.268	secretoglobin, family 1A, member 1 (uteroglobin)
Kcnab1	-1.67	0.245	#N/A	0.097	potassium voltage-gated channel, shaker-related subfamily, beta member 1
Rassf10	-1.67	0.404	#N/A	0.036	Ras association (RalGDS/AF-6) domain family (N-terminal) member 10
Arl5c	-1.66	0.287	#N/A	0.143	ADP-ribosylation factor-like 5C
Hist1h2ae	-1.66	0.469	#N/A	0.185	histone cluster 1, H2ae
Gfra4	-1.66	0.52	#N/A	0.059	glial cell line derived neurotrophic factor family receptor alpha 4
Iqgap3	-1.66	0.0798	#N/A	0.107	IQ motif containing GTPase activating protein 3
Ereg	-1.66	0.111	#N/A	0.112	epiregulin
Ccdc106	-1.66	0.372	#N/A	0.096	coiled-coil domain containing 106
Megf11	-1.66	0.53	#N/A	0.026	multiple EGF-like-domains 11
Cyp27b1	-1.65	0.517	#N/A	0.033	cytochrome P450, family 27, subfamily b, polypeptide 1
Tpo	-1.65	0.604	#N/A	0.015	thyroid peroxidase
Rnase13	-1.65	0.116	#N/A	0.884	ribonuclease, RNase A family, 13 (non-active)
Crb2	-1.65	0.235	#N/A	0.032	crumbs homolog 2 (Drosophila)
Slc2a10	-1.65	0.385	#N/A	0.045	solute carrier family 2 (facilitated glucose transporter), member 10
Bbs12	-1.65	0.259	#N/A	0.094	Bardet-Biedl syndrome 12 (human)
Shh	-1.65	0.544	#N/A	0.035	sonic hedgehog
Siglech	-1.65	0.254	#N/A	0.103	sialic acid binding Ig-like lectin H
Sobp	-1.64	0.412	#N/A	0.028	sine oculis-binding protein homolog (Drosophila)
Ankrd2	-1.64	0.0936	#N/A	0.468	ankyrin repeat domain 2 (stretch responsive muscle)
Slc4a11	-1.64	0.277	#N/A	0.073	solute carrier family 4, sodium bicarbonate transporter-like, member 11
Me3	-1.64	0.216	#N/A	0.054	malic enzyme 3, NADP(+)-dependent, mitochondrial
Ankmy1	-1.63	0.427	#N/A	0.043	ankyrin repeat and MYND domain containing 1
Cacna1c	-1.63	0.0738	#N/A	0.05	calcium channel, voltage-dependent, L type, alpha 1C subunit
Bcl2l14	-1.63	0.274	#N/A	0.088	BCL2-like 14 (apoptosis facilitator)
Adgrg5	-1.63	0.255	#N/A	0.092	G protein-coupled receptor 114
Kirrel3	-1.63	0.376	#N/A	0.07	kin of IRRE like 3 (Drosophila)
1700048O20Rik	-1.63	0.0456	0.725	0.913	RIKEN cDNA 1700048O20 gene
Stc2	-1.62	0.351	#N/A	0.1	stanniocalcin 2
Pitpnm3	-1.62	0.227	#N/A	0.052	PITPNM family member 3
Kcns3	-1.62	0.279	#N/A	0.072	potassium voltage-gated channel, delayed-rectifier, subfamily S, member 3
Rgs14	-1.62	0.188	#N/A	0.164	regulator of G-protein signaling 14
Nfatc2	-1.62	0.0492	#N/A	0.128	nuclear factor of activated T cells, cytoplasmic, calcineurin dependent 2
Gpr63	-1.62	0.57	#N/A	0.037	G protein-coupled receptor 63
Klc3	-1.62	0.516	#N/A	0.049	kinesin light chain 3
Cpt1c	-1.62	0.111	#N/A	0.182	carnitine palmitoyltransferase 1c
Cpxm2	-1.62	0.181	#N/A	0.159	carboxypeptidase X 2 (M14 family)
Hsh2d	-1.62	0.417	#N/A	0.103	hematopoietic SH2 domain containing
2810417H13Rik	-1.62	0.153	#N/A	0.152	RIKEN cDNA 2810417H13 gene
Traip	-1.62	0.105	#N/A	0.176	TRAF-interacting protein
Cd40lg	-1.62	0.46	#N/A	0.1	CD40 ligand
Ercc6l	-1.62	0.301	#N/A	0.076	excision repair cross-complementing rodent repair deficiency complementation group 6 like
2810408I11Rik	-1.62	0.0121	0.533	1.569	RIKEN cDNA 2810408I11 gene
Retnlg	-1.61	0.455	#N/A	0.264	resistin like gamma
2210011C24Rik	-1.61	0.618	#N/A	0.069	RIKEN cDNA 2210011C24 gene
Gm3776	-1.61	0.0303	0.659	8.328	predicted gene 3776
Fam229b	-1.6	0.344	#N/A	0.208	family with sequence similarity 229, member B
4930563E22Rik	-1.6	0.345	#N/A	0.059	RIKEN cDNA 4930563E22 gene
5033403F01Rik	-1.6	0.411	#N/A	0.113	RIKEN cDNA 5033403F01 gene
Akr1b7	-1.6	0.241	#N/A	0.241	aldo-keto reductase family 1, member B7
B430010I23Rik	-1.6	0.464	#N/A	0.046	RIKEN cDNA B430010I23 gene
4933433G15Rik	-1.6	0.445	#N/A	0.118	RIKEN cDNA 4933433G15 gene
Osbpl3	-1.6	0.0279	0.655	0.379	oxysterol binding protein-like 3
D630003M21Rik	-1.6	0.0846	0.804	0.251	RIKEN cDNA D630003M21 gene
Prkag3	-1.59	0.569	#N/A	0.033	protein kinase, AMP-activated, gamma 3 non-catatlytic subunit
Pvrl4	-1.59	0.253	#N/A	0.087	poliovirus receptor-related 4
Usp43	-1.59	0.495	#N/A	0.028	ubiquitin specific peptidase 43
BC037704	-1.59	0.165	#N/A	0.237	cDNA sequence BC037704
Cacnb2	-1.59	0.11	#N/A	0.126	calcium channel, voltage-dependent, beta 2 subunit
Shc4	-1.59	0.377	#N/A	0.035	SHC (Src homology 2 domain containing) family, member 4
Ptger3	-1.59	0.455	#N/A	0.059	prostaglandin E receptor 3 (subtype EP3)
6330407A03Rik	-1.59	0.597	#N/A	0.034	RIKEN cDNA 6330407A03 gene
A930011G23Rik	-1.59	0.286	#N/A	0.06	RIKEN cDNA A930011G23 gene
Rhof	-1.59	0.0964	#N/A	0.282	ras homolog gene family, member f
Ccdc89	-1.59	0.397	#N/A	0.064	coiled-coil domain containing 89
Trim6	-1.59	0.345	#N/A	0.051	tripartite motif-containing 6
1700012D14Rik	-1.59	0.168	#N/A	0.601	RIKEN cDNA 1700012D14 gene
Mc1r	-1.59	0.357	#N/A	0.063	melanocortin 1 receptor
mFc	-1.59	0.599	#N/A	0.089	-
Card11	-1.59	0.0432	0.722	0.229	caspase recruitment domain family, member 11
Alox8	-1.58	0.513	#N/A	0.024	arachidonate 8-lipoxygenase
Gm6904	-1.58	0.671	#N/A	0.098	predicted gene 6904
Sytl3	-1.58	0.376	#N/A	0.078	synaptotagmin-like 3
Ppp1r32	-1.58	0.485	#N/A	0.076	protein phosphatase 1, regulatory subunit 32
Pappa	-1.58	0.477	#N/A	0.016	pregnancy-associated plasma protein A
Dmrta1	-1.58	0.206	#N/A	0.085	doublesex and mab-3 related transcription factor like family A1
Grik3	-1.58	0.58	#N/A	0.007	glutamate receptor, ionotropic, kainate 3
Tnfrsf25	-1.58	0.308	#N/A	0.148	tumor necrosis factor receptor superfamily, member 25
Nos1	-1.58	0.37	#N/A	0.018	nitric oxide synthase 1, neuronal
Grip2	-1.58	0.459	#N/A	0.024	glutamate receptor interacting protein 2
Ptch2	-1.58	0.0404	0.707	0.27	patched homolog 2
Uhrf1	-1.58	0.0718	0.791	0.265	ubiquitin-like, containing PHD and RING finger domains, 1
Gm4925	-1.57	0.41	#N/A	0.094	predicted gene 4925
Slc7a15	-1.57	0.597	#N/A	0.046	solute carrier family 7 (cationic amino acid transporter, y+ system), member 15
9430065F17Rik	-1.57	0.411	#N/A	0.375	RIKEN cDNA 9430065F17 gene
Sftpd	-1.57	0.34	#N/A	0.19	surfactant associated protein D
9330136K24Rik	-1.57	0.222	#N/A	0.215	RIKEN cDNA 9330136K24 gene
Card9	-1.57	0.145	#N/A	0.242	caspase recruitment domain family, member 9
Lrrc71	-1.57	0.261	#N/A	0.08	leucine rich repeat containing 71
E2f2	-1.57	0.00203	0.289	0.742	E2F transcription factor 2
Fam83f	-1.57	0.00549	0.407	1.143	family with sequence similarity 83, member F
Ifi27l2b	-1.57	0.0298	0.656	2.427	interferon, alpha-inducible protein 27 like 2B
Lincppara	-1.57	0.183	0.884	0.662	-
6720483E21Rik	-1.56	0.834	#N/A	0.016	RIKEN cDNA 6720483E21 gene
Mstn	-1.56	0.834	#N/A	0.006	myostatin
Fam132b	-1.56	0.834	#N/A	0.007	family with sequence similarity 132, member B
Serpinb7	-1.56	0.834	#N/A	0.009	serine (or cysteine) peptidase inhibitor, clade B, member 7
Brinp3	-1.56	0.834	#N/A	0.007	bone morphogenetic protein/retinoic acid inducible neural specific 3
Snord47	-1.56	0.834	#N/A	0.275	small nucleolar RNA, C/D box 47
Myoc	-1.56	0.834	#N/A	0.009	myocilin
Nhlh1	-1.56	0.834	#N/A	0.008	nescient helix loop helix 1
Camk1g	-1.56	0.834	#N/A	0.007	calcium/calmodulin-dependent protein kinase I gamma
Gm5420	-1.56	0.834	#N/A	0.008	predicted gene 5420
Nepn	-1.56	0.834	#N/A	0.009	nephrocan
9230105E05Rik	-1.56	0.831	#N/A	0.008	RIKEN cDNA 9230105E05 gene
Csf2	-1.56	0.834	#N/A	0.016	colony stimulating factor 2 (granulocyte-macrophage)
Slc36a3	-1.56	0.834	#N/A	0.011	solute carrier family 36 (proton/amino acid symporter), member 3
Mfsd6l	-1.56	0.834	#N/A	0.008	major facilitator superfamily domain containing 6-like
Gm11201	-1.56	0.834	#N/A	0.005	predicted gene 11201
Omg	-1.56	0.834	#N/A	0.007	oligodendrocyte myelin glycoprotein
Ttll6	-1.56	0.834	#N/A	0.005	tubulin tyrosine ligase-like family, member 6
Gm53	-1.56	0.834	#N/A	0.031	predicted gene 53
2810433D01Rik	-1.56	0.834	#N/A	0.013	RIKEN cDNA 2810433D01 gene
Tcam1	-1.56	0.834	#N/A	0.006	testicular cell adhesion molecule 1
Snord1a	-1.56	0.834	#N/A	0.131	small nucleolar RNA, C/D box 1A
Mir6934	-1.56	0.834	#N/A	0.303	microRNA mir-6934
Ptchd3	-1.56	0.834	#N/A	0.005	patched domain containing 3
9430083A17Rik	-1.56	0.303	#N/A	0.1	RIKEN cDNA 9430083A17 gene
Thbs4	-1.56	0.834	#N/A	0.006	thrombospondin 4
Gm3264	-1.56	0.834	#N/A	0.027	predicted gene 3264
Rnase2a	-1.56	0.834	#N/A	0.026	eosinophil-associated, ribonuclease A family, member 11
Myh7	-1.56	0.834	#N/A	0.003	myosin, heavy polypeptide 7, cardiac muscle, beta
Fbxo16	-1.56	0.834	#N/A	0.014	F-box protein 16
Pnoc	-1.56	0.834	#N/A	0.008	prepronociceptin
Gpr20	-1.56	0.834	#N/A	0.008	G protein-coupled receptor 20
Adgrb1	-1.56	0.834	#N/A	0.003	brain-specific angiogenesis inhibitor 1
Apol11a	-1.56	0.834	#N/A	0.014	apolipoprotein L 11a
AU022754	-1.56	0.834	#N/A	0.006	expressed sequence AU022754
2610037D02Rik	-1.56	0.834	#N/A	0.005	RIKEN cDNA 2610037D02 gene
Kcnh3	-1.56	0.834	#N/A	0.005	potassium voltage-gated channel, subfamily H (eag-related), member 3
Hoxc4	-1.56	0.834	#N/A	0.008	homeobox C4
Gm5643	-1.56	0.834	#N/A	0.011	heterogeneous nuclear ribonucleoprotein A1 pseudogene
Rpl39l	-1.56	0.834	#N/A	0.021	ribosomal protein L39-like
Prm1	-1.56	0.834	#N/A	0.046	protamine 1
Igll1	-1.56	0.834	#N/A	0.022	immunoglobulin lambda-like polypeptide 1
Gp1bb	-1.56	0.831	#N/A	0.011	glycoprotein Ib, beta polypeptide
Ephb3	-1.56	0.119	#N/A	0.101	Eph receptor B3
Stfa2l1	-1.56	0.834	#N/A	0.041	stefin A2 like 1
Gpr156	-1.56	0.834	#N/A	0.004	G protein-coupled receptor 156
Zdhhc23	-1.56	0.433	#N/A	0.143	zinc finger, DHHC domain containing 23
Adgrg7	-1.56	0.834	#N/A	0.007	G protein-coupled receptor 128
Nhlrc4	-1.56	0.834	#N/A	0.009	NHL repeat containing 4
Mep1a	-1.56	0.834	#N/A	0.005	meprin 1 alpha
1700071M16Rik	-1.56	0.834	#N/A	0.02	RIKEN cDNA 1700071M16 gene
Fsd1	-1.56	0.834	#N/A	0.01	fibronectin type 3 and SPRY domain-containing protein
Mir1893	-1.56	0.834	#N/A	0.239	microRNA 1893
Pcdhac2	-1.56	0.834	#N/A	0.003	protocadherin alpha subfamily C, 2
Mir6979	-1.56	0.834	#N/A	0.298	microRNA mir-6979
Spink1	-1.56	0.834	#N/A	0.042	serine peptidase inhibitor, Kazal type 3
Megf10	-1.56	0.834	#N/A	0.002	multiple EGF-like-domains 10
Ovol1	-1.56	0.834	#N/A	0.007	OVO homolog-like 1 (Drosophila)
Kcnk7	-1.56	0.834	#N/A	0.013	potassium channel, subfamily K, member 7
Mir6988	-1.56	0.534	#N/A	1.287	microRNA mir-6988
Gpha2	-1.56	0.834	#N/A	0.029	glycoprotein hormone alpha 2
Pga5	-1.56	0.834	#N/A	0.013	pepsinogen 5, group I
Slc1a1	-1.56	0.834	#N/A	0.004	solute carrier family 1 (neuronal/epithelial high affinity glutamate transporter, system Xag), member 1
Tll2	-1.56	0.834	#N/A	0.005	tolloid-like 2
Crtac1	-1.56	0.831	#N/A	0.007	cartilage acidic protein 1
Kcnip2	-1.56	0.834	#N/A	0.009	Kv channel-interacting protein 2
4930449E18Rik	-1.56	0.834	#N/A	0.043	RIKEN cDNA 4930449E18 gene
Gm13293	-1.56	0.834	#N/A	0.011	predicted gene 13293
Gm5424	-1.56	0.834	#N/A	0.011	argininosuccinate synthase pseudogene
Fibcd1	-1.56	0.834	#N/A	0.004	fibrinogen C domain containing 1
Gm13582	-1.56	0.834	#N/A	0.006	predicted gene 13582
Prg2	-1.56	0.834	#N/A	0.022	proteoglycan 2, bone marrow
Snord67	-1.56	0.834	#N/A	0.192	small nucleolar RNA, C/D box 67
Chrm4	-1.56	0.834	#N/A	0.006	cholinergic receptor, muscarinic 4
3110099E03Rik	-1.56	0.834	#N/A	0.006	RIKEN cDNA 3110099E03 gene
4931402G19Rik	-1.56	0.834	#N/A	0.008	RIKEN cDNA 4931402G19 gene
Kif16bos	-1.56	0.834	#N/A	0.034	kinesin family member 16B, opposite strand
Insm1	-1.56	0.834	#N/A	0.006	insulinoma-associated 1
E130215H24Rik	-1.56	0.834	#N/A	0.02	RIKEN cDNA E130215H24 gene
Snord12	-1.56	0.834	#N/A	0.279	small nucleolar RNA, C/D box 12
Spo11	-1.56	0.834	#N/A	0.009	SPO11 meiotic protein covalently bound to DSB homolog (S. cerevisiae)
Hrh3	-1.56	0.834	#N/A	0.006	histamine receptor H3
Mir7006	-1.56	0.834	#N/A	0.216	microRNA mir-7006
Agtr1b	-1.56	0.831	#N/A	0.009	angiotensin II receptor, type 1b
4930593A02Rik	-1.56	0.834	#N/A	0.018	RIKEN cDNA 4930593A02 gene
Glrb	-1.56	0.834	#N/A	0.006	glycine receptor, beta subunit
Rnu73b	-1.56	0.834	#N/A	0.235	U73B small nuclear RNA
Insrr	-1.56	0.834	#N/A	0.003	insulin receptor-related receptor
Tbx15	-1.56	0.834	#N/A	0.005	T-box 15
Mir137	-1.56	0.834	#N/A	0.234	microRNA 137
Mir5123	-1.56	0.834	#N/A	0.208	microRNA 5123
Grin3a	-1.56	0.834	#N/A	0.002	glutamate receptor ionotropic, NMDA3A
Saxo1	-1.56	0.834	#N/A	0.01	family with sequence similarity 154, member A
Gm13278	-1.56	0.834	#N/A	0.008	predicted gene 13278
Dmrta2	-1.56	0.834	#N/A	0.006	doublesex and mab-3 related transcription factor like family A2
Gm694	-1.56	0.834	#N/A	0.021	predicted gene 694
Gm9899	-1.56	0.834	#N/A	0.004	predicted gene 9899
Mir6417	-1.56	0.834	#N/A	0.163	microRNA mir-6417
Lrrc66	-1.56	0.834	#N/A	0.006	leucine rich repeat containing 66
Crybb1	-1.56	0.834	#N/A	0.019	crystallin, beta B1
Radil	-1.56	0.834	#N/A	0.004	Ras association and DIL domains
Rbakdn	-1.56	0.834	#N/A	0.036	Rbak downstream neighbor (non-protein coding)
Rnf133	-1.56	0.834	#N/A	0.014	ring finger protein 133
Rnf148	-1.56	0.834	#N/A	0.014	ring finger protein 148
Lrrc4	-1.56	0.834	#N/A	0.005	leucine rich repeat containing 4
Clec2l	-1.56	0.834	#N/A	0.012	C-type lectin domain family 2, member L
9430018G01Rik	-1.56	0.834	#N/A	0.004	RIKEN cDNA 9430018G01 gene
Mir148a	-1.56	0.834	#N/A	0.174	microRNA 148a
9130019P16Rik	-1.56	0.834	#N/A	0.004	RIKEN cDNA 9130019P16 gene
Vmn1r5	-1.56	0.834	#N/A	0.018	vomeronasal 1 receptor 5
Reg1	-1.56	0.834	#N/A	0.024	regenerating islet-derived 1
Gm20594	-1.56	0.834	#N/A	0.053	predicted gene, 20594
Gm5878	-1.56	0.833	#N/A	0.004	predicted gene 5878
Fbxo41	-1.56	0.834	#N/A	0.003	F-box protein 41
4930512J16Rik	-1.56	0.834	#N/A	0.009	RIKEN cDNA 4930512J16 gene
4930590J08Rik	-1.56	0.562	#N/A	0.018	RIKEN cDNA 4930590J08 gene
Oxtr	-1.56	0.834	#N/A	0.004	oxytocin receptor
Prrt3	-1.56	0.833	#N/A	0.005	proline-rich transmembrane protein 3
Clec4a4	-1.56	0.834	#N/A	0.017	C-type lectin domain family 4, member a4
Vmn2r20	-1.56	0.834	#N/A	0.005	vomeronasal 2, receptor 20
Vmn2r21	-1.56	0.834	#N/A	0.005	vomeronasal 2, receptor 21
Vmn2r22	-1.56	0.834	#N/A	0.005	vomeronasal 2, receptor 22
Tmem52b	-1.56	0.834	#N/A	0.006	transmembrane protein 52B
Klra14-ps	-1.56	0.834	#N/A	0.023	killer cell lectin-like receptor subfamily A, member 14, pseudogene
Klra7	-1.56	0.833	#N/A	0.017	killer cell lectin-like receptor, subfamily A, member 7
Smco3	-1.56	0.834	#N/A	0.008	single-pass membrane protein with coiled-coil domains 3
Slco1a6	-1.56	0.834	#N/A	0.007	solute carrier organic anion transporter family, member 1a6
1700060C16Rik	-1.56	0.834	#N/A	0.029	RIKEN cDNA 1700060C16 gene
Nlrp4c	-1.56	0.834	#N/A	0.005	NLR family, pyrin domain containing 4C
Vmn2r55	-1.56	0.834	#N/A	0.008	vomeronasal 2, receptor 55
Ceacam15	-1.56	0.834	#N/A	0.012	carcinoembryonic antigen-related cell adhesion molecule 15
Ceacam20	-1.56	0.834	#N/A	0.005	carcinoembryonic antigen-related cell adhesion molecule 20
Nccrp1	-1.56	0.831	#N/A	0.012	non-specific cytotoxic cell receptor protein 1 homolog (zebrafish)
Mir7049	-1.56	0.834	#N/A	0.313	microRNA mir-7049
Klk14	-1.56	0.834	#N/A	0.013	kallikrein related-peptidase 14
Snord88c	-1.56	0.834	#N/A	0.198	small nucleolar RNA, C/D box 88C
Snord34	-1.56	0.834	#N/A	0.251	small nucleolar RNA, C/D box 34
Snord15a	-1.56	0.834	#N/A	0.119	small nucleolar RNA, C/D box 15A
4933427G17Rik	-1.56	0.834	#N/A	0.01	RIKEN cDNA 4933427G17 gene
Nkx1-2	-1.56	0.834	#N/A	0.009	NK1 transcription factor related, locus 2 (Drosophila)
Unc5d	-1.56	0.834	#N/A	0.002	unc-5 homolog D (C. elegans)
Sgcz	-1.56	0.834	#N/A	0.007	sarcoglycan zeta
Mir7078	-1.56	0.834	#N/A	0.276	microRNA mir-7078
Dbndd1	-1.56	0.834	#N/A	0.013	dysbindin (dystrobrevin binding protein 1) domain containing 1
Olfr873	-1.56	0.834	#N/A	0.016	olfactory receptor 873
4931429I11Rik	-1.56	0.834	#N/A	0.005	RIKEN cDNA 4931429I11 gene
4930546K05Rik	-1.56	0.834	#N/A	0.005	RIKEN cDNA 4930546K05 gene
Scn4b	-1.56	0.834	#N/A	0.004	sodium channel, type IV, beta
Htr3b	-1.56	0.834	#N/A	0.007	5-hydroxytryptamine (serotonin) receptor 3B
Khdc3	-1.56	0.834	#N/A	0.011	KH domain containing 3, subcortical maternal complex member
Rasgrf1	-1.56	0.834	#N/A	0.01	RAS protein-specific guanine nucleotide-releasing factor 1
Gpr62	-1.56	0.834	#N/A	0.008	G protein-coupled receptor 62
Trim71	-1.56	0.834	#N/A	0.003	tripartite motif-containing 71
Snora62	-1.56	0.834	#N/A	0.139	small nucleolar RNA, H/ACA box 62
Gm14501	-1.56	0.834	#N/A	0.031	predicted gene 14501
Gm14478	-1.56	0.834	#N/A	0.039	predicted gene 14478
4930578C19Rik	-1.56	0.834	#N/A	0.01	RIKEN cDNA 4930578C19 gene
Frmd7	-1.56	0.834	#N/A	0.004	FERM domain containing 7
Xlr5a	-1.56	0.834	#N/A	0.01	X-linked lymphocyte-regulated 5A
Tsx	-1.56	0.831	#N/A	0.023	testis specific X-linked gene
Fndc3c1	-1.56	0.834	#N/A	0.004	fibronectin type III domain containing 3C1
P2ry10	-1.56	0.428	#N/A	0.054	purinergic receptor P2Y, G-protein coupled 10
4932411N23Rik	-1.56	0.834	#N/A	0.005	RIKEN cDNA 4932411N23 gene
D330045A20Rik	-1.56	0.834	#N/A	0.005	RIKEN cDNA D330045A20 gene
Mir7116	-1.56	0.834	#N/A	0.239	microRNA mir-7116
Clcf1-pold4	-1.56	0.834	#N/A	0.017	-
Gm2560	-1.56	0.834	#N/A	0.021	predicted gene 2560
Trim45	-1.56	0.00332	0.362	0.541	tripartite motif-containing 45
Obscn	-1.55	0.353	#N/A	0.008	obscurin, cytoskeletal calmodulin and titin-interacting RhoGEF
Tnfrsf13b	-1.55	0.582	#N/A	0.08	tumor necrosis factor receptor superfamily, member 13b
P2rx1	-1.55	0.682	#N/A	0.024	purinergic receptor P2X, ligand-gated ion channel, 1
Sncg	-1.55	0.224	#N/A	0.385	synuclein, gamma
C1qtnf3	-1.55	0.293	#N/A	0.107	C1q and tumor necrosis factor related protein 3
Kcng2	-1.55	0.499	#N/A	0.036	potassium voltage-gated channel, subfamily G, member 2
Kif17	-1.55	0.598	#N/A	0.02	kinesin family member 17
Gm10390	-1.55	0.657	#N/A	0.015	predicted gene 10390
Hoxa1	-1.55	0.342	#N/A	0.086	homeobox A1
C1rb	-1.55	0.0993	#N/A	0.318	complement component 1, r subcomponent B
Srpk3	-1.55	0.571	#N/A	0.045	serine/arginine-rich protein specific kinase 3
Slc7a4	-1.55	0.0159	0.561	0.333	solute carrier family 7 (cationic amino acid transporter, y+ system), member 4
Gnat2	-1.55	0.0225	0.605	0.912	guanine nucleotide binding protein, alpha transducing 2
Grm1	-1.54	0.145	#N/A	0.075	glutamate receptor, metabotropic 1
Zfr2	-1.54	0.173	#N/A	0.118	zinc finger RNA binding protein 2
Polq	-1.54	0.33	#N/A	0.031	polymerase (DNA directed), theta
Tnfrsf22	-1.54	0.082	#N/A	0.297	tumor necrosis factor receptor superfamily, member 22
Cyp2c53-ps	-1.54	0.012	0.533	1.391	cytochrome P450, family 2, subfamily c, polypeptide 53-ps
Fabp7	-1.54	0.0145	0.546	2.166	fatty acid binding protein 7, brain
Man2c1os	-1.54	0.044	0.725	0.969	mannosidase, alpha, class 2C, member 1, opposite strand
E130317F20Rik	-1.54	0.0566	0.768	0.229	RIKEN cDNA E130317F20 gene
Inha	-1.53	0.531	#N/A	0.061	inhibin alpha
Hist1h1d	-1.53	0.226	#N/A	0.558	histone cluster 1, H1d
Pnp2	-1.53	0.296	#N/A	0.5	purine-nucleoside phosphorylase 2
Mtl5	-1.53	0.216	#N/A	0.274	metallothionein-like 5, testis-specific (tesmin)
Trpm3	-1.53	0.474	#N/A	0.027	transient receptor potential cation channel, subfamily M, member 3
Fam166a	-1.53	0.604	#N/A	0.053	family with sequence similarity 166, member A
Actc1	-1.53	0.5	#N/A	0.083	actin, alpha, cardiac muscle 1
Fcrl1	-1.53	0.235	#N/A	0.166	Fc receptor-like 1
Klk8	-1.53	0.317	#N/A	0.173	kallikrein related-peptidase 8
C1qtnf7	-1.53	0.0722	0.791	0.59	C1q and tumor necrosis factor related protein 7
Cyp2b10	-1.53	0.124	0.854	5.749	cytochrome P450, family 2, subfamily b, polypeptide 10
Scara5	-1.53	0.351	0.944	2.621	scavenger receptor class A, member 5 (putative)
Gm5523	-1.52	0.361	#N/A	0.155	glyceraldehyde-3-phosphate dehydrogenase pseudogene
Dnah7a	-1.52	0.743	#N/A	0.002	dynein, axonemal, heavy chain 7A
3110079O15Rik	-1.52	0.815	#N/A	0.06	RIKEN cDNA 3110079O15 gene
Vash2	-1.52	0.787	#N/A	0.006	vasohibin 2
S100b	-1.52	0.745	#N/A	0.016	S100 protein, beta polypeptide, neural
Glt8d2	-1.52	0.412	#N/A	0.096	glycosyltransferase 8 domain containing 2
Mir3058	-1.52	0.781	#N/A	0.276	microRNA 3058
Ptprr	-1.52	0.748	#N/A	0.01	protein tyrosine phosphatase, receptor type, R
Grip1	-1.52	0.465	#N/A	0.038	glutamate receptor interacting protein 1
Il9r	-1.52	0.751	#N/A	0.008	interleukin 9 receptor
BC049762	-1.52	0.239	#N/A	0.296	cDNA sequence BC049762
Chad	-1.52	0.75	#N/A	0.015	chondroadherin
Prr15l	-1.52	0.193	#N/A	0.323	proline rich 15-like
Sost	-1.52	0.784	#N/A	0.012	sclerostin
Lrr1	-1.52	0.824	#N/A	0.015	leucine rich repeat protein 1
Fbp2	-1.52	0.44	#N/A	0.099	fructose bisphosphatase 2
Gzma	-1.52	0.208	#N/A	0.446	granzyme A
Jph4	-1.52	0.78	#N/A	0.006	junctophilin 4
Sacs	-1.52	0.745	#N/A	0.008	sacsin
Cdh9	-1.52	0.785	#N/A	0.009	cadherin 9
Nipal2	-1.52	0.661	#N/A	0.015	NIPA-like domain containing 2
Mb	-1.52	0.785	#N/A	0.025	myoglobin
Apol11b	-1.52	0.404	#N/A	0.143	apolipoprotein L 11b
Mapk8ip2	-1.52	0.817	#N/A	0.007	mitogen-activated protein kinase 8 interacting protein 2
Gpr31b	-1.52	0.814	#N/A	0.026	G protein-coupled receptor 31, D17Leh66b region
H2-M5	-1.52	0.811	#N/A	0.024	histocompatibility 2, M region locus 5
G630071F17Rik	-1.52	0.786	#N/A	0.008	RIKEN cDNA G630071F17 gene
Mir145a	-1.52	0.813	#N/A	0.394	microRNA 145
Cyp2c65	-1.52	0.75	#N/A	0.013	cytochrome P450, family 2, subfamily c, polypeptide 65
Pnliprp1	-1.52	0.749	#N/A	0.016	pancreatic lipase related protein 1
C1ql3	-1.52	0.745	#N/A	0.008	C1q-like 3
Enkur	-1.52	0.779	#N/A	0.022	enkurin, TRPC channel interacting protein
4932418E24Rik	-1.52	0.788	#N/A	0.007	RIKEN cDNA 4932418E24 gene
A730036I17Rik	-1.52	0.637	#N/A	0.017	RIKEN cDNA A730036I17 gene
2700069I18Rik	-1.52	0.746	#N/A	0.033	RIKEN cDNA 2700069I18 gene
Smcp	-1.52	0.752	#N/A	0.027	sperm mitochondria-associated cysteine-rich protein
Gm4349	-1.52	0.75	#N/A	0.027	SET domain, bifurcated 1 pseudogene
1110017D15Rik	-1.52	0.824	#N/A	0.021	RIKEN cDNA 1110017D15 gene
Calr4	-1.52	0.778	#N/A	0.014	calreticulin 4
Skint3	-1.52	0.746	#N/A	0.011	selection and upkeep of intraepithelial T cells 3
Bmp8b	-1.52	0.663	#N/A	0.024	bone morphogenetic protein 8b
Oxct2b	-1.52	0.783	#N/A	0.014	3-oxoacid CoA transferase 2B
Mir5122	-1.52	0.822	#N/A	0.281	microRNA 5122
E130218I03Rik	-1.52	0.781	#N/A	0.027	RIKEN cDNA E130218I03 gene
Ncmap	-1.52	0.105	#N/A	0.376	noncompact myelin associated protein
Mir7024	-1.52	0.779	#N/A	0.417	microRNA mir-7024
2310034O05Rik	-1.52	0.746	#N/A	0.024	RIKEN cDNA 2310034O05 gene
M1ap	-1.52	0.82	#N/A	0.012	meiosis 1 associated protein
Mir3572	-1.52	0.779	#N/A	0.324	microRNA 3572
Ffar1	-1.52	0.783	#N/A	0.028	free fatty acid receptor 1
Gm4759	-1.52	0.785	#N/A	0.008	GTPase, very large interferon inducible 1 pseudogene
Crnde	-1.52	0.784	#N/A	0.02	colorectal neoplasia differentially expressed (non-protein coding)
Glod5	-1.52	0.781	#N/A	0.04	glyoxalase domain containing 5
Pak3	-1.52	0.751	#N/A	0.003	p21 protein (Cdc42/Rac)-activated kinase 3
Ptchd1	-1.52	0.745	#N/A	0.004	patched domain containing 1
5730435O14Rik	-1.52	0.0694	0.788	1.783	RIKEN cDNA 5730435O14 gene
Gsg2	-1.51	0.216	#N/A	0.129	germ cell-specific gene 2
Hist1h4c	-1.51	0.278	#N/A	0.938	histone cluster 1, H4c
Gm13985	-1.51	0.624	#N/A	0.024	predicted gene 13985
Sdk1	-1.51	0.541	#N/A	0.012	sidekick homolog 1 (chicken)
Nphs1	-1.51	0.393	#N/A	0.034	nephrosis 1, nephrin
Dctd	-1.51	0.702	#N/A	0.032	dCMP deaminase
Obp2b	-1.51	0.166	0.873	1.431	odorant binding protein 2B
Moxd1	-1.51	0.649	0.969	16.191	monooxygenase, DBH-like 1
Ptprn	-1.5	0.644	#N/A	0.016	protein tyrosine phosphatase, receptor type, N
Sim1	-1.5	0.669	#N/A	0.008	single-minded homolog 1 (Drosophila)
Ier5l	-1.5	0.21	#N/A	0.308	immediate early response 5-like
Pabpc4l	-1.5	0.294	#N/A	0.067	poly(A) binding protein, cytoplasmic 4-like
Gm12657	-1.5	0.734	#N/A	0.094	predicted gene 12657
Prkcg	-1.5	0.322	#N/A	0.14	protein kinase C, gamma
Mogat2	-1.5	0.289	#N/A	0.167	monoacylglycerol O-acyltransferase 2
Chek1	-1.5	0.129	#N/A	0.148	checkpoint kinase 1
Cd3g	-1.5	0.214	#N/A	0.491	CD3 antigen, gamma polypeptide
D630024D03Rik	-1.5	0.0486	0.735	1.655	RIKEN cDNA D630024D03 gene
Rn45s	-1.5	0.142	0.86	4621.89	45S pre-ribosomal RNA
Mypn	-1.49	0.438	#N/A	0.05	myopalladin
Trim16	-1.49	0.241	#N/A	0.118	tripartite motif-containing 16
Aif1l	-1.49	0.387	#N/A	0.058	allograft inflammatory factor 1-like
Zfp442	-1.49	0.0961	#N/A	0.265	zinc finger protein 442
4930455G09Rik	-1.49	0.602	#N/A	0.113	RIKEN cDNA 4930455G09 gene
Ntf3	-1.49	0.187	#N/A	0.401	neurotrophin 3
Relt	-1.49	0.333	#N/A	0.117	RELT tumor necrosis factor receptor
Fam129c	-1.49	0.23	#N/A	0.181	family with sequence similarity 129, member C
Yy2	-1.49	0.0934	#N/A	0.236	Yy2 transcription factor
Orm3	-1.49	0.117	0.85	4.18	orosomucoid 3
1700022H01Rik	-1.48	0.722	#N/A	0.05	RIKEN cDNA 1700022H01 gene
Med9os	-1.48	0.755	#N/A	0.063	mediator complex subunit 9, opposite strand
1700020L24Rik	-1.48	0.751	#N/A	0.039	RIKEN cDNA 1700020L24 gene
Mir3073a	-1.48	0.72	#N/A	0.432	microRNA 3073
Amph	-1.48	0.75	#N/A	0.011	amphiphysin
Hs6st3	-1.48	0.781	#N/A	0.021	heparan sulfate 6-O-sulfotransferase 3
Fam109b	-1.48	0.357	#N/A	0.073	family with sequence similarity 109, member B
Snord2	-1.48	0.754	#N/A	0.489	small nucleolar RNA, C/D box 2
Sh3bgr	-1.48	0.696	#N/A	0.026	SH3-binding domain glutamic acid-rich protein
Tcp10c	-1.48	0.812	#N/A	0.015	t-complex protein 10c
Nrtn	-1.48	0.272	#N/A	0.288	neurturin
4930405O22Rik	-1.48	0.72	#N/A	0.035	RIKEN cDNA 4930405O22 gene
Tmem200c	-1.48	0.724	#N/A	0.01	transmembrane protein 200C
Apcdd1	-1.48	0.553	#N/A	0.04	adenomatosis polyposis coli down-regulated 1
Lrrc10b	-1.48	0.75	#N/A	0.016	leucine rich repeat containing 10B
Mir8091	-1.48	0.748	#N/A	0.242	microRNA mir-8091
Ppp1r26	-1.48	0.344	#N/A	0.052	protein phosphatase 1, regulatory subunit 26
Kif18a	-1.48	0.321	#N/A	0.075	kinesin family member 18A
Snord57	-1.48	0.75	#N/A	0.537	small nucleolar RNA, C/D box 57
Gm10731	-1.48	0.721	#N/A	0.019	FUN14 domain containing 2 pseudogene
Gm19710	-1.48	0.455	#N/A	0.241	predicted gene, 19710
Amy2a2	-1.48	0.695	#N/A	0.006	amylase 2a2
Amy2a3	-1.48	0.695	#N/A	0.006	amylase 2a3
Amy2a4	-1.48	0.695	#N/A	0.006	amylase 2a4
Cxxc4	-1.48	0.338	#N/A	0.05	CXXC finger 4
Padi3	-1.48	0.75	#N/A	0.011	peptidyl arginine deiminase, type III
Dok7	-1.48	0.752	#N/A	0.013	docking protein 7
A930024E05Rik	-1.48	0.322	#N/A	0.188	RIKEN cDNA A930024E05 gene
Mir339	-1.48	0.753	#N/A	0.368	microRNA 339
Clcn1	-1.48	0.72	#N/A	0.01	chloride channel 1
Dppa3	-1.48	0.722	#N/A	0.043	developmental pluripotency-associated 3
Klre1	-1.48	0.722	#N/A	0.037	killer cell lectin-like receptor family E member 1
Erich4	-1.48	0.749	#N/A	0.039	glutamate rich 4
Mir7068	-1.48	0.751	#N/A	0.486	microRNA mir-7068
Snai3	-1.48	0.78	#N/A	0.023	snail homolog 3 (Drosophila)
Fev	-1.47	0.726	#N/A	0.023	FEV (ETS oncogene family)
Gm12060	-1.47	0.552	#N/A	0.151	selenoprotein K pseudogene
Sp6	-1.47	0.524	#N/A	0.038	trans-acting transcription factor 6
Meox1	-1.47	0.278	#N/A	0.141	mesenchyme homeobox 1
Ldb3	-1.47	0.52	#N/A	0.028	LIM domain binding 3
Cyp2d34	-1.47	0.636	#N/A	0.047	cytochrome P450, family 2, subfamily d, polypeptide 34
Ttll9	-1.47	0.724	#N/A	0.029	tubulin tyrosine ligase-like family, member 9
Mccc1os	-1.47	0.383	#N/A	0.044	methylcrotonoyl-Coenzyme A carboxylase 1 (alpha), opposite strand
Sema3e	-1.47	0.547	#N/A	0.019	sema domain, immunoglobulin domain (Ig), short basic domain, secreted, (semaphorin) 3E
Wbscr25	-1.47	0.514	#N/A	0.054	Williams Beuren syndrome chromosome region 25 (human)
Vmn1r53	-1.47	0.619	#N/A	0.079	vomeronasal 1 receptor 53
Klrg1	-1.47	0.755	#N/A	0.025	killer cell lectin-like receptor subfamily G, member 1
Trpm5	-1.47	0.753	#N/A	0.008	transient receptor potential cation channel, subfamily M, member 5
Gm10638	-1.47	0.69	#N/A	0.049	predicted gene 10638
Ces2h	-1.47	0.279	#N/A	0.203	carboxylesterase 2H
Myl3	-1.47	0.728	#N/A	0.036	myosin, light polypeptide 3
Cxcr6	-1.47	0.337	#N/A	0.19	chemokine (C-X-C motif) receptor 6
Ccdc160	-1.47	0.368	#N/A	0.15	coiled-coil domain containing 160
Gm1141	-1.47	0.727	#N/A	0.015	predicted gene 1141
Israa	-1.47	0.234	#N/A	0.179	immune system released activating agent
Creld2	-1.47	0.0661	0.784	74.97	cysteine-rich with EGF-like domains 2
Vsig10l	-1.47	0.0682	0.788	0.332	ZV-set and immunoglobulin domain containing 10 like
Saa1	-1.47	0.178	0.883	392.365	serum amyloid A 1
Gm21975	-1.47	0.379	0.949	0.537	Evi2a-Evi2b readthrough
Tusc5	-1.46	0.276	#N/A	0.111	tumor suppressor candidate 5
Ngb	-1.46	0.605	#N/A	0.061	neuroglobin
Noxred1	-1.46	0.347	#N/A	0.281	NADP+ dependent oxidoreductase domain containing 1
Wdr27	-1.46	0.789	#N/A	0.012	WD repeat domain 27
Dusp2	-1.46	0.524	#N/A	0.096	dual specificity phosphatase 2
B930041F14Rik	-1.46	0.268	#N/A	0.158	RIKEN cDNA B930041F14 gene
Pcdh11x	-1.46	0.796	#N/A	0.004	protocadherin 11 X-linked
Cenpm	-1.46	0.037	0.691	1.158	centromere protein M
Gimap5	-1.46	0.0568	0.768	0.626	GTPase, IMAP family member 5
Ces2b	-1.46	0.412	0.956	0.901	carboxyesterase 2B
1700047M11Rik	-1.45	0.39	#N/A	0.336	RIKEN cDNA 1700047M11 gene
Hebp2	-1.45	0.374	#N/A	0.117	heme binding protein 2
Chd3os	-1.45	0.378	#N/A	0.162	chromodomain helicase DNA binding protein 3, opposite strand
Bcas3os2	-1.45	0.329	#N/A	0.479	breast carcinoma amplified sequence 3 opposite strand 2
Hist1h3c	-1.45	0.83	#N/A	0.062	histone cluster 1, H3c
6720489N17Rik	-1.45	0.541	#N/A	0.048	RIKEN cDNA 6720489N17 gene
Ccnb1	-1.45	0.286	#N/A	0.142	cyclin B1
Gnrh1	-1.45	0.377	#N/A	0.42	gonadotropin releasing hormone 1
Rhebl1	-1.45	0.443	#N/A	0.174	Ras homolog enriched in brain like 1
Lsamp	-1.45	0.688	#N/A	0.018	limbic system-associated membrane protein
Veph1	-1.45	0.206	#N/A	0.078	ventricular zone expressed PH domain-containing 1
Foxd2os	-1.45	0.304	#N/A	0.101	forkhead box D2, opposite strand
Tnfrsf4	-1.45	0.28	#N/A	0.264	tumor necrosis factor receptor superfamily, member 4
Rhoh	-1.45	0.165	#N/A	0.124	ras homolog gene family, member H
Slc10a6	-1.45	0.538	#N/A	0.082	solute carrier family 10 (sodium/bile acid cotransporter family), member 6
Mir6240	-1.45	0.684	#N/A	0.384	microRNA mir-6240
Mzf1	-1.45	0.25	#N/A	0.108	myeloid zinc finger 1
Ctxn1	-1.45	0.259	#N/A	0.295	cortexin 1
Ctsk	-1.45	0.0837	0.804	0.53	cathepsin K
Clstn3	-1.45	0.0938	0.82	4.336	calsyntenin 3
Ifng	-1.44	0.708	#N/A	0.037	interferon gamma
Myocd	-1.44	0.738	#N/A	0.009	myocardin
Eci3	-1.44	0.712	#N/A	0.035	enoyl-Coenzyme A delta isomerase 3
Cdkn3	-1.44	0.528	#N/A	0.182	cyclin-dependent kinase inhibitor 3
Miox	-1.44	0.612	#N/A	0.066	myo-inositol oxygenase
Treml2	-1.44	0.349	#N/A	0.084	triggering receptor expressed on myeloid cells-like 2
Cabp4	-1.44	0.542	#N/A	0.095	calcium binding protein 4
Gm10814	-1.44	0.613	#N/A	0.056	predicted gene 10814
Mir1192	-1.44	0.732	#N/A	0.36	microRNA 1192
Casc5	-1.44	0.49	#N/A	0.019	cancer susceptibility candidate 5
Col24a1	-1.44	0.165	#N/A	0.078	collagen, type XXIV, alpha 1
Gm11837	-1.44	0.168	#N/A	0.766	predicted gene 11837
Grrp1	-1.44	0.766	#N/A	0.034	glycine/arginine rich protein 1
Zfp783	-1.44	0.311	#N/A	0.095	zinc finger protein 783
Itgb1bp2	-1.44	0.613	#N/A	0.066	integrin beta 1 binding protein 2
Ctcfl	-1.44	0.0615	0.775	0.371	CCCTC-binding factor (zinc finger protein)-like
Mthfd2l	-1.44	0.102	0.838	0.355	methylenetetrahydrofolate dehydrogenase (NADP+ dependent) 2-like
Cidec	-1.44	0.187	0.886	0.814	cell death-inducing DFFA-like effector c
Gm22109	-1.44	0.331	0.94	6.793	5S RNA 23
Gm22291	-1.44	0.331	0.94	6.793	5S RNA 30
Gm23284	-1.44	0.331	0.94	6.793	5S RNA 31
Gm25018	-1.44	0.331	0.94	6.793	5S RNA 10
Gm25212	-1.44	0.331	0.94	6.793	5S RNA 28
Gm26391	-1.44	0.331	0.94	6.793	5S RNA 17
Gm38431	-1.44	0.503	0.964	0.491	Raver1-Fdx1l readthrough
Dtl	-1.43	0.264	#N/A	0.103	denticleless homolog (Drosophila)
Mpp3	-1.43	0.604	#N/A	0.033	membrane protein, palmitoylated 3 (MAGUK p55 subfamily member 3)
Serpina3c	-1.43	0.363	#N/A	0.313	serine (or cysteine) peptidase inhibitor, clade A, member 3C
4930525G20Rik	-1.43	0.367	#N/A	0.085	RIKEN cDNA 4930525G20 gene
Dlgap5	-1.43	0.339	#N/A	0.095	discs, large (Drosophila) homolog-associated protein 5
B3gnt5	-1.43	0.574	#N/A	0.025	UDP-GlcNAc:betaGal beta-1,3-N-acetylglucosaminyltransferase 5
Gm16386	-1.43	0.162	#N/A	0.146	zinc finger protein 946 pseudogene
Kifc1	-1.43	0.385	#N/A	0.159	kinesin family member C1
BC048609	-1.43	0.699	#N/A	0.08	cDNA sequence BC048609
Pex5l	-1.43	0.593	#N/A	0.023	peroxisomal biogenesis factor 5-like
Sprr2b	-1.43	0.695	#N/A	0.061	small proline-rich protein 2B
Fsbp	-1.43	0.695	#N/A	0.084	fibrinogen silencer binding protein
Ttc39a	-1.43	0.235	#N/A	0.2	tetratricopeptide repeat domain 39A
Mpl	-1.43	0.68	#N/A	0.016	myeloproliferative leukemia virus oncogene
Scgb1c1	-1.43	0.651	#N/A	0.153	secretoglobin, family 1C, member 1
Ctrl	-1.43	0.517	#N/A	0.219	chymotrypsin-like
Mns1	-1.43	0.402	#N/A	0.133	meiosis-specific nuclear structural protein 1
2210013O21Rik	-1.43	0.134	#N/A	0.77	RIKEN cDNA 2210013O21 gene
Trp53rkb	-1.43	0.116	0.846	0.203	transformation related protein 53 regulating kinase
Gm12338	-1.43	0.25	0.914	1.478	cytochrome c oxidase, subunit VIIc pseudogene
Lrtm1	-1.43	0.251	0.914	0.948	leucine-rich repeats and transmembrane domains 1
Astn1	-1.42	0.617	#N/A	0.013	astrotactin 1
Fbxo48	-1.42	0.742	#N/A	0.02	F-box protein 48
5031426D15Rik	-1.42	0.611	#N/A	0.016	RIKEN cDNA 5031426D15 gene
Prdx6b	-1.42	0.704	#N/A	0.015	peroxiredoxin 6B
Ebf4	-1.42	0.262	#N/A	0.153	early B cell factor 4
Lrrd1	-1.42	0.417	#N/A	0.074	leucine rich repeats and death domain containing 1
Ptn	-1.42	0.658	#N/A	0.043	pleiotrophin
Mblac1	-1.42	0.0724	0.791	0.715	metallo-beta-lactamase domain containing 1
Saa2	-1.42	0.198	0.891	341.244	serum amyloid A 2
Rpph1	-1.42	0.231	0.909	5.122	ribonuclease P RNA component H1
6030407O03Rik	-1.41	0.747	#N/A	0.023	RIKEN cDNA 6030407O03 gene
Mtfr2	-1.41	0.485	#N/A	0.085	mitochondrial fission regulator 2
Amh	-1.41	0.69	#N/A	0.04	anti-Mullerian hormone
Smim24	-1.41	0.233	#N/A	0.822	RIKEN cDNA 2210404O07 gene
Slc26a4	-1.41	0.41	#N/A	0.133	solute carrier family 26, member 4
Meox2	-1.41	0.746	#N/A	0.018	mesenchyme homeobox 2
Lrrc24	-1.41	0.409	#N/A	0.147	leucine rich repeat containing 24
Vit	-1.41	0.708	#N/A	0.016	vitrin
A930007I19Rik	-1.41	0.362	#N/A	0.105	RIKEN cDNA A930007I19 gene
Triqk	-1.41	0.727	#N/A	0.028	triple QxxK/R motif containing
Arhgef39	-1.41	0.415	#N/A	0.212	Rho guanine nucleotide exchange factor (GEF) 39
Ttc39aos1	-1.41	0.291	#N/A	0.162	Derived by automated computational analysis using gene prediction method: Gnomon.
Mesp2	-1.41	0.401	#N/A	0.111	mesoderm posterior 2
Dmbt1	-1.41	0.545	#N/A	0.433	deleted in malignant brain tumors 1
Abcg4	-1.41	0.638	#N/A	0.019	ATP-binding cassette, sub-family G (WHITE), member 4
Prtg	-1.41	0.684	#N/A	0.008	protogenin homolog (Gallus gallus)
Amigo3	-1.41	0.183	#N/A	0.247	adhesion molecule with Ig like domain 3
Bloodlinc	-1.41	0.514	#N/A	0.179	-
Slc17a9	-1.41	0.000824	0.224	4.561	solute carrier family 17, member 9
Gm19619	-1.41	0.0695	0.788	0.366	predicted gene, 19619
Dzip1l	-1.41	0.0778	0.795	0.303	DAZ interacting protein 1-like
Gvin1	-1.41	0.143	0.86	2.246	GTPase, very large interferon inducible 1
Ube2t	-1.4	0.391	#N/A	0.264	ubiquitin-conjugating enzyme E2T (putative)
Spdl1	-1.4	0.258	#N/A	0.193	spindle apparatus coiled-coil protein 1
Mboat2	-1.4	0.753	#N/A	0.02	membrane bound O-acyltransferase domain containing 2
B930059L03Rik	-1.4	0.294	#N/A	0.301	RIKEN cDNA B930059L03 gene
Serpinb9b	-1.4	0.732	#N/A	0.022	serine (or cysteine) peptidase inhibitor, clade B, member 9b
2700046G09Rik	-1.4	0.168	#N/A	0.439	RIKEN cDNA 2700046G09 gene
L3mbtl1	-1.4	0.572	#N/A	0.054	l(3)mbt-like (Drosophila)
Trim59	-1.4	0.454	#N/A	0.064	tripartite motif-containing 59
Hao2	-1.4	0.729	#N/A	0.021	hydroxyacid oxidase 2
4930431F12Rik	-1.4	0.204	#N/A	0.254	RIKEN cDNA 4930431F12 gene
Wscd2	-1.4	0.737	#N/A	0.014	WSC domain containing 2
Clec2i	-1.4	0.436	#N/A	0.091	C-type lectin domain family 2, member i
Snord15b	-1.4	0.734	#N/A	0.381	small nucleolar RNA, C/D box 14B
Tmprss4	-1.4	0.33	#N/A	0.158	transmembrane protease, serine 4
5730405O15Rik	-1.4	0.14	#N/A	0.77	RIKEN cDNA 5730405O15 gene
Mitf	-1.4	0.00016	0.0986	1.581	microphthalmia-associated transcription factor
Syvn1	-1.4	0.0111	0.533	77.451	synovial apoptosis inhibitor 1, synoviolin
Tsc22d1	-1.4	0.0391	0.699	51.7	TSC22 domain family, member 1
Pdk4	-1.4	0.0569	0.768	3.531	pyruvate dehydrogenase kinase, isoenzyme 4
Fam161b	-1.4	0.0649	0.781	0.294	family with sequence similarity 161, member B
Bdnf	-1.4	0.119	0.851	0.407	brain derived neurotrophic factor
Pnldc1	-1.4	0.138	0.858	0.6	poly(A)-specific ribonuclease (PARN)-like domain containing 1
Mab21l2	-1.4	0.146	0.862	0.343	mab-21-like 2 (C. elegans)
Fam178b	-1.39	0.739	#N/A	0.046	family with sequence similarity 178, member B
BC100451	-1.39	0.71	#N/A	0.036	cDNA sequence BC100451
Flrt2	-1.39	0.241	#N/A	0.066	fibronectin leucine rich transmembrane protein 2
Ly6d	-1.39	0.355	#N/A	0.745	lymphocyte antigen 6 complex, locus D
Espl1	-1.39	0.294	#N/A	0.071	extra spindle pole bodies 1 (S. cerevisiae)
4933405D12Rik	-1.39	0.551	#N/A	0.152	RIKEN cDNA 4933405D12 gene
Slc1a7	-1.39	0.702	#N/A	0.014	solute carrier family 1 (glutamate transporter), member 7
Hoxa3	-1.39	0.231	#N/A	0.211	homeobox A3
Ubap1l	-1.39	0.615	#N/A	0.091	predicted gene 514
4930579K19Rik	-1.39	0.567	#N/A	0.104	RIKEN cDNA 4930579K19 gene
Acnat2	-1.39	0.000597	0.193	19.207	acyl-coenzyme A amino acid N-acyltransferase 2
Adora2a	-1.39	0.0342	0.688	0.747	adenosine A2a receptor
Gm166	-1.39	0.0412	0.709	0.578	predicted gene 166
Smarcd3	-1.39	0.0576	0.768	0.897	SWI/SNF related, matrix associated, actin dependent regulator of chromatin, subfamily d, member 3
Gpx7	-1.39	0.0754	0.795	1.079	glutathione peroxidase 7
Slc25a29	-1.39	0.126	0.855	0.858	solute carrier family 25 (mitochondrial carrier, palmitoylcarnitine transporter), member 29
Acot3	-1.39	0.479	0.961	1.051	acyl-CoA thioesterase 3
3110035E14Rik	-1.38	0.764	#N/A	0.018	RIKEN cDNA 3110035E14 gene
C2cd4c	-1.38	0.637	#N/A	0.018	C2 calcium-dependent domain containing 4C
Gm11545	-1.38	0.384	#N/A	0.13	predicted gene 11545
Nptx1	-1.38	0.687	#N/A	0.029	neuronal pentraxin 1
Gm13483	-1.38	0.561	#N/A	0.132	predicted gene 13483
Tyro3	-1.38	0.291	#N/A	0.128	TYRO3 protein tyrosine kinase 3
C920021L13Rik	-1.38	0.297	#N/A	0.231	RIKEN cDNA C920021L13 gene
Sult1e1	-1.38	0.697	#N/A	0.06	sulfotransferase family 1E, member 1
Zfp773	-1.38	0.419	#N/A	0.07	zinc finger protein 773
C030039L03Rik	-1.38	0.293	#N/A	0.095	RIKEN cDNA C030039L03 gene
Lgi4	-1.38	0.435	#N/A	0.069	leucine-rich repeat LGI family, member 4
Fam71e1	-1.38	0.384	#N/A	0.312	family with sequence similarity 71, member E1
P4ha3	-1.38	0.681	#N/A	0.034	procollagen-proline, 2-oxoglutarate 4-dioxygenase (proline 4-hydroxylase), alpha polypeptide III
Gm8989	-1.38	0.727	#N/A	0.051	very large inducible GTPase 1 pseudogene
B3gnt9	-1.38	0.183	#N/A	0.301	UDP-GlcNAc:betaGal beta-1,3-N-acetylglucosaminyltransferase 9
Cenpt	-1.38	0.0085	0.498	1.455	centromere protein T
Arid3a	-1.38	0.0179	0.584	0.554	AT rich interactive domain 3A (BRIGHT-like)
9230116N13Rik	-1.37	0.512	#N/A	0.085	RIKEN cDNA 9230116N13 gene
2810471M01Rik	-1.37	0.616	#N/A	0.081	RIKEN cDNA 2810471M01 gene
Slc26a3	-1.37	0.703	#N/A	0.024	solute carrier family 26, member 3
Bdkrb2	-1.37	0.775	#N/A	0.024	bradykinin receptor, beta 2
Neurl1a	-1.37	0.355	#N/A	0.082	neuralized homolog 1A (Drosophila)
Frem1	-1.37	0.244	#N/A	0.068	Fras1 related extracellular matrix protein 1
Rasal1	-1.37	0.592	#N/A	0.041	RAS protein activator like 1 (GAP1 like)
4632427E13Rik	-1.37	0.258	#N/A	0.874	RIKEN cDNA 4632427E13 gene
Foxb1	-1.37	0.689	#N/A	0.035	forkhead box B1
Col12a1	-1.37	0.00167	0.285	0.4	collagen, type XII, alpha 1
Ppard	-1.37	0.00996	0.521	6.685	peroxisome proliferator activator receptor delta
Hvcn1	-1.37	0.0478	0.733	0.626	hydrogen voltage-gated channel 1
Sftpa1	-1.37	0.0831	0.804	0.474	surfactant associated protein A1
Il18r1	-1.36	0.245	#N/A	0.153	interleukin 18 receptor 1
Prkd1	-1.36	0.527	#N/A	0.053	protein kinase D1
Susd3	-1.36	0.643	#N/A	0.082	sushi domain containing 3
P2rx6	-1.36	0.571	#N/A	0.056	purinergic receptor P2X, ligand-gated ion channel, 6
Mdfi	-1.36	0.278	#N/A	0.312	MyoD family inhibitor
Ankrd13d	-1.36	0.347	#N/A	0.146	ankyrin repeat domain 13 family, member D
Fermt1	-1.36	0.292	#N/A	0.101	fermitin family homolog 1 (Drosophila)
9130230L23Rik	-1.36	0.594	#N/A	0.1	RIKEN cDNA 9130230L23 gene
Adgrl3	-1.36	0.53	#N/A	0.025	latrophilin 3
Mir3101	-1.36	0.654	#N/A	0.895	microRNA 3101
Siglecg	-1.36	0.244	#N/A	0.2	sialic acid binding Ig-like lectin G
Nrg1	-1.36	0.421	#N/A	0.155	neuregulin 1
Fanca	-1.36	0.283	#N/A	0.119	Fanconi anemia, complementation group A
Tmsb15b1	-1.36	0.223	#N/A	1.466	thymosin beta 15b1
Hyou1	-1.36	0.000739	0.221	151.128	hypoxia up-regulated 1
Spsb4	-1.36	0.00107	0.233	2.437	splA/ryanodine receptor domain and SOCS box containing 4
Arfgap3	-1.36	0.0045	0.391	7.208	ADP-ribosylation factor GTPase activating protein 3
Sdf2l1	-1.36	0.0262	0.646	66.514	stromal cell-derived factor 2-like 1
Wnt5a	-1.36	0.0607	0.773	0.491	wingless-related MMTV integration site 5A
Hist1h4i	-1.36	0.0626	0.776	5.227	histone cluster 1, H4i
Nfkb2	-1.36	0.103	0.84	3.503	nuclear factor of kappa light polypeptide gene enhancer in B cells 2, p49/p100
Npnt	-1.36	0.121	0.852	0.296	nephronectin
Map4k1	-1.36	0.135	0.858	0.352	mitogen-activated protein kinase kinase kinase kinase 1
Ces2d-ps	-1.36	0.159	0.867	0.763	carboxylesterase 2D, pseudogene
Tmem28	-1.36	0.23	0.909	0.55	transmembrane protein 28
Nav3	-1.35	0.723	#N/A	0.007	neuron navigator 3
Gpr68	-1.35	0.658	#N/A	0.04	G protein-coupled receptor 68
Hist1h2bh	-1.35	0.657	#N/A	0.331	histone cluster 1, H2bh
Tfap2a	-1.35	0.678	#N/A	0.025	transcription factor AP-2, alpha
Ahrr	-1.35	0.578	#N/A	0.033	aryl-hydrocarbon receptor repressor
Mir568	-1.35	0.385	#N/A	3.781	microRNA 568
Snora65	-1.35	0.4	#N/A	3.981	small nucleolar RNA, H/ACA box 65
Mroh8	-1.35	0.712	#N/A	0.02	maestro heat-like repeat family member 8
Ccdc144b	-1.35	0.757	#N/A	0.021	coiled-coil domain containing 144B
Fam198b	-1.35	0.257	#N/A	0.076	family with sequence similarity 198, member B
Msi1	-1.35	0.555	#N/A	0.127	musashi RNA-binding protein 1
Rnft2	-1.35	0.553	#N/A	0.038	ring finger protein, transmembrane 2
D830026I12Rik	-1.35	0.723	#N/A	0.034	RIKEN cDNA D830026I12 gene
9530052E02Rik	-1.35	0.743	#N/A	0.055	RIKEN cDNA 9530052E02 gene
2010308F09Rik	-1.35	0.667	#N/A	0.156	RIKEN cDNA 2010308F09 gene
Ubc	-1.35	0.000107	0.0775	765.088	ubiquitin C
Elp6	-1.35	0.00133	0.252	2.331	elongator acetyltransferase complex subunit 6
Gng10	-1.35	0.0102	0.525	2.128	guanine nucleotide binding protein (G protein), gamma 10
Mir143hg	-1.35	0.142	0.86	0.818	Mir143 and Mir145 host gene (non-coding RNA)
Cd36	-1.35	0.246	0.913	8.083	CD36 antigen
Bhlha15	-1.35	0.363	0.947	0.356	basic helix-loop-helix family, member a15
ChkbCpt1b	-1.35	0.642	0.969	0.739	Chkb-Cpt1b readthrough transcript (NMD candidate)
B230208H11Rik	-1.34	0.204	#N/A	0.601	RIKEN cDNA B230208H11 gene
Slc39a5	-1.34	0.431	#N/A	0.261	solute carrier family 39 (metal ion transporter), member 5
Ttll2	-1.34	0.655	#N/A	0.048	tubulin tyrosine ligase-like family, member 2
Gm17801	-1.34	0.615	#N/A	0.094	predicted gene, 17801
Ckmt1	-1.34	0.679	#N/A	0.096	creatine kinase, mitochondrial 1, ubiquitous
Flrt3	-1.34	0.679	#N/A	0.023	fibronectin leucine rich transmembrane protein 3
Snph	-1.34	0.728	#N/A	0.011	syntaphilin
Dlgap3	-1.34	0.74	#N/A	0.013	discs, large (Drosophila) homolog-associated protein 3
Slc30a3	-1.34	0.372	#N/A	0.195	solute carrier family 30 (zinc transporter), member 3
Atp6v0e2	-1.34	0.22	#N/A	0.345	ATPase, H+ transporting, lysosomal V0 subunit E2
Pianp	-1.34	0.361	#N/A	0.272	PILR alpha associated neural protein
Gm18853	-1.34	0.648	#N/A	0.016	GTPase, very large interferon inducible 1 pseudogene
Tnfrsf26	-1.34	0.324	#N/A	0.199	tumor necrosis factor receptor superfamily, member 26
Cdh15	-1.34	0.406	#N/A	0.112	cadherin 15
6030419C18Rik	-1.34	0.634	#N/A	0.048	RIKEN cDNA 6030419C18 gene
Tmed3	-1.34	4.75e-05	0.0473	21.604	transmembrane emp24 domain containing 3
Gpc1	-1.34	0.0103	0.525	2.284	glypican 1
2610020H08Rik	-1.34	0.0464	0.726	1.156	RIKEN cDNA 2610020H08 gene
Ly96	-1.34	0.131	0.856	1.722	lymphocyte antigen 96
Cyp2c39	-1.34	0.131	0.856	0.913	cytochrome P450, family 2, subfamily c, polypeptide 39
Rad9b	-1.34	0.16	0.867	0.751	RAD9 homolog B
Foxm1	-1.34	0.193	0.891	0.185	forkhead box M1
Hist1h1e	-1.34	0.294	0.927	1.016	histone cluster 1, H1e
Hist2h3c2	-1.34	0.626	0.967	3.248	histone cluster 2, H3c2
Mpped2	-1.33	0.553	#N/A	0.104	metallophosphoesterase domain containing 2
Them5	-1.33	0.462	#N/A	0.195	thioesterase superfamily member 5
Stil	-1.33	0.427	#N/A	0.059	Scl/Tal1 interrupting locus
Cldn4	-1.33	0.688	#N/A	0.043	claudin 4
Tmem139	-1.33	0.581	#N/A	0.142	transmembrane protein 139
Il12rb2	-1.33	0.534	#N/A	0.053	interleukin 12 receptor, beta 2
4933417D19Rik	-1.33	0.515	#N/A	0.147	RIKEN cDNA 4933417D19 gene
Cad	-1.33	0.000292	0.13	3.747	carbamoyl-phosphate synthetase 2, aspartate transcarbamylase, and dihydroorotase
Per2	-1.33	0.00268	0.34	3.486	period circadian clock 2
Manf	-1.33	0.00354	0.366	319.333	mesencephalic astrocyte-derived neurotrophic factor
Dcaf12l1	-1.33	0.0114	0.533	0.901	DDB1 and CUL4 associated factor 12-like 1
Agpat9	-1.33	0.078	0.795	1.111	1-acylglycerol-3-phosphate O-acyltransferase 9
Cd248	-1.33	0.103	0.84	0.488	CD248 antigen, endosialin
Unc13d	-1.33	0.153	0.867	0.331	unc-13 homolog D (C. elegans)
2500002B13Rik	-1.33	0.257	0.918	1.274	RIKEN cDNA 2500002B13 gene
Gprc5b	-1.33	0.261	0.921	0.189	G protein-coupled receptor, family C, group 5, member B
Irx1	-1.33	0.36	0.945	0.412	Iroquois related homeobox 1 (Drosophila)
Xcl1	-1.32	0.654	#N/A	0.363	chemokine (C motif) ligand 1
Hcn2	-1.32	0.253	#N/A	0.188	hyperpolarization-activated, cyclic nucleotide-gated K+ 2
Kiss1r	-1.32	0.286	#N/A	0.193	KISS1 receptor
Tmprss9	-1.32	0.642	#N/A	0.047	transmembrane protease, serine 9
Gli3	-1.32	0.221	#N/A	0.088	GLI-Kruppel family member GLI3
Hist1h1b	-1.32	0.735	#N/A	0.084	histone cluster 1, H1b
D830030K20Rik	-1.32	0.515	#N/A	0.15	RIKEN cDNA D830030K20 gene
1700047E10Rik	-1.32	0.602	#N/A	0.283	RIKEN cDNA 1700047E10 gene
Prph	-1.32	0.622	#N/A	0.099	peripherin
Clic6	-1.32	0.678	#N/A	0.02	chloride intracellular channel 6
H2-Q2	-1.32	0.314	#N/A	0.427	histocompatibility 2, Q region locus 2
Gm16712	-1.32	0.593	#N/A	0.09	predicted gene, 16712
Ska1	-1.32	0.629	#N/A	0.038	spindle and kinetochore associated complex subunit 1
8430431K14Rik	-1.32	0.742	#N/A	0.018	RIKEN cDNA 8430431K14 gene
Lat	-1.32	0.4	#N/A	0.269	linker for activation of T cells
Csmd1	-1.32	0.689	#N/A	0.006	CUB and Sushi multiple domains 1
Cklf	-1.32	0.402	#N/A	0.534	chemokine-like factor
Acta1	-1.32	0.756	#N/A	0.037	actin, alpha 1, skeletal muscle
Gm35612	-1.32	0.715	#N/A	0.302	Derived by automated computational analysis using gene prediction method: Gnomon.
Fbf1	-1.32	5.01e-05	0.0473	2.441	Fas (TNFRSF6) binding factor 1
3110062M04Rik	-1.32	0.00181	0.285	1.627	RIKEN cDNA 3110062M04 gene
Gfod1	-1.32	0.0181	0.584	0.787	glucose-fructose oxidoreductase domain containing 1
Tigd5	-1.32	0.0406	0.707	0.444	tigger transposable element derived 5
Spc25	-1.32	0.0512	0.751	2.146	SPC25, NDC80 kinetochore complex component, homolog (S. cerevisiae)
Ltbp2	-1.32	0.0876	0.809	0.268	latent transforming growth factor beta binding protein 2
Erbb4	-1.32	0.0892	0.812	0.42	v-erb-a erythroblastic leukemia viral oncogene homolog 4 (avian)
Bcl3	-1.32	0.17	0.876	22.377	B cell leukemia/lymphoma 3
Fam184a	-1.32	0.179	0.883	0.333	family with sequence similarity 184, member A
Ppp1r3c	-1.32	0.18	0.883	35.52	protein phosphatase 1, regulatory (inhibitor) subunit 3C
Schip1	-1.32	0.228	0.909	0.424	schwannomin interacting protein 1
Mir1981	-1.31	0.76	#N/A	0.628	microRNA 1981
Rsph4a	-1.31	0.447	#N/A	0.081	radial spoke head 4 homolog A (Chlamydomonas)
Hoxb3	-1.31	0.321	#N/A	0.207	homeobox B3
Serpinb1c	-1.31	0.62	#N/A	0.162	serine (or cysteine) peptidase inhibitor, clade B, member 1c
Ltb4r1	-1.31	0.42	#N/A	0.218	leukotriene B4 receptor 1
Csdc2	-1.31	0.384	#N/A	0.152	cold shock domain containing C2, RNA binding
Krt4	-1.31	0.556	#N/A	0.078	keratin 4
Kcna3	-1.31	0.715	#N/A	0.038	potassium voltage-gated channel, shaker-related subfamily, member 3
Abhd11os	-1.31	0.389	#N/A	0.733	abhydrolase domain containing 11, opposite strand
Gm15706	-1.31	0.382	#N/A	0.539	predicted gene 15706
Pls1	-1.31	0.256	#N/A	0.193	plastin 1 (I-isoform)
Qrsl1	-1.31	0.000384	0.144	3.235	glutaminyl-tRNA synthase (glutamine-hydrolyzing)-like 1
Slc16a6	-1.31	0.000788	0.223	3.71	solute carrier family 16 (monocarboxylic acid transporters), member 6
Crygn	-1.31	0.0575	0.768	3.613	crystallin, gamma N
Lgals1	-1.31	0.114	0.842	28.188	lectin, galactose binding, soluble 1
Snurf	-1.31	0.119	0.851	2.932	SNRPN upstream reading frame
Inhbe	-1.31	0.143	0.86	23.106	inhibin beta E
4732471J01Rik	-1.31	0.242	0.913	0.325	RIKEN cDNA 4732471J01 gene
Efcc1	-1.31	0.252	0.914	0.304	EF hand and coiled-coil domain containing 1
F420014N23Rik	-1.3	0.694	#N/A	0.045	RIKEN cDNA F420014N23 gene
Pmel	-1.3	0.351	#N/A	0.312	premelanosome protein
AI450353	-1.3	0.466	#N/A	0.216	expressed sequence AI450353
Cdk3-ps	-1.3	0.653	#N/A	0.078	cyclin-dependent kinase 3, pseudogene
3300005D01Rik	-1.3	0.766	#N/A	0.056	RIKEN cDNA 3300005D01 gene
9130008F23Rik	-1.3	0.608	#N/A	0.064	RIKEN cDNA 9130008F23 gene
Zfp831	-1.3	0.459	#N/A	0.034	zinc finger protein 831
Tmprss11e	-1.3	0.688	#N/A	0.033	transmembrane protease, serine 11e
Nkg7	-1.3	0.43	#N/A	0.435	natural killer cell group 7 sequence
Tmprss5	-1.3	0.761	#N/A	0.031	transmembrane protease, serine 5 (spinesin)
Cd320	-1.3	0.00977	0.521	1.591	CD320 antigen
Chek2	-1.3	0.0252	0.636	1.298	checkpoint kinase 2
Gm10516	-1.3	0.0631	0.777	0.747	predicted gene 10516
Gabrb3	-1.3	0.0746	0.795	0.366	gamma-aminobutyric acid (GABA) A receptor, subunit beta 3
Atxn1	-1.3	0.0901	0.814	4.343	ataxin 1
Fitm1	-1.3	0.113	0.841	23.326	fat storage-inducing transmembrane protein 1
Srms	-1.3	0.116	0.846	0.77	src-related kinase lacking C-terminal regulatory tyrosine and N-terminal myristylation sites
Gm10433	-1.3	0.232	0.909	0.407	predicted gene 10433
Gm15401	-1.3	0.298	0.927	0.673	predicted gene 15401
Slc16a5	-1.3	0.313	0.937	0.918	solute carrier family 16 (monocarboxylic acid transporters), member 5
Derl3	-1.3	0.426	0.958	4.197	Der1-like domain family, member 3
Bcl6	-1.3	0.474	0.961	21.769	B cell leukemia/lymphoma 6
Capn11	-1.3	0.738	0.98	0.436	calpain 11
Mybl1	-1.29	0.455	#N/A	0.068	myeloblastosis oncogene-like 1
Il12b	-1.29	0.763	#N/A	0.019	interleukin 12b
Cacna1g	-1.29	0.58	#N/A	0.023	calcium channel, voltage-dependent, T type, alpha 1G subunit
Srcin1	-1.29	0.304	#N/A	0.101	SRC kinase signaling inhibitor 1
Myl4	-1.29	0.406	#N/A	0.459	myosin, light polypeptide 4
Lrrc63	-1.29	0.776	#N/A	0.024	leucine rich repeat containing 63
Ttbk1	-1.29	0.429	#N/A	0.089	tau tubulin kinase 1
5031425F14Rik	-1.29	0.622	#N/A	0.107	RIKEN cDNA 5031425F14 gene
Wdr31	-1.29	0.618	#N/A	0.058	WD repeat domain 31
C530005A16Rik	-1.29	0.505	#N/A	0.145	RIKEN cDNA C530005A16 gene
A3galt2	-1.29	0.686	#N/A	0.03	alpha 1,3-galactosyltransferase 2 (isoglobotriaosylceramide synthase)
B130024G19Rik	-1.29	0.343	#N/A	0.355	RIKEN cDNA B130024G19 gene
Zfp964	-1.29	0.281	#N/A	0.369	zinc finger protein 964
Kcnj5	-1.29	0.639	#N/A	0.03	potassium inwardly-rectifying channel, subfamily J, member 5
Eomes	-1.29	0.684	#N/A	0.024	eomesodermin homolog (Xenopus laevis)
Acot11	-1.29	0.00206	0.289	2.631	acyl-CoA thioesterase 11
Gmppb	-1.29	0.00534	0.405	14.036	GDP-mannose pyrophosphorylase B
Tfrc	-1.29	0.0184	0.588	4.529	transferrin receptor
Kif5a	-1.29	0.0291	0.656	0.523	kinesin family member 5A
Itga10	-1.29	0.0531	0.761	0.769	integrin, alpha 10
Tspan3	-1.29	0.0653	0.781	1.571	tetraspanin 3
Aatk	-1.29	0.0815	0.803	1.101	apoptosis-associated tyrosine kinase
Btc	-1.29	0.0953	0.823	0.484	betacellulin, epidermal growth factor family member
Cd24a	-1.29	0.138	0.858	0.756	CD24a antigen
Eps8l1	-1.29	0.199	0.891	0.512	EPS8-like 1
9530091C08Rik	-1.29	0.27	0.925	0.093	RIKEN cDNA 9530091C08 gene
9330133O14Rik	-1.29	0.275	0.927	0.322	RIKEN cDNA 9330133O14 gene
Rasgrf2	-1.29	0.308	0.935	0.16	RAS protein-specific guanine nucleotide-releasing factor 2
Slamf6	-1.28	0.504	#N/A	0.092	SLAM family member 6
Pkib	-1.28	0.443	#N/A	0.089	protein kinase inhibitor beta, cAMP dependent, testis specific
Fignl1	-1.28	0.698	#N/A	0.046	fidgetin-like 1
Gdf9	-1.28	0.417	#N/A	0.258	growth differentiation factor 9
Akap6	-1.28	0.47	#N/A	0.031	A kinase (PRKA) anchor protein 6
Gm10549	-1.28	0.719	#N/A	0.031	predicted gene 10549
Gm996	-1.28	0.644	#N/A	0.024	predicted gene 996
Spint1	-1.28	0.436	#N/A	0.182	serine protease inhibitor, Kunitz type 1
Pax5	-1.28	0.472	#N/A	0.236	paired box 5
Txk	-1.28	0.623	#N/A	0.082	TXK tyrosine kinase
Hrk	-1.28	0.571	#N/A	0.038	harakiri, BCL2 interacting protein (contains only BH3 domain)
Slco1c1	-1.28	0.799	#N/A	0.016	solute carrier organic anion transporter family, member 1c1
Far2	-1.28	0.802	#N/A	0.015	fatty acyl CoA reductase 2
Ncr1	-1.28	0.763	#N/A	0.043	natural cytotoxicity triggering receptor 1
Chrna7	-1.28	0.75	#N/A	0.03	cholinergic receptor, nicotinic, alpha polypeptide 7
Mthfr	-1.28	0.000474	0.166	6.361	5,10-methylenetetrahydrofolate reductase
Paqr7	-1.28	0.0194	0.596	14.994	progestin and adipoQ receptor family member VII
Orm2	-1.28	0.0342	0.688	39.895	orosomucoid 2
Dcp1b	-1.28	0.0377	0.691	0.978	DCP1 decapping enzyme homolog B (S. cerevisiae)
Eml6	-1.28	0.096	0.825	0.304	echinoderm microtubule associated protein like 6
Pkn3	-1.28	0.0987	0.829	0.567	protein kinase N3
Gm1821	-1.28	0.113	0.841	5.017	ubiquitin pseudogene
Pcyox1l	-1.28	0.109	0.841	0.797	prenylcysteine oxidase 1 like
Mapk11	-1.28	0.126	0.855	0.595	mitogen-activated protein kinase 11
Tiam1	-1.28	0.134	0.856	0.273	T cell lymphoma invasion and metastasis 1
Cd59b	-1.28	0.145	0.86	1.922	CD59b antigen
Gdpd5	-1.28	0.165	0.871	0.293	glycerophosphodiester phosphodiesterase domain containing 5
Pkp3	-1.28	0.255	0.916	0.402	plakophilin 3
Gm20324	-1.28	0.268	0.925	0.654	predicted gene, 20324
Zfp296	-1.28	0.318	0.94	0.498	zinc finger protein 296
Znf41-ps	-1.28	0.35	0.943	0.378	ZNF41, pseudogene
Ptpn7	-1.27	0.371	#N/A	0.2	protein tyrosine phosphatase, non-receptor type 7
Gm19705	-1.27	0.643	#N/A	0.355	predicted gene, 19705
Glp2r	-1.27	0.583	#N/A	0.042	glucagon-like peptide 2 receptor
E130309D14Rik	-1.27	0.627	#N/A	0.04	RIKEN cDNA E130309D14 gene
Fam228a	-1.27	0.417	#N/A	0.201	family with sequence similarity 228, member A
Spef2	-1.27	0.749	#N/A	0.011	sperm flagellar 2
Krt79	-1.27	0.699	#N/A	0.049	keratin 79
Tagln3	-1.27	0.397	#N/A	0.387	transgelin 3
C920025E04Rik	-1.27	0.285	#N/A	0.492	RIKEN cDNA C920025E04 gene
Gm14405	-1.27	0.707	#N/A	0.081	predicted gene 14405
Prkg2	-1.27	0.753	#N/A	0.013	protein kinase, cGMP-dependent, type II
Lbx2	-1.27	0.797	#N/A	0.09	ladybird homeobox homolog 2 (Drosophila)
Lrtm2	-1.27	0.789	#N/A	0.022	leucine-rich repeats and transmembrane domains 2
Lmtk3	-1.27	0.663	#N/A	0.025	lemur tyrosine kinase 3
Gins2	-1.27	0.392	#N/A	0.621	GINS complex subunit 2 (Psf2 homolog)
Fut4	-1.27	0.604	#N/A	0.04	fucosyltransferase 4
Cry1	-1.27	0.000257	0.126	6.994	cryptochrome 1 (photolyase-like)
Palld	-1.27	0.000875	0.224	38.761	palladin, cytoskeletal associated protein
Fen1	-1.27	0.00251	0.328	2.448	flap structure specific endonuclease 1
Rccd1	-1.27	0.031	0.663	1.258	RCC1 domain containing 1
Hspa5	-1.27	0.0336	0.685	557.39	heat shock protein 5
Apoa4	-1.27	0.203	0.892	118.224	apolipoprotein A-IV
D330041H03Rik	-1.27	0.256	0.916	0.56	RIKEN cDNA D330041H03 gene
Tead2	-1.27	0.255	0.916	0.465	TEA domain family member 2
Snca	-1.27	0.263	0.922	0.865	synuclein, alpha
Ackr3	-1.27	0.328	0.94	0.444	atypical chemokine receptor 3
Tnfrsf11a	-1.27	0.329	0.94	0.179	tumor necrosis factor receptor superfamily, member 11a
Cd244	-1.26	0.649	#N/A	0.041	CD244 natural killer cell receptor 2B4
Vpreb3	-1.26	0.763	#N/A	0.098	pre-B lymphocyte gene 3
4933408J17Rik	-1.26	0.79	#N/A	0.032	RIKEN cDNA 4933408J17 gene
Foxc1	-1.26	0.729	#N/A	0.021	forkhead box C1
Sema3g	-1.26	0.555	#N/A	0.065	sema domain, immunoglobulin domain (Ig), short basic domain, secreted, (semaphorin) 3G
Gm15760	-1.26	0.439	#N/A	0.136	mitochondrial ribosomal protein S18B pseudogene
Chtf18	-1.26	0.587	#N/A	0.113	CTF18, chromosome transmission fidelity factor 18
Gm14005	-1.26	0.397	#N/A	0.568	predicted gene 14005
Cnbd2	-1.26	0.414	#N/A	0.24	cyclic nucleotide binding domain containing 2
Rps19-ps3	-1.26	0.515	#N/A	0.964	ribosomal protein S19, pseudogene 3
Fut10	-1.26	0.398	#N/A	0.215	fucosyltransferase 10
Ulk4	-1.26	0.641	#N/A	0.048	unc-51-like kinase 4
Xcr1	-1.26	0.544	#N/A	0.072	chemokine (C motif) receptor 1
Itm2a	-1.26	0.408	#N/A	0.287	integral membrane protein 2A
Nhs	-1.26	0.777	#N/A	0.012	Nance-Horan syndrome (human)
Scfd2	-1.26	0.000217	0.118	3.262	Sec1 family domain containing 2
Ccdc167	-1.26	0.000314	0.13	4.026	coiled-coil domain containing 167
Gfpt1	-1.26	0.00102	0.233	9.111	glutamine fructose-6-phosphate transaminase 1
Srm	-1.26	0.00378	0.366	17.355	spermidine synthase
Nol10	-1.26	0.0134	0.538	2.943	nucleolar protein 10
Zfp606	-1.26	0.0229	0.609	1.566	zinc finger protein 606
Fam171a1	-1.26	0.0386	0.694	1.681	family with sequence similarity 171, member A1
Lad1	-1.26	0.05	0.749	5.494	ladinin
Zap70	-1.26	0.0661	0.784	3.344	zeta-chain (TCR) associated protein kinase
Mettl15	-1.26	0.0936	0.82	1.397	methyltransferase like 15
Igflr1	-1.26	0.095	0.823	1.717	IGF-like family receptor 1
Cdc45	-1.26	0.126	0.855	0.781	cell division cycle 45
Gna14	-1.26	0.133	0.856	1.01	guanine nucleotide binding protein, alpha 14
Adgrv1	-1.26	0.229	0.909	0.078	G protein-coupled receptor 98
Kbtbd11	-1.26	0.245	0.913	0.136	kelch repeat and BTB (POZ) domain containing 11
Ocstamp	-1.26	0.313	0.937	0.407	osteoclast stimulatory transmembrane protein
Pdgfrl	-1.26	0.341	0.941	0.535	platelet-derived growth factor receptor-like
Numbl	-1.26	0.353	0.944	0.333	numb-like
BC021785	-1.26	0.371	0.949	0.963	cDNA sequence BC021785
Srp54c	-1.26	0.379	0.949	6.526	signal recognition particle 54C
Acot2	-1.26	0.41	0.956	2.907	acyl-CoA thioesterase 2
Zfp91Cntf	-1.26	0.701	0.978	0.687	Zfp91-Cntf readthrough transcript (NMD candidate)
Prdm14	-1.25	0.916	#N/A	0.004	PR domain containing 14
Tfap2b	-1.25	0.916	#N/A	0.001	transcription factor AP-2 beta
Khdc1a	-1.25	0.916	#N/A	0.004	KH domain containing 1A
Slc9a2	-1.25	0.916	#N/A	0.003	solute carrier family 9 (sodium/hydrogen exchanger), member 2
Gm13749	-1.25	0.916	#N/A	0.006	predicted gene 13749
Bard1	-1.25	0.553	#N/A	0.049	BRCA1 associated RING domain 1
A630095N17Rik	-1.25	0.916	#N/A	0.015	RIKEN cDNA A630095N17 gene
Fam124b	-1.25	0.916	#N/A	0.003	family with sequence similarity 124, member B
Snora75	-1.25	0.916	#N/A	0.071	small nucleolar RNA, H/ACA box 75
Nmur1	-1.25	0.916	#N/A	0.007	neuromedin U receptor 1
Mir6902	-1.25	0.916	#N/A	0.135	microRNA mir-6902
Fcamr	-1.25	0.628	#N/A	0.106	Fc receptor, IgA, IgM, high affinity
Il19	-1.25	0.916	#N/A	0.009	interleukin 19
Teddm1a	-1.25	0.916	#N/A	0.007	transmembrane epididymal protein 1
Tnfsf18	-1.25	0.916	#N/A	0.004	tumor necrosis factor (ligand) superfamily, member 18
Fmo6	-1.25	0.916	#N/A	0.005	flavin containing monooxygenase 6
Adcy10	-1.25	0.916	#N/A	0.001	adenylate cyclase 10
Gm16701	-1.25	0.916	#N/A	0.008	predicted gene, 16701
Lmx1a	-1.25	0.916	#N/A	0.003	LIM homeobox transcription factor 1 alpha
Kcnh1	-1.25	0.916	#N/A	0.001	potassium voltage-gated channel, subfamily H (eag-related), member 1
B020014A21Rik	-1.25	0.916	#N/A	0.004	RIKEN cDNA B020014A21 gene
Ipcef1	-1.25	0.512	#N/A	0.093	interaction protein for cytohesin exchange factors 1
Ect2l	-1.25	0.916	#N/A	0.003	epithelial cell transforming sequence 2 oncogene-like
Gm4794	-1.25	0.916	#N/A	0.011	predicted gene 4794
Gm20597	-1.25	0.916	#N/A	0.002	predicted gene, 20597
Rsph14	-1.25	0.916	#N/A	0.007	rhabdoid tumor deletion region gene 1
Gm5779	-1.25	0.916	#N/A	0.008	ribosomal protein, large, P0 pseudogene
4933407G14Rik	-1.25	0.916	#N/A	0.007	RIKEN cDNA 4933407G14 gene
1700009J07Rik	-1.25	0.916	#N/A	0.01	RIKEN cDNA 1700009J07 gene
Mir6909	-1.25	0.916	#N/A	0.133	microRNA mir-6909
Prss57	-1.25	0.916	#N/A	0.003	protease, serine 57
Mir1982	-1.25	0.643	#N/A	2.337	microRNA 1982
1700028I16Rik	-1.25	0.916	#N/A	0.007	RIKEN cDNA 1700028I16 gene
Ascl4	-1.25	0.916	#N/A	0.007	achaete-scute complex homolog 4 (Drosophila)
Slc5a8	-1.25	0.916	#N/A	0.002	solute carrier family 5 (iodide transporter), member 8
4930503E24Rik	-1.25	0.916	#N/A	0.006	eukaryotic translation initiation factor 3, subunit I pseudogene
Vmn2r87	-1.25	0.916	#N/A	0.003	vomeronasal 2, receptor 87
4930505A04Rik	-1.25	0.916	#N/A	0.01	RIKEN cDNA 4930505A04 gene
Gm12159	-1.25	0.916	#N/A	0.006	predicted gene 12159
BC053393	-1.25	0.916	#N/A	0.005	cDNA sequence BC053393
Olfr1380	-1.25	0.916	#N/A	0.009	olfactory receptor 1380
Scgb3a1	-1.25	0.916	#N/A	0.016	secretoglobin, family 3A, member 1
Olfr1371	-1.25	0.916	#N/A	0.009	olfactory receptor 1371
2210407C18Rik	-1.25	0.916	#N/A	0.008	RIKEN cDNA 2210407C18 gene
Slc5a10	-1.25	0.916	#N/A	0.004	solute carrier family 5 (sodium/glucose cotransporter), member 10
Cfap52	-1.25	0.916	#N/A	0.004	WD repeat domain 16
Mir6924	-1.25	0.916	#N/A	0.132	microRNA mir-6924
4930544D05Rik	-1.25	0.916	#N/A	0.013	RIKEN cDNA 4930544D05 gene
Nlrp1a	-1.25	0.458	#N/A	0.089	NLR family, pyrin domain containing 1A
Snord4a	-1.25	0.916	#N/A	0.123	small nucleolar RNA, C/D box 4A
Snord42b	-1.25	0.916	#N/A	0.171	small nucleolar RNA, C/D box 42B
E230016K23Rik	-1.25	0.785	#N/A	0.028	RIKEN cDNA E230016K23 gene
Wfdc18	-1.25	0.916	#N/A	0.017	WAP four-disulfide core domain 18
Hils1	-1.25	0.916	#N/A	0.011	histone H1-like protein in spermatids 1
1700001P01Rik	-1.25	0.916	#N/A	0.015	RIKEN cDNA 1700001P01 gene
Krt12	-1.25	0.916	#N/A	0.005	keratin 12
Krt17	-1.25	0.916	#N/A	0.006	keratin 17
Kcnh4	-1.25	0.916	#N/A	0.002	potassium voltage-gated channel, subfamily H (eag-related), member 4
Otop2	-1.25	0.916	#N/A	0.004	otopetrin 2
Tex19.2	-1.25	0.916	#N/A	0.004	testis expressed gene 19.2
Ntsr2	-1.25	0.916	#N/A	0.006	neurotensin receptor 2
Sox11	-1.25	0.916	#N/A	0.001	SRY (sex determining region Y)-box 11
1700008C04Rik	-1.25	0.916	#N/A	0.01	RIKEN cDNA 1700008C04 gene
Aldoart2	-1.25	0.916	#N/A	0.005	aldolase 1 A, retrogene 2
Sstr1	-1.25	0.916	#N/A	0.002	somatostatin receptor 1
Six1	-1.25	0.916	#N/A	0.003	sine oculis-related homeobox 1
Six4	-1.25	0.916	#N/A	0.002	sine oculis-related homeobox 4
Gm4027	-1.25	0.916	#N/A	0.008	predicted gene 4027
Gm5039	-1.25	0.916	#N/A	0.006	eukaryotic translation initiation factor 1A pseudogene
Tunar	-1.25	0.916	#N/A	0.003	Tcl1 upstream neural differentiation associated RNA
Bdkrb1	-1.25	0.916	#N/A	0.006	bradykinin receptor, beta 1
Degs2	-1.25	0.775	#N/A	0.048	degenerative spermatocyte homolog 2 (Drosophila), lipid desaturase
Rtl1	-1.25	0.916	#N/A	0.002	retrotransposon-like 1
DQ267102	-1.25	0.916	#N/A	0.132	snoRNA DQ267102
Hecw1	-1.25	0.916	#N/A	0.001	HECT, C2 and WW domain containing E3 ubiquitin protein ligase 1
Hist1h2bl	-1.25	0.916	#N/A	0.022	histone cluster 1, H2bl
Hist1h2bn	-1.25	0.916	#N/A	0.018	histone cluster 1, H2bn
4933404K08Rik	-1.25	0.916	#N/A	0.007	RIKEN cDNA 4933404K08 gene
Hist1h2ba	-1.25	0.916	#N/A	0.025	histone cluster 1, H2ba
Hist1h2aa	-1.25	0.916	#N/A	0.02	histone cluster 1, H2aa
Msx2	-1.25	0.916	#N/A	0.004	msh homeobox 2
Gprin1	-1.25	0.916	#N/A	0.002	G protein-regulated inducer of neurite outgrowth 1
A530065N20Rik	-1.25	0.916	#N/A	0.002	RIKEN cDNA A530046M15 gene
Pcsk1	-1.25	0.916	#N/A	0.004	proprotein convertase subtilisin/kexin type 1
Mir682	-1.25	0.916	#N/A	0.088	microRNA 682
Edil3	-1.25	0.916	#N/A	0.002	EGF-like repeats and discoidin I-like domains 3
3110015C05Rik	-1.25	0.916	#N/A	0.009	RIKEN cDNA 3110015C05 gene
Mnd1-ps	-1.25	0.916	#N/A	0.004	Mnd1 retrotransposed pseudogene
Tmem254b	-1.25	0.916	#N/A	0.167	transmembrane protein 254b
Rbp3	-1.25	0.916	#N/A	0.002	retinol binding protein 3, interstitial
4933425B07Rik	-1.25	0.916	#N/A	0.005	RIKEN cDNA 4933425B07 gene
Eddm3b	-1.25	0.916	#N/A	0.008	epididymal protein 3B
Atp12a	-1.25	0.916	#N/A	0.002	ATPase, H+/K+ transporting, nongastric, alpha polypeptide
Sgcg	-1.25	0.916	#N/A	0.002	sarcoglycan, gamma (dystrophin-associated glycoprotein)
Ebf2	-1.25	0.916	#N/A	0.002	early B cell factor 2
Mir320	-1.25	0.916	#N/A	0.105	microRNA 320
Fgf17	-1.25	0.916	#N/A	0.005	fibroblast growth factor 17
Tnfsf11	-1.25	0.916	#N/A	0.004	tumor necrosis factor (ligand) superfamily, member 11
5430440P10Rik	-1.25	0.916	#N/A	0.008	RIKEN cDNA 5430440P10 gene
Cdh12	-1.25	0.916	#N/A	0.002	cadherin 12
Dcstamp	-1.25	0.916	#N/A	0.004	dentrocyte expressed seven transmembrane protein
Has2	-1.25	0.916	#N/A	0.002	hyaluronan synthase 2
Ly6g	-1.25	0.916	#N/A	0.01	lymphocyte antigen 6 complex, locus G
Gm10863	-1.25	0.916	#N/A	0.012	predicted gene 10863
Kcnj4	-1.25	0.916	#N/A	0.003	potassium inwardly-rectifying channel, subfamily J, member 4
Mir7118	-1.25	0.916	#N/A	0.141	microRNA mir-7118
D630010B17Rik	-1.25	0.916	#N/A	0.008	RIKEN cDNA D630010B17 gene
Nell2	-1.25	0.916	#N/A	0.003	NEL-like 2
Col2a1	-1.25	0.916	#N/A	0.002	collagen, type II, alpha 1
Ccdc184	-1.25	0.916	#N/A	0.004	expressed sequence AI836003
Ddn	-1.25	0.916	#N/A	0.002	dendrin
Higd1c	-1.25	0.916	#N/A	0.025	HIG1 domain family, member 1C
Sp7	-1.25	0.916	#N/A	0.004	Sp7 transcription factor 7
9230117E06Rik	-1.25	0.916	#N/A	0.016	RIKEN cDNA 9230117E06 gene
Atp13a5	-1.25	0.916	#N/A	0.002	ATPase type 13A5
Cfap44	-1.25	0.916	#N/A	0.001	WD repeat domain 52
D16Ertd519e	-1.25	0.916	#N/A	0.012	DNA segment, Chr 16, ERATO Doi 519, expressed
4930478L05Rik	-1.25	0.916	#N/A	0.005	RIKEN cDNA 4930478L05 gene
1700048M11Rik	-1.25	0.916	#N/A	0.017	RIKEN cDNA 1700048M11 gene
Pcp4	-1.25	0.916	#N/A	0.015	Purkinje cell protein 4
1700102H20Rik	-1.25	0.916	#N/A	0.021	RIKEN cDNA 1700102H20 gene
Gm1604b	-1.25	0.916	#N/A	0.011	predicted gene 1604b
Mir125a	-1.25	0.916	#N/A	0.123	microRNA 125a
Npw	-1.25	0.916	#N/A	0.014	neuropeptide W
Grm4	-1.25	0.916	#N/A	0.003	glutamate receptor, metabotropic 4
Pxt1	-1.25	0.916	#N/A	0.008	peroxisomal, testis specific 1
Glp1r	-1.25	0.916	#N/A	0.005	glucagon-like peptide 1 receptor
Tmprss3	-1.25	0.916	#N/A	0.003	transmembrane protease, serine 3
Mir6973a	-1.25	0.916	#N/A	0.108	microRNA mir-6973a
Gm7030	-1.25	0.916	#N/A	0.011	predicted gene 7030
Kcnh8	-1.25	0.916	#N/A	0.002	potassium voltage-gated channel, subfamily H (eag-related), member 8
Mir6978	-1.25	0.916	#N/A	0.147	microRNA mir-6978
Txndc2	-1.25	0.916	#N/A	0.004	thioredoxin domain containing 2 (spermatozoa)
Gm4832	-1.25	0.916	#N/A	0.019	predicted gene 4832
Armc4	-1.25	0.916	#N/A	0.002	armadillo repeat containing 4
4930578E11Rik	-1.25	0.916	#N/A	0.003	RIKEN cDNA 4930578E11 gene
Tex43	-1.25	0.916	#N/A	0.013	RIKEN cDNA 1700065I17 gene
Mir122	-1.25	0.916	#N/A	0.139	microRNA 122a
B430212C06Rik	-1.25	0.916	#N/A	0.003	RIKEN cDNA B430212C06 gene
D730045A05Rik	-1.25	0.916	#N/A	0.007	RIKEN cDNA D730045A05 gene
2900057B20Rik	-1.25	0.916	#N/A	0.008	RIKEN cDNA 2900057B20 gene
4930465K10Rik	-1.25	0.916	#N/A	0.007	RIKEN cDNA 4930465K10 gene
Mir6984	-1.25	0.916	#N/A	0.129	microRNA mir-6984
Cst6	-1.25	0.916	#N/A	0.002	cystatin E/M
Mir194-2	-1.25	0.916	#N/A	0.096	microRNA 194-2
Lgals12	-1.25	0.916	#N/A	0.003	lectin, galactose binding, soluble 12
Rorb	-1.25	0.916	#N/A	0.001	RAR-related orphan receptor beta
E030044B06Rik	-1.25	0.916	#N/A	0.01	RIKEN cDNA E030044B06 gene
Wnt8b	-1.25	0.916	#N/A	0.003	wingless related MMTV integration site 8b
Mir6995	-1.25	0.916	#N/A	0.133	microRNA mir-6995
Sorcs1	-1.25	0.916	#N/A	0.002	VPS10 domain receptor protein SORCS 1
Adra2a	-1.25	0.916	#N/A	0.002	adrenergic receptor, alpha 2a
Prrx2	-1.25	0.916	#N/A	0.008	paired related homeobox 2
6330409D20Rik	-1.25	0.916	#N/A	0.007	RIKEN cDNA 6330409D20 gene
Lypd6b	-1.25	0.916	#N/A	0.004	LY6/PLAUR domain containing 6B
Kcnh7	-1.25	0.916	#N/A	0.002	potassium voltage-gated channel, subfamily H (eag-related), member 7
Myo3b	-1.25	0.916	#N/A	0.001	myosin IIIB
Cyct	-1.25	0.916	#N/A	0.014	cytochrome c, testis
D930015M05Rik	-1.25	0.916	#N/A	0.007	RIKEN cDNA D930015M05 gene
Rag2	-1.25	0.916	#N/A	0.003	recombination activating gene 2
Mir7665	-1.25	0.916	#N/A	0.146	microRNA mir-7665
Tgm5	-1.25	0.916	#N/A	0.004	transglutaminase 5
Duox2	-1.25	0.916	#N/A	0.002	dual oxidase 2
Prnd	-1.25	0.916	#N/A	0.004	prion protein dublet
Pak7	-1.25	0.916	#N/A	0.002	p21 protein (Cdc42/Rac)-activated kinase 7
Sptlc3	-1.25	0.916	#N/A	0.003	serine palmitoyltransferase, long chain base subunit 3
Gm5535	-1.25	0.916	#N/A	0.005	predicted gene 5535
Cfap61	-1.25	0.916	#N/A	0.005	RIKEN cDNA 4930529M08 gene
Scrt2	-1.25	0.916	#N/A	0.003	scratch homolog 2, zinc finger protein (Drosophila)
Defb45	-1.25	0.916	#N/A	0.022	defensin beta 45
R3hdml	-1.25	0.916	#N/A	0.008	R3H domain containing-like
Mir7005	-1.25	0.916	#N/A	0.121	microRNA mir-7005
Gata5os	-1.25	0.916	#N/A	0.004	GATA binding protein 5, opposite strand
Trim55	-1.25	0.916	#N/A	0.005	tripartite motif-containing 55
Ghsr	-1.25	0.916	#N/A	0.002	growth hormone secretagogue receptor
Lrriq4	-1.25	0.916	#N/A	0.003	leucine-rich repeats and IQ motif containing 4
Cldn11	-1.25	0.916	#N/A	0.004	claudin 11
Gpr149	-1.25	0.916	#N/A	0.003	G protein-coupled receptor 149
Cd1d2	-1.25	0.64	#N/A	0.366	CD1d2 antigen
Fcrl5	-1.25	0.916	#N/A	0.003	Fc receptor-like 5
Lor	-1.25	0.747	#N/A	0.054	loricrin
Ivl	-1.25	0.916	#N/A	0.004	involucrin
Hist2h2bb	-1.25	0.916	#N/A	0.017	histone cluster 2, H2bb
Sycp1	-1.25	0.916	#N/A	0.003	synaptonemal complex protein 1
Ampd1	-1.25	0.916	#N/A	0.004	adenosine monophosphate deaminase 1
Kcnd3os	-1.25	0.916	#N/A	0.009	potassium voltage-gated channel, Shal-related family, member 3, opposite strand
Gm5547	-1.25	0.916	#N/A	0.018	predicted gene 5547
Chia1	-1.25	0.916	#N/A	0.006	chitinase, acidic 1
A630076J17Rik	-1.25	0.916	#N/A	0.013	RIKEN cDNA A630076J17 gene
Mybphl	-1.25	0.916	#N/A	0.007	myosin binding protein H-like
Amy2b	-1.25	0.916	#N/A	0.007	amylase 2b
Amy2a5	-1.25	0.916	#N/A	0.005	amylase 2a5
Adh6a	-1.25	0.916	#N/A	0.006	alcohol dehydrogenase 6A (class V)
Clca2	-1.25	0.916	#N/A	0.002	chloride channel calcium activated 2
Gm10636	-1.25	0.916	#N/A	0.003	predicted gene 10636
Ifi44l	-1.25	0.916	#N/A	0.007	interferon-induced protein 44 like
Lrrc7	-1.25	0.916	#N/A	0.001	leucine rich repeat containing 7
Gm20752	-1.25	0.916	#N/A	0.003	predicted gene, 20752
Cdh17	-1.25	0.916	#N/A	0.002	cadherin 17
Tal2	-1.25	0.916	#N/A	0.008	T cell acute lymphocytic leukemia 2
2310002L09Rik	-1.25	0.916	#N/A	0.005	RIKEN cDNA 2310002L09 gene
Cer1	-1.25	0.916	#N/A	0.005	cerberus 1 homolog (Xenopus laevis)
Gm13276	-1.25	0.916	#N/A	0.004	predicted gene 13276
Gm13277	-1.25	0.916	#N/A	0.004	predicted gene 13277
Gm13275	-1.25	0.916	#N/A	0.006	predicted gene 13275
E130114P18Rik	-1.25	0.916	#N/A	0.007	RIKEN cDNA E130114P18 gene
Gm12709	-1.25	0.916	#N/A	0.004	predicted gene 12709
Slc5a9	-1.25	0.916	#N/A	0.002	solute carrier family 5 (sodium/glucose cotransporter), member 9
Cyp4a29	-1.25	0.916	#N/A	0.005	cytochrome P450, family 4, subfamily a, polypeptide 29, pseudogene
Mir7226	-1.25	0.916	#N/A	0.124	microRNA mir-7226
Tfap2e	-1.25	0.916	#N/A	0.004	transcription factor AP-2, epsilon
Fam229a	-1.25	0.916	#N/A	0.016	family with sequence similarity 229, member A
Pla2g2c	-1.25	0.916	#N/A	0.005	phospholipase A2, group IIC
Gm13034	-1.25	0.916	#N/A	0.009	SWI/SNF related, matrix associated, actin dependent regulator of chromatin, subfamily a, member 5 pseudogene
Nppa	-1.25	0.916	#N/A	0.01	natriuretic peptide type A
Gm572	-1.25	0.916	#N/A	0.007	predicted gene 572
Cort	-1.25	0.916	#N/A	0.019	cortistatin
Car6	-1.25	0.916	#N/A	0.005	carbonic anhydrase 6
Hes3	-1.25	0.916	#N/A	0.005	hairy and enhancer of split 3 (Drosophila)
Ccdc27	-1.25	0.916	#N/A	0.004	coiled-coil domain containing 27
Ccdc146	-1.25	0.916	#N/A	0.002	coiled-coil domain containing 146
Cnpy1	-1.25	0.916	#N/A	0.004	canopy 1 homolog (zebrafish)
4930548H24Rik	-1.25	0.916	#N/A	0.006	RIKEN cDNA 4930548H24 gene
Psapl1	-1.25	0.916	#N/A	0.004	prosaposin-like 1
Ppp2r2c	-1.25	0.916	#N/A	0.002	protein phosphatase 2, regulatory subunit B, gamma
Jakmip1	-1.25	0.67	#N/A	0.066	janus kinase and microtubule interacting protein 1
Lgi2	-1.25	0.674	#N/A	0.069	leucine-rich repeat LGI family, member 2
Gabra2	-1.25	0.916	#N/A	0.004	gamma-aminobutyric acid (GABA) A receptor, subunit alpha 2
Mir7025	-1.25	0.916	#N/A	0.111	microRNA mir-7025
Thegl	-1.25	0.916	#N/A	0.005	RIKEN cDNA 1700023E05 gene
Gm8013	-1.25	0.916	#N/A	0.02	predicted gene 8013
E130006D01Rik	-1.25	0.916	#N/A	0.009	RIKEN cDNA E130006D01 gene
Rph3a	-1.25	0.916	#N/A	0.002	rabphilin 3A
Cux2	-1.25	0.472	#N/A	0.073	cut-like homeobox 2
Ccdc63	-1.25	0.916	#N/A	0.004	coiled-coil domain containing 63
Actl6b	-1.25	0.916	#N/A	0.006	actin-like 6B
Nxpe5	-1.25	0.916	#N/A	0.004	neurexophilin and PC-esterase domain family, member 5
Gm5294	-1.25	0.916	#N/A	0.014	predicted gene 5294
Nptx2	-1.25	0.916	#N/A	0.004	neuronal pentraxin 2
Tmem130	-1.25	0.916	#N/A	0.003	transmembrane protein 130
4930505K14Rik	-1.25	0.916	#N/A	0.016	RIKEN cDNA 4930505K14 gene
Asb15	-1.25	0.916	#N/A	0.002	ankyrin repeat and SOCS box-containing 15
Tas2r108	-1.25	0.916	#N/A	0.009	taste receptor, type 2, member 108
2010310C07Rik	-1.25	0.916	#N/A	0.011	RIKEN cDNA 2010310C07 gene
Tas2r135	-1.25	0.916	#N/A	0.009	taste receptor, type 2, member 135
Cpne9	-1.25	0.916	#N/A	0.003	copine family member IX
Ghrl	-1.25	0.916	#N/A	0.021	ghrelin
Timp4	-1.25	0.916	#N/A	0.006	tissue inhibitor of metalloproteinase 4
Mir8113	-1.25	0.916	#N/A	0.065	microRNA mir-8113
4930417O13Rik	-1.25	0.916	#N/A	0.008	RIKEN cDNA 4930417O13 gene
Klra10	-1.25	0.916	#N/A	0.009	killer cell lectin-like receptor subfamily A, member 10
Gm8994	-1.25	0.916	#N/A	0.007	predicted gene 8994
Slco1a5	-1.25	0.916	#N/A	0.003	solute carrier organic anion transporter family, member 1a5
D6Ertd474e	-1.25	0.916	#N/A	0.003	DNA segment, Chr 6, ERATO Doi 474, expressed
Sbk2	-1.25	0.916	#N/A	0.008	SH3-binding domain kinase family, member 2
Vmn2r28	-1.25	0.916	#N/A	0.003	vomeronasal 2, receptor 28
Galp	-1.25	0.916	#N/A	0.013	galanin-like peptide
Usp29	-1.25	0.916	#N/A	0.001	ubiquitin specific peptidase 29
Sult2a1	-1.25	0.916	#N/A	0.008	sulfotransferase family 2A, dehydroepiandrosterone (DHEA)-preferring, member 1
Obox3	-1.25	0.916	#N/A	0.005	oocyte specific homeobox 3
Psg21	-1.25	0.916	#N/A	0.004	pregnancy-specific glycoprotein 21
Psg17	-1.25	0.916	#N/A	0.005	pregnancy specific glycoprotein 17
Rsph6a	-1.25	0.916	#N/A	0.005	radial spoke head 6 homolog A (Chlamydomonas)
Gm10662	-1.25	0.916	#N/A	0.004	predicted gene 10662
Irgc1	-1.25	0.916	#N/A	0.005	immunity-related GTPase family, cinema 1
Cyp2a4	-1.25	0.43	#N/A	0.45	cytochrome P450, family 2, subfamily a, polypeptide 4
Gm10046	-1.25	0.916	#N/A	0.017	predicted gene 10046
Snord35b	-1.25	0.916	#N/A	0.098	small nucleolar RNA, C/D box 35B
Mtag2	-1.25	0.916	#N/A	0.013	metastasis associated gene 2
Otog	-1.25	0.916	#N/A	0.001	otogelin
Ptpn5	-1.25	0.916	#N/A	0.003	protein tyrosine phosphatase, non-receptor type 5
Gm9962	-1.25	0.916	#N/A	0.006	predicted gene 9962
Ipw	-1.25	0.916	#N/A	0.013	imprinted gene in the Prader-Willi syndrome region
Mir7057	-1.25	0.916	#N/A	0.144	microRNA mir-7057
Cers3	-1.25	0.916	#N/A	0.003	ceramide synthase 3
Plin1	-1.25	0.916	#N/A	0.004	perilipin 1
Gm21057	-1.25	0.916	#N/A	0.016	predicted gene, 21057
Gm20744	-1.25	0.916	#N/A	0.003	predicted gene, 20744
Ucp3	-1.25	0.916	#N/A	0.004	uncoupling protein 3 (mitochondrial, proton carrier)
Gm15133	-1.25	0.916	#N/A	0.01	predicted gene 15133
Abca16	-1.25	0.916	#N/A	0.002	ATP-binding cassette, sub-family A (ABC1), member 16
Kndc1	-1.25	0.916	#N/A	0.001	kinase non-catalytic C-lobe domain (KIND) containing 1
Syce1	-1.25	0.916	#N/A	0.006	synaptonemal complex central element protein 1
Muc5b	-1.25	0.916	#N/A	0.001	mucin 5, subtype B, tracheobronchial
Mrgprg	-1.25	0.916	#N/A	0.005	MAS-related GPR, member G
Fam155a	-1.25	0.916	#N/A	0.003	family with sequence similarity 155, member A
Tex29	-1.25	0.916	#N/A	0.012	testis expressed 29
Gm16159	-1.25	0.916	#N/A	0.01	Derived by automated computational analysis using gene prediction method: Gnomon.
Adam24	-1.25	0.916	#N/A	0.003	a disintegrin and metallopeptidase domain 24 (testase 1)
Sorbs2os	-1.25	0.916	#N/A	0.003	sorbin and SH3 domain containing 2, opposite strand
Spock3	-1.25	0.916	#N/A	0.003	sparc/osteonectin, cwcv and kazal-like domains proteoglycan 3
Cilp2	-1.25	0.916	#N/A	0.002	cartilage intermediate layer protein 2
0610038B21Rik	-1.25	0.916	#N/A	0.006	RIKEN cDNA 0610038B21 gene
Nanos3	-1.25	0.916	#N/A	0.012	nanos homolog 3 (Drosophila)
Cmtm1	-1.25	0.916	#N/A	0.007	CKLF-like MARVEL transmembrane domain containing 1
Agrp	-1.25	0.916	#N/A	0.011	agouti related protein
Mir1966	-1.25	0.916	#N/A	0.077	microRNA 1966
Pgbd5	-1.25	0.916	#N/A	0.003	piggyBac transposable element derived 5
Mmp10	-1.25	0.916	#N/A	0.004	matrix metallopeptidase 10
Pgr	-1.25	0.916	#N/A	0.001	progesterone receptor
Gpr83	-1.25	0.916	#N/A	0.003	G protein-coupled receptor 83
Vstm5	-1.25	0.556	#N/A	0.121	V-set and transmembrane domain containing 5
1700001J11Rik	-1.25	0.916	#N/A	0.004	ring finger protein 19A pseudogene
Elmod1	-1.25	0.916	#N/A	0.003	ELMO/CED-12 domain containing 1
Mir5710	-1.25	0.916	#N/A	0.123	microRNA mir-5710
Cplx3	-1.25	0.916	#N/A	0.003	complexin 3
Gm5122	-1.25	0.916	#N/A	0.005	predicted gene 5122
Aldh1a2	-1.25	0.511	#N/A	0.161	aldehyde dehydrogenase family 1, subfamily A2
Klhl31	-1.25	0.916	#N/A	0.002	kelch-like 31
Faiml	-1.25	0.916	#N/A	0.01	predicted gene 6432
A4gnt	-1.25	0.916	#N/A	0.003	alpha-1,4-N-acetylglucosaminyltransferase
Bfsp2	-1.25	0.916	#N/A	0.005	beaded filament structural protein 2, phakinin
BC048562	-1.25	0.916	#N/A	0.012	cDNA sequence BC048562
Mir425	-1.25	0.916	#N/A	0.111	microRNA 425
Bcl2a1c	-1.25	0.916	#N/A	0.019	B cell leukemia/lymphoma 2 related protein A1c
Mir7090	-1.25	0.916	#N/A	0.139	microRNA mir-7090
Slc6a20a	-1.25	0.916	#N/A	0.004	solute carrier family 6 (neurotransmitter transporter), member 20A
TrnC	-1.25	0.916	#N/A	0.127	tRNA cysteine, mitochondrial
Gm6592	-1.25	0.916	#N/A	0.019	predicted gene 6592
Hypm	-1.25	0.916	#N/A	0.016	RIKEN cDNA 1700054O13 gene
Ndp	-1.25	0.916	#N/A	0.004	Norrie disease (pseudoglioma) (human)
Efhc2	-1.25	0.916	#N/A	0.003	EF-hand domain (C-terminal) containing 2
Mir221	-1.25	0.916	#N/A	0.091	microRNA 221
Gm595	-1.25	0.916	#N/A	0.004	predicted gene 595
AW822252	-1.25	0.916	#N/A	0.009	expressed sequence AW822252
Gm648	-1.25	0.916	#N/A	0.009	predicted gene 648
Mcf2	-1.25	0.916	#N/A	0.002	mcf.2 transforming sequence
Cnga2	-1.25	0.916	#N/A	0.003	cyclic nucleotide gated channel alpha 2
Gm8787	-1.25	0.916	#N/A	0.007	predicted gene 8787
Gm7173	-1.25	0.916	#N/A	0.003	predicted gene 7173
Hsf3	-1.25	0.916	#N/A	0.004	heat shock transcription factor 3
Dmrtc1c1	-1.25	0.916	#N/A	0.005	DMRT-like family C1c1
Dmrtc1c2	-1.25	0.916	#N/A	0.005	DMRT-like family C1c2
Dmrtc1a	-1.25	0.916	#N/A	0.007	DMRT-like family C1a
Fnd3c2	-1.25	0.916	#N/A	0.002	fibronectin type III domain containing 3C2
Gucy2f	-1.25	0.916	#N/A	0.001	guanylate cyclase 2f
Klf8	-1.25	0.916	#N/A	0.002	Kruppel-like factor 8
4930554G24Rik	-1.25	0.916	#N/A	0.006	RIKEN cDNA 4930554G24 gene
Mir466q	-1.25	0.916	#N/A	0.121	microRNA 446q
1700012C14Rik	-1.25	0.916	#N/A	0.017	RIKEN cDNA 1700012C14 gene
Klra12	-1.25	0.916	#N/A	0.01	killer cell lectin-like receptor subfamily A, member 12
Rprl3	-1.25	0.916	#N/A	0.035	ribonuclease P RNA-like 3
Ero1lb	-1.25	0.00113	0.233	28.194	ERO1-like beta (S. cerevisiae)
1110065P20Rik	-1.25	0.00833	0.492	12.124	RIKEN cDNA 1110065P20 gene
Pold1	-1.25	0.00989	0.521	1.514	polymerase (DNA directed), delta 1, catalytic subunit
Fndc3b	-1.25	0.0174	0.584	7.791	fibronectin type III domain containing 3B
1500011K16Rik	-1.25	0.021	0.602	7.496	RIKEN cDNA 1500011K16 gene
Npdc1	-1.25	0.0691	0.788	2.545	neural proliferation, differentiation and control 1
Efna1	-1.25	0.084	0.804	54.096	ephrin A1
Napepld	-1.25	0.164	0.87	0.446	N-acyl phosphatidylethanolamine phospholipase D
St6galnac4	-1.25	0.174	0.881	0.435	ST6 (alpha-N-acetyl-neuraminyl-2,3-beta-galactosyl-1,3)-N-acetylgalactosaminide alpha-2,6-sialyltransferase 4
Myl6b	-1.25	0.176	0.883	1.184	myosin, light polypeptide 6B
BC020402	-1.25	0.207	0.892	0.807	cDNA sequence BC020402
Prdm16	-1.25	0.235	0.912	0.115	PR domain containing 16
Vcpkmt	-1.25	0.268	0.925	1.395	valosin containing protein lysine (K) methyltransferase
Msh5	-1.25	0.292	0.927	0.325	mutS homolog 5 (E. coli)
Mbp	-1.25	0.292	0.927	0.224	myelin basic protein
Il27ra	-1.25	0.286	0.927	0.553	interleukin 27 receptor, alpha
2900008C10Rik	-1.25	0.276	0.927	0.592	RIKEN cDNA 2900008C10 gene
Mfng	-1.25	0.301	0.928	0.518	MFNG O-fucosylpeptide 3-beta-N-acetylglucosaminyltransferase
Casp12	-1.25	0.308	0.933	0.344	caspase 12
Mir6236	-1.25	0.335	0.941	604.171	microRNA mir-6236
Bora	-1.25	0.393	0.953	0.368	bora, aurora kinase A activator
Tnnt2	-1.24	0.416	#N/A	0.482	troponin T2, cardiac
Mthfd1l	-1.24	0.482	#N/A	0.136	methylenetetrahydrofolate dehydrogenase (NADP+ dependent) 1-like
Snord104	-1.24	0.471	#N/A	5.804	small nucleolar RNA, C/D box 104
Ccdc176	-1.24	0.482	#N/A	0.187	coiled-coil domain containing 176
Zfp458	-1.24	0.432	#N/A	0.155	zinc finger protein 458
Ska3	-1.24	0.542	#N/A	0.131	spindle and kinetochore associated complex subunit 3
Cacna1h	-1.24	0.751	#N/A	0.012	calcium channel, voltage-dependent, T type, alpha 1H subunit
Vwa7	-1.24	0.396	#N/A	0.138	von Willebrand factor A domain containing 7
Cd226	-1.24	0.666	#N/A	0.07	CD226 antigen
Mir6990	-1.24	0.799	#N/A	0.636	microRNA mir-6990
Gm14207	-1.24	0.585	#N/A	0.23	predicted gene 14207
Ntrk1	-1.24	0.575	#N/A	0.22	neurotrophic tyrosine kinase, receptor, type 1
Hist2h4	-1.24	0.567	#N/A	0.647	histone cluster 2, H4
Gm5549	-1.24	0.374	#N/A	0.955	predicted gene 5549
Foxo6	-1.24	0.823	#N/A	0.031	forkhead box O6
Fhl3	-1.24	0.394	#N/A	0.378	four and a half LIM domains 3
Lmcd1	-1.24	0.367	#N/A	0.333	LIM and cysteine-rich domains 1
Ano5	-1.24	0.744	#N/A	0.011	anoctamin 5
Plk1	-1.24	0.379	#N/A	0.244	polo-like kinase 1
Pycard	-1.24	0.404	#N/A	0.311	PYD and CARD domain containing
1700030J22Rik	-1.24	0.46	#N/A	0.171	RIKEN cDNA 1700030J22 gene
Nudt22	-1.24	0.00956	0.518	7.752	nudix (nucleoside diphosphate linked moiety X)-type motif 22
Fbxo36	-1.24	0.0155	0.555	6.987	F-box protein 36
2610301B20Rik	-1.24	0.0162	0.561	2.286	RIKEN cDNA 2610301B20 gene
Wdr25	-1.24	0.0219	0.603	1.604	WD repeat domain 25
Cdr2l	-1.24	0.0402	0.705	1.017	cerebellar degeneration-related protein 2-like
Adra2b	-1.24	0.0487	0.735	1.562	adrenergic receptor, alpha 2b
Pycr2	-1.24	0.0656	0.781	2.889	pyrroline-5-carboxylate reductase family, member 2
Syt7	-1.24	0.103	0.84	0.38	synaptotagmin VII
Aim1l	-1.24	0.198	0.891	0.339	absent in melanoma 1-like
Zfp697	-1.24	0.238	0.912	0.266	zinc finger protein 697
Nol3	-1.24	0.252	0.914	0.416	nucleolar protein 3 (apoptosis repressor with CARD domain)
Crispld2	-1.24	0.248	0.914	0.341	cysteine-rich secretory protein LCCL domain containing 2
Nhlrc1	-1.24	0.266	0.924	0.525	NHL repeat containing 1
Kcnt2	-1.24	0.283	0.927	0.253	potassium channel, subfamily T, member 2
Tbxa2r	-1.24	0.298	0.927	0.538	thromboxane A2 receptor
Fam19a5	-1.24	0.296	0.927	0.868	family with sequence similarity 19, member A5
Olig1	-1.24	0.279	0.927	4.117	oligodendrocyte transcription factor 1
Lrrc46	-1.24	0.341	0.941	0.852	leucine rich repeat containing 46
Lars2	-1.24	0.353	0.944	404.595	leucyl-tRNA synthetase, mitochondrial
Zfp57	-1.24	0.373	0.949	0.39	zinc finger protein 57
Serpinb1a	-1.24	0.423	0.958	2.303	serine (or cysteine) peptidase inhibitor, clade B, member 1a
Gm7334	-1.24	0.449	0.959	1.505	B-cell translocation gene 3 pseudogene
Mcmdc2	-1.23	0.451	#N/A	0.212	minichromosome maintenance domain containing 2
Cxcr4	-1.23	0.509	#N/A	0.289	chemokine (C-X-C motif) receptor 4
Ccdc38	-1.23	0.602	#N/A	0.09	coiled-coil domain containing 38
Rassf9	-1.23	0.55	#N/A	0.154	Ras association (RalGDS/AF-6) domain family (N-terminal) member 9
Slc35e4	-1.23	0.527	#N/A	0.139	solute carrier family 35, member E4
Sox15	-1.23	0.799	#N/A	0.053	SRY (sex determining region Y)-box 15
Snhg10	-1.23	0.599	#N/A	0.434	small nucleolar RNA host gene 10
Adam28	-1.23	0.653	#N/A	0.048	a disintegrin and metallopeptidase domain 28
Acsbg2	-1.23	0.766	#N/A	0.033	acyl-CoA synthetase bubblegum family member 2
Dnd1	-1.23	0.516	#N/A	0.378	dead end homolog 1 (zebrafish)
Smim3	-1.23	0.352	#N/A	0.346	small integral membrane protein 3
Ms4a4a	-1.23	0.789	#N/A	0.06	membrane-spanning 4-domains, subfamily A, member 4A
[truncated: 22,476 more rows]

## Sheet: Marc2_liver__KO_vs_WT
gene	fold change	p-value	adjusted p-value	control TPM	description
LacZ	16452.5	1.08e-71	5.12e-68	0	beta-galactosidase
Fmo3	4703.95	7.27e-27	2.36e-24	0.018	flavin containing monooxygenase 3
Cyp2b9	2271.32	1.54e-49	1.99e-46	0.125	cytochrome P450, family 2, subfamily b, polypeptide 9
Cyp2b13	834.37	3.75e-09	1.64e-07	0.034	cytochrome P450, family 2, subfamily b, polypeptide 13
Sult3a1	603.88	2.74e-16	3.4e-14	0	sulfotransferase family 3A, member 1
Dmbt1	525.21	9.98e-09	3.98e-07	0.037	deleted in malignant brain tumors 1
1810053B23Rik	328.29	2.32e-17	3.09e-15	0.023	RIKEN cDNA 1810053B23 gene
Cux2	218.2	2.12e-22	4.59e-20	0.035	cut-like homeobox 2
Cyp2a4	183.53	2.06e-25	6.24e-23	0.413	cytochrome P450, family 2, subfamily a, polypeptide 4
Slc22a26	132.19	6.94e-16	8.05e-14	0.143	solute carrier family 22 (organic cation transporter), member 26
B4galnt2	116.63	0.000339	0.00363	0.007	beta-1,4-N-acetyl-galactosaminyl transferase 2
Adgrg7	83.01	0.0354	0.132	0	G protein-coupled receptor 128
A1bg	71.85	2.81e-07	7.7e-06	0.07	alpha-1-B glycoprotein
Ctrb1	61.29	0.0502	0.169	0	chymotrypsinogen B1
Eci3	53.03	4.46e-08	1.51e-06	0.017	enoyl-Coenzyme A delta isomerase 3
SV40	44.1	7.72e-09	3.2e-07	0	-
Sult1e1	43.43	1.66e-07	4.81e-06	0.032	sulfotransferase family 1E, member 1
Mt2	43.2	1.07e-09	5e-08	10.426	metallothionein 2
Muc4	36.92	0.0859	0.245	0.003	mucin 4
Slc9a3	36.41	0.0875	0.248	0	solute carrier family 9 (sodium/hydrogen exchanger), member 3
Aldh3b3	34.23	0.000626	0.00595	0	RIKEN cDNA 1700055N04 gene
Acot3	33.97	1.45e-11	9.07e-10	0.554	acyl-CoA thioesterase 3
Sult2a2	32.09	0.000538	0.00526	0	sulfotransferase family 2A, dehydroepiandrosterone (DHEA)-preferring, member 2
Mt1	30.69	2.63e-12	1.83e-10	18.622	metallothionein 1
Cyp2c69	29.33	1.78e-48	2.12e-45	4.636	cytochrome P450, family 2, subfamily c, polypeptide 69
Mmp7	28.66	0.000343	0.00365	0.017	matrix metallopeptidase 7
Cryaa	27.33	#N/A	#N/A	61.862	crystallin, alpha A
Cyp17a1	27.02	9.99e-44	7.92e-41	2.887	cytochrome P450, family 17, subfamily a, polypeptide 1
Cckar	24.85	0.125	0.313	0.005	cholecystokinin A receptor
Nipal1	23.76	2.68e-15	2.77e-13	0.225	NIPA-like domain containing 1
Rgs16	23.41	3.51e-09	1.54e-07	0.669	regulator of G-protein signaling 16
Fa2h	23.28	0.135	0.329	0	fatty acid 2-hydroxylase
Sybu	23.17	8.3e-10	3.9e-08	0.041	syntabulin (syntaxin-interacting)
Slc22a27	22.72	1.08e-16	1.37e-14	0.115	solute carrier family 22, member 27
Gal3st2	22.43	0.0717	0.216	0.01	galactose-3-O-sulfotransferase 2
Gm10804	22.4	2.75e-19	4.73e-17	0.253	predicted gene 10804
Cyp4a14	19.5	1.86e-07	5.33e-06	37.811	cytochrome P450, family 4, subfamily a, polypeptide 14
Mfsd2a	18.82	#N/A	#N/A	1.473	major facilitator superfamily domain containing 2A
Rsph4a	18.34	2.27e-13	1.9e-11	0.038	radial spoke head 4 homolog A (Chlamydomonas)
Slc9a4	17.29	0.177	#N/A	0	solute carrier family 9 (sodium/hydrogen exchanger), member 4
Atp6v0d2	16.07	1.65e-11	1.02e-09	0.306	ATPase, H+ transporting, lysosomal V0 subunit D2
Trpc2	15.65	0.139	#N/A	0	transient receptor potential cation channel, subfamily C, member 2
Lrtm2	15.6	#N/A	#N/A	0.015	leucine-rich repeats and transmembrane domains 2
Pgc	15.56	0.0288	#N/A	0	progastricsin (pepsinogen C)
Cryba2	15.52	0.0647	#N/A	33.399	crystallin, beta A2
Ckmt1	14.17	0.028	0.111	0.078	creatine kinase, mitochondrial 1, ubiquitous
Cyp2c40	13.96	3.81e-31	1.55e-28	16.503	cytochrome P450, family 2, subfamily c, polypeptide 40
Lppr1	13.66	0.01	#N/A	0	RIKEN cDNA E130309F12 gene
S100g	13.35	0.00346	0.0234	0.062	S100 calcium binding protein G
Hif3a	13.01	0.000352	0.00373	0.003	hypoxia inducible factor 3, alpha subunit
Trpm5	12.69	0.046	#N/A	0	transient receptor potential cation channel, subfamily M, member 5
Abcd2	12.66	3.28e-22	6.79e-20	0.912	ATP-binding cassette, sub-family D (ALD), member 2
Hao2	12.46	0.0152	0.0711	0.019	hydroxyacid oxidase 2
Slc16a5	12.23	5.95e-13	4.69e-11	0.847	solute carrier family 16 (monocarboxylic acid transporters), member 5
Scube2	12.23	0.06	#N/A	0.003	signal peptide, CUB domain, EGF-like 2
Gm11127	12.16	6.98e-05	0.000955	0.302	predicted gene 11127
Nrg2	11.69	0.0563	#N/A	0	neuregulin 2
Myocd	11.6	0.012	0.0601	0.005	myocardin
Gm10639	11.48	0.118	#N/A	0	predicted gene 10639
Reg1	11.4	0.217	#N/A	0	regenerating islet-derived 1
Slc4a9	11.37	5.28e-13	4.24e-11	0.069	solute carrier family 4, sodium bicarbonate cotransporter, member 9
Scn2a1	11.37	#N/A	#N/A	0.01	sodium channel, voltage-gated, type II, alpha 1
Akr1b7	11.32	5.55e-18	8.08e-16	0.26	aldo-keto reductase family 1, member B7
Gadd45g	11.05	7.89e-09	3.26e-07	2.724	growth arrest and DNA-damage-inducible 45 gamma
Npc1l1	11.04	0.0318	#N/A	0.003	NPC1-like 1
Paqr5	11.04	0.0314	#N/A	0.004	progestin and adipoQ receptor family member V
Pde6c	10.87	6.47e-09	2.72e-07	0.071	phosphodiesterase 6C, cGMP specific, cone, alpha prime
Car9	10.67	3.55e-05	0.000541	0.062	carbonic anhydrase 9
Crybb2	10.58	#N/A	#N/A	94.008	crystallin, beta B2
Ret	10.51	0.153	#N/A	0	ret proto-oncogene
Car4	10.41	0.0289	0.114	0.04	carbonic anhydrase 4
Elfn1	10.08	0.00209	#N/A	0.006	leucine rich repeat and fibronectin type III, extracellular 1
Prelid2	10.06	2.15e-05	0.000356	0.187	PRELI domain containing 2
Hamp2	9.84	2.51e-11	1.51e-09	34.67	hepcidin antimicrobial peptide 2
Atp10b	9.71	0.158	#N/A	0	ATPase, class V, type 10B
Ltf	9.71	0.079	#N/A	0.27	lactotransferrin
Kcnh3	9.52	0.0488	#N/A	0.004	potassium voltage-gated channel, subfamily H (eag-related), member 3
Gpx2	9.51	0.0461	#N/A	0.011	glutathione peroxidase 2
Chrdl2	9.42	0.00716	0.0412	0.024	chordin-like 2
Cyp2b10	9.07	1.62e-15	1.74e-13	3.09	cytochrome P450, family 2, subfamily b, polypeptide 10
Tmprss4	9.07	2.76e-05	0.000436	0.093	transmembrane protease, serine 4
Fam19a2	9.03	4.76e-06	9.49e-05	0.071	family with sequence similarity 19, member A2
Slc26a3	9.03	0.167	0.377	0.043	solute carrier family 26, member 3
BC051142	8.98	0.104	#N/A	0	cDNA sequence BC051142
Adra2a	8.97	0.0567	#N/A	0	adrenergic receptor, alpha 2a
Spink4	8.8	0.184	#N/A	0	serine peptidase inhibitor, Kazal type 4
Slc9a2	8.77	0.0641	#N/A	0.003	solute carrier family 9 (sodium/hydrogen exchanger), member 2
Sult2a1	8.49	0.2	#N/A	0	sulfotransferase family 2A, dehydroepiandrosterone (DHEA)-preferring, member 1
Gm10432	8.31	0.013	#N/A	0.002	predicted gene 10432
Rasgrf1	8.2	0.319	0.556	0.011	RAS protein-specific guanine nucleotide-releasing factor 1
9030625G05Rik	8.19	0.0245	#N/A	0.012	RIKEN cDNA 9030625G05 gene
Atp2c2	8.15	0.123	#N/A	0.003	ATPase, Ca++ transporting, type 2C, member 2
Cyp2c39	8.05	1.93e-22	4.25e-20	0.932	cytochrome P450, family 2, subfamily c, polypeptide 39
1810010D01Rik	8.03	0.0301	#N/A	0.015	RIKEN cDNA 1810010D01 gene
Olfm4	8.01	0.123	#N/A	0.007	olfactomedin 4
Cd209f	7.97	0.0867	0.247	0.033	CD209f antigen
Gm10638	7.89	0.128	#N/A	0	predicted gene 10638
Nipal4	7.8	0.222	#N/A	0	NIPA-like domain containing 4
Tmem54	7.8	0.078	#N/A	0.037	transmembrane protein 54
Gcnt3	7.8	0.222	#N/A	0	glucosaminyl (N-acetyl) transferase 3, mucin type
Cd55b	7.79	0.137	#N/A	0	decay accelerating factor 2
Prom1	7.77	5e-09	2.14e-07	0.201	prominin 1
Crmp1	7.75	0.0772	#N/A	0	collapsin response mediator protein 1
Fmo2	7.7	1.05e-13	9.12e-12	2.975	flavin containing monooxygenase 2
3830403N18Rik	7.59	0.144	#N/A	0	RIKEN cDNA 3830403N18 gene
Cryba1	7.48	0.0868	0.247	49.6	crystallin, beta A1
Gm17746	7.47	0.0225	0.095	0.072	predicted gene, 17746
Vldlr	7.39	1.86e-27	6.47e-25	0.28	very low density lipoprotein receptor
Rragb	7.39	0.0133	#N/A	0.016	Ras-related GTP binding B
Klf5	7.3	0.00421	0.0272	0.068	Kruppel-like factor 5
Dio3	7.28	0.0422	#N/A	0.006	deiodinase, iodothyronine type III
Per1	7.27	6.9e-05	0.000947	0.673	period circadian clock 1
Fgf13	7.27	0.161	#N/A	0	fibroblast growth factor 13
Stk32a	7.2	0.161	#N/A	0	serine/threonine kinase 32A
Nebl	7.17	0.000277	0.00303	0.026	nebulette
5830432E09Rik	7.15	0.0569	#N/A	0.015	RIKEN cDNA 5830432E09 gene
TrnD	7.05	0.0267	#N/A	0.372	tRNA aspartic acid, mitochondrial
4930433N12Rik	6.97	0.273	#N/A	0	RIKEN cDNA 4930433N12 gene
Thbs4	6.95	0.274	#N/A	0	thrombospondin 4
Abcb1a	6.83	1.13e-34	5.36e-32	0.359	ATP-binding cassette, sub-family B (MDR/TAP), member 1A
Npy4r	6.76	0.274	#N/A	0	neuropeptide Y receptor Y4
Fut2	6.76	0.0206	0.0891	0.03	fucosyltransferase 2
Gm14085	6.72	0.273	#N/A	0	predicted gene 14085
Snai3	6.7	0.181	#N/A	0	snail homolog 3 (Drosophila)
Ppp1r3g	6.69	0.000585	0.00564	0.101	protein phosphatase 1, regulatory (inhibitor) subunit 3G
Cngb1	6.66	0.0128	#N/A	0.006	cyclic nucleotide gated channel beta 1
Miox	6.6	0.0575	#N/A	0.014	myo-inositol oxygenase
9030619P08Rik	6.59	6e-23	1.43e-20	4.264	lymphocyte antigen 6 complex pseudogene
Ubxn11	6.59	0.0678	#N/A	0.018	UBX domain protein 11
Cyp39a1	6.51	3.24e-10	1.59e-08	6.318	cytochrome P450, family 39, subfamily a, polypeptide 1
Cyp2c38	6.46	4.33e-17	5.67e-15	10.215	cytochrome P450, family 2, subfamily c, polypeptide 38
Sult2a7	6.44	6.66e-15	6.43e-13	0.626	sulfotransferase family 2A, dehydroepiandrosterone (DHEA)-preferring, member 7
Cyp4a10	6.4	2.65e-06	5.69e-05	97.161	cytochrome P450, family 4, subfamily a, polypeptide 10
Fcgbp	6.35	0.00015	0.00181	0.041	Fc fragment of IgG binding protein
2210011C24Rik	6.33	0.081	#N/A	0.024	RIKEN cDNA 2210011C24 gene
Gm8989	6.32	0.383	#N/A	0.024	very large inducible GTPase 1 pseudogene
Acnat2	6.29	1.01e-08	4.03e-07	18.171	acyl-coenzyme A amino acid N-acyltransferase 2
Hmga2	6.23	0.0112	0.0571	0.011	high mobility group AT-hook 2
F2rl2	6.12	0.128	#N/A	0.005	coagulation factor II (thrombin) receptor-like 2
Pira6	6.11	0.0142	0.0681	0.029	paired-Ig-like receptor A6
Ptprh	6.06	0.227	#N/A	0	protein tyrosine phosphatase, receptor type, H
Lrrc26	6.04	0.121	#N/A	0.008	leucine rich repeat containing 26
Ciart	6.03	0.00211	0.016	0.243	circadian associated repressor of transcription
Cbr2	5.99	0.0837	#N/A	0.015	carbonyl reductase 2
2700069I18Rik	5.98	0.145	#N/A	0	RIKEN cDNA 2700069I18 gene
Lrrtm3	5.95	0.33	#N/A	0	leucine rich repeat transmembrane neuronal 3
Capn13	5.95	0.33	#N/A	0	calpain 13
2310005A03Rik	5.95	0.33	#N/A	0	RIKEN cDNA 2310005A03 gene
Panct2	5.93	0.156	#N/A	0	pluripotency-associated noncoding transcript 2
Olfr1396	5.91	0.0158	0.0731	0.075	olfactory receptor 1396
Lgals2	5.9	0.0349	0.131	0.083	lectin, galactose-binding, soluble 2
Lim2	5.85	0.336	#N/A	1.002	lens intrinsic membrane protein 2
Slfn10-ps	5.83	0.128	#N/A	0.004	schlafen 10, pseudogene
Erv3	5.82	0.031	#N/A	0.012	endogenous retroviral sequence 3
Mcpt4	5.81	0.33	#N/A	0	mast cell protease 4
Insl6	5.81	0.0123	0.0611	0.076	insulin-like 6
Cited1	5.81	0.33	#N/A	0	Cbp/p300-interacting transactivator with Glu/Asp-rich carboxy-terminal domain 1
Fam3b	5.78	0.226	#N/A	0	family with sequence similarity 3, member B
Mfi2	5.77	0.341	#N/A	0	antigen p97 (melanoma associated) identified by monoclonal antibodies 133.2 and 96.5
Gpbar1	5.76	0.341	#N/A	0	G protein-coupled bile acid receptor 1
E030018B13Rik	5.75	0.0391	0.142	0.435	RIKEN cDNA E030018B13 gene
Adipoq	5.74	0.343	#N/A	0	adiponectin, C1Q and collagen domain containing
Slc25a31	5.74	0.0805	#N/A	0.022	solute carrier family 25 (mitochondrial carrier; adenine nucleotide translocator), member 31
BC049352	5.68	0.249	#N/A	0	cDNA sequence BC049352
Fam83e	5.61	0.0271	0.109	0.032	family with sequence similarity 83, member E
Hsh2d	5.58	0.0922	#N/A	0.018	hematopoietic SH2 domain containing
Ddx43	5.57	0.169	#N/A	0.005	DEAD (Asp-Glu-Ala-Asp) box polypeptide 43
Tmsb15l	5.56	0.0763	#N/A	0.026	thymosin beta 15b like
Vdr	5.49	0.103	#N/A	0.01	vitamin D receptor
Fam83b	5.43	0.0757	#N/A	0.007	family with sequence similarity 83, member B
5730420D15Rik	5.42	0.000906	0.00803	0.239	RIKEN cDNA 5730420D15 gene
Ryr3	5.39	0.106	#N/A	0.002	ryanodine receptor 3
Mapk13	5.38	0.0044	0.0281	0.067	mitogen-activated protein kinase 13
Syt14	5.31	0.163	#N/A	0.002	synaptotagmin XIV
Sacs	5.31	0.166	#N/A	0.004	sacsin
Actg2	5.31	0.00145	0.0118	0.218	actin, gamma 2, smooth muscle, enteric
Wfdc3	5.28	0.255	#N/A	0.03	WAP four-disulfide core domain 3
Gucy2c	5.27	0.000244	0.00273	0.131	guanylate cyclase 2c
Igfbp1	5.25	5.36e-05	0.000769	27.29	insulin-like growth factor binding protein 1
Shh	5.25	0.0246	0.102	0.058	sonic hedgehog
Sult4a1	5.24	0.258	#N/A	0.006	sulfotransferase family 4A, member 1
Sdcbp2	5.21	0.0853	#N/A	0.016	syndecan binding protein (syntenin) 2
Gm6307	5.21	0.175	#N/A	0.006	predicted gene 6307
Cela2a	5.21	0.00665	0.0389	0.233	chymotrypsin-like elastase family, member 2A
Rpl34-ps1	5.2	0.251	0.482	3.153	ribosomal protein L34, pseudogene 1
Tmem45b	5.2	0.0261	0.106	0.039	transmembrane protein 45b
C330011F03Rik	5.17	0.0194	#N/A	0.019	RIKEN cDNA C330011F03 gene
A930017M01Rik	5.15	0.378	#N/A	0	Smg-5 homolog, nonsense mediated mRNA decay factor pseudogene
Dbp	5.12	0.00096	0.00841	0.933	D site albumin promoter binding protein
Myo1a	5.11	0.0866	0.247	0.016	myosin IA
Ly6i	5.11	0.251	#N/A	0.017	lymphocyte antigen 6 complex, locus I
Ppp1r42	5.09	0.0155	0.0721	0.05	protein phosphatase 1, regulatory subunit 42
Gm3383	5.09	0.39	#N/A	0	predicted gene 3383
Degs2	5.08	0.0825	0.239	0.046	degenerative spermatocyte homolog 2 (Drosophila), lipid desaturase
Rnu12	5.07	0.0228	#N/A	0.35	RNA U12, small nuclear
Gpr137c	5.06	0.258	#N/A	0.005	G protein-coupled receptor 137C
1810013A23Rik	5.06	0.294	#N/A	0	RIKEN cDNA 1810013A23 gene
Ptgfr	5.06	0.0261	0.106	0.022	prostaglandin F receptor
Tnnt2	5.03	0.000136	0.00168	0.315	troponin T2, cardiac
Tnip3	5.03	0.262	#N/A	0.003	TNFAIP3 interacting protein 3
Fkbp5	5	2.83e-10	1.39e-08	5.158	FK506 binding protein 5
Hist1h2ap	4.99	0.453	#N/A	0	histone cluster 1, H2ap
Dppa2	4.99	0.453	#N/A	0	developmental pluripotency associated 2
Flrt3	4.99	0.0107	0.0552	0.044	fibronectin leucine rich transmembrane protein 3
Muc1	4.99	0.00194	0.0149	0.455	mucin 1, transmembrane
BC030870	4.99	0.453	#N/A	0	cDNA sequence BC030870
Fgf7	4.96	0.093	#N/A	0.009	fibroblast growth factor 7
Gm4794	4.95	0.401	#N/A	0	predicted gene 4794
Ankdd1b	4.95	0.401	#N/A	0	ankyrin repeat and death domain containing 1B
Pof1b	4.95	0.108	#N/A	0.01	premature ovarian failure 1B
Vmn1r184	4.94	0.219	#N/A	0	vomeronasal 1 receptor, 184
Lgsn	4.93	0.249	#N/A	1.908	lengsin, lens protein with glutamine synthetase domain
Xlr4a	4.93	#N/A	#N/A	0.11	X-linked lymphocyte-regulated 4A
Mpp3	4.92	0.0383	#N/A	0.015	membrane protein, palmitoylated 3 (MAGUK p55 subfamily member 3)
Eps8l3	4.92	0.253	#N/A	0.009	EPS8-like 3
Cdkn2a	4.92	0.12	#N/A	0.025	cyclin-dependent kinase inhibitor 2A
Clec5a	4.91	0.0776	#N/A	0.012	C-type lectin domain family 5, member a
Klhl35	4.91	0.405	#N/A	0	kelch-like 35
Hhipl2	4.9	0.000847	0.0076	0.081	hedgehog interacting protein-like 2
Unc79	4.9	0.00234	0.0171	0.014	unc-79 homolog (C. elegans)
Cyp4f40	4.9	0.398	#N/A	0	cytochrome P450, family 4, subfamily f, polypeptide 40
Tcf24	4.89	4.08e-05	0.000606	0.441	transcription factor 24
Gm3417	4.89	0.459	#N/A	0	predicted gene 3417
Gm3448	4.89	0.459	#N/A	0	predicted gene 3448
Slco1a4	4.87	1.8e-35	9.2e-33	11.827	solute carrier organic anion transporter family, member 1a4
Olfr701	4.85	0.289	#N/A	0.004	olfactory receptor 701
Mir7045	4.82	0.405	#N/A	0	microRNA mir-7045
Cdsn	4.81	0.413	#N/A	0	corneodesmosin
Grid2ip	4.81	0.406	#N/A	0	glutamate receptor, ionotropic, delta 2 (Grid2) interacting protein 1
Usp2	4.81	#N/A	#N/A	0.899	ubiquitin specific peptidase 2
Sh2d7	4.81	0.413	#N/A	0	SH2 domain containing 7
Frmd5	4.77	0.317	#N/A	0	FERM domain containing 5
Prr7	4.72	0.42	#N/A	0	proline rich 7 (synaptic)
AW551984	4.72	0.42	#N/A	0	expressed sequence AW551984
Mmd2	4.71	0.000355	0.00375	2.07	monocyte to macrophage differentiation-associated 2
Lekr1	4.7	0.0566	#N/A	0.021	leucine, glutamate and lysine rich 1
Cyp4a31	4.68	1.84e-13	1.55e-11	1.837	cytochrome P450, family 4, subfamily a, polypeptide 31
Dppa3	4.68	0.291	#N/A	0.014	developmental pluripotency-associated 3
Mir7115	4.67	0.473	#N/A	0	microRNA mir-7115
Olfr56	4.61	0.0369	0.136	0.035	olfactory receptor 56
Spag17	4.61	0.0999	#N/A	0.004	sperm associated antigen 17
Lepr	4.59	6.32e-21	1.19e-18	0.619	leptin receptor
Tmem178b	4.59	0.104	#N/A	0.007	transmembrane protein 178B
Gadd45b	4.57	3.3e-06	6.92e-05	0.562	growth arrest and DNA-damage-inducible 45 beta
Hoxa4	4.54	0.0142	0.068	0.049	homeobox A4
Myc	4.48	0.000489	0.00487	1.705	myelocytomatosis oncogene
Slc14a1	4.48	0.000204	0.00236	0.076	solute carrier family 14 (urea transporter), member 1
Slc2a4	4.46	0.000917	0.0081	0.045	solute carrier family 2 (facilitated glucose transporter), member 4
Mir3473e	4.46	0.239	#N/A	0.114	microRNA mir-3473e
Ly6f	4.44	0.224	#N/A	0.027	lymphocyte antigen 6 complex, locus F
Adcy10	4.42	0.178	#N/A	0.002	adenylate cyclase 10
Mir3968	4.42	0.178	#N/A	0.111	microRNA 3968
Spns3	4.4	0.153	#N/A	0.013	spinster homolog 3
Snord49b	4.39	0.492	#N/A	0	small nucleolar RNA, C/D box 49B
Tox	4.39	2.77e-18	4.3e-16	1.048	thymocyte selection-associated high mobility group box
Snora68	4.39	0.124	#N/A	0.214	small nucleolar RNA, H/ACA box 68
S100a14	4.38	0.236	#N/A	0.009	S100 calcium binding protein A14
D830026I12Rik	4.38	0.172	#N/A	0.007	RIKEN cDNA D830026I12 gene
Il1r2	4.37	0.234	#N/A	0.009	interleukin 1 receptor, type II
Tas1r2	4.37	0.159	#N/A	0.007	taste receptor, type 1, member 2
Ascl3	4.37	0.316	#N/A	0.016	achaete-scute complex homolog 3 (Drosophila)
4833419F23Rik	4.35	0.0311	0.12	0.068	RIKEN cDNA 4833419F23 gene
Gm9926	4.35	0.233	#N/A	0.003	predicted gene 9926
Lrrn1	4.35	0.235	#N/A	0.007	leucine rich repeat protein 1, neuronal
Fbp2	4.34	0.0475	#N/A	0.041	fructose bisphosphatase 2
Nup62cl	4.34	0.0703	0.214	0.062	nucleoporin 62 C-terminal like
Cables1	4.33	2.3e-17	3.09e-15	0.472	CDK5 and Abl enzyme substrate 1
Frem3	4.31	0.0949	#N/A	0.005	Fras1 related extracellular matrix protein 3
Defb1	4.3	1.36e-09	6.3e-08	0.604	defensin beta 1
Dlk1	4.29	0.249	#N/A	0.004	delta-like 1 homolog (Drosophila)
Slco1a5	4.29	0.427	#N/A	0.004	solute carrier organic anion transporter family, member 1a5
Tnnt3	4.29	0.334	#N/A	0.013	troponin T3, skeletal, fast
Pcp4l1	4.28	1.84e-07	5.28e-06	4.549	Purkinje cell protein 4-like 1
Tigit	4.28	0.109	#N/A	0.046	T cell immunoreceptor with Ig and ITIM domains
Egr3	4.25	0.0545	#N/A	0.015	early growth response 3
Il1bos	4.23	0.465	#N/A	0	interleukin 1 beta, opposite strand
Zim1	4.23	0.134	#N/A	0.012	zinc finger, imprinted 1
Adgrg5	4.23	0.0332	0.126	0.028	G protein-coupled receptor 114
Tmem240	4.22	0.467	#N/A	0	transmembrane protein 240
Rasal1	4.19	0.0821	#N/A	0.018	RAS protein activator like 1 (GAP1 like)
Aoc1	4.19	0.0669	#N/A	0.016	amine oxidase, copper-containing 1
Anxa8	4.18	0.0697	0.212	0.036	annexin A8
Clic6	4.15	0.0234	0.0976	0.055	chloride intracellular channel 6
Olfr1442	4.14	0.47	#N/A	0	olfactory receptor 1442
Ranbp3l	4.13	7.96e-07	1.92e-05	0.106	RAN binding protein 3-like
Tmem181c-ps	4.12	0.153	#N/A	0.011	transmembrane protein 181C, pseudogene
Bsn	4.11	0.383	#N/A	0	bassoon
1810041L15Rik	4.1	0.0624	0.196	0.015	RIKEN cDNA 1810041L15 gene
Ccdc64b	4.1	0.0989	#N/A	0.02	coiled-coil domain containing 64B
Tuba8	4.09	1.78e-08	6.72e-07	1.761	tubulin, alpha 8
Pcdhb10	4.07	0.252	#N/A	0.009	protocadherin beta 10
Rab25	4.07	0.0238	0.0989	0.104	RAB25, member RAS oncogene family
B430319G15Rik	4.03	0.486	#N/A	0	RIKEN cDNA B430319G15 gene
Pdzd7	4.02	0.392	#N/A	0	PDZ domain containing 7
B930025P03Rik	4.01	6.41e-05	0.000891	0.259	RIKEN cDNA B930025P03 gene
Ptprn2	4	0.521	#N/A	0	protein tyrosine phosphatase, receptor type, N polypeptide 2
Cdc25c	4	0.189	#N/A	0.012	cell division cycle 25C
Vstm2b	4	0.521	#N/A	0	V-set and transmembrane domain containing 2B
9230105E05Rik	3.98	0.397	#N/A	0	RIKEN cDNA 9230105E05 gene
Tacr1	3.98	0.317	#N/A	0	tachykinin receptor 1
Mybpc1	3.97	0.492	#N/A	0	myosin binding protein C, slow-type
Parm1	3.97	0.0425	0.15	0.05	prostate androgen-regulated mucin-like protein 1
Il2ra	3.96	0.0416	0.149	0.04	interleukin 2 receptor, alpha chain
Gm10371	3.95	0.124	#N/A	0.016	predicted gene 10371
A630077J23Rik	3.95	0.494	#N/A	0	RIKEN cDNA A630077J23 gene
Mthfd1l	3.93	1.28e-05	0.000227	0.114	methylenetetrahydrofolate dehydrogenase (NADP+ dependent) 1-like
Setbp1	3.93	3.54e-05	0.000541	0.082	SET binding protein 1
Fbxo15	3.92	0.403	#N/A	0	F-box protein 15
Adgrb2	3.92	0.527	#N/A	0	brain-specific angiogenesis inhibitor 2
Pcdh19	3.91	0.223	#N/A	0.002	protocadherin 19
Oit1	3.9	0.495	#N/A	0	oncoprotein induced transcript 1
Ppifos	3.9	0.5	#N/A	0	peptidylprolyl isomerase F, opposite strand
Osr2	3.9	0.495	#N/A	0	odd-skipped related 2
Cytl1	3.9	0.288	#N/A	0.015	cytokine-like 1
Fgfbp1	3.9	0.495	#N/A	0	fibroblast growth factor binding protein 1
Sftpb	3.9	0.5	#N/A	0	surfactant associated protein B
Opcml	3.9	0.495	#N/A	0	opioid binding protein/cell adhesion molecule-like
Wnk3	3.89	0.501	#N/A	0	WNK lysine deficient protein kinase 3
Ccl11	3.87	0.499	#N/A	0	chemokine (C-C motif) ligand 11
Gm14379	3.87	0.21	#N/A	0.014	predicted gene 14379
Khdc1c	3.86	0.504	#N/A	0	KH domain containing 1C
Mfsd7c	3.86	8.95e-08	2.77e-06	0.824	major facilitator superfamily domain containing 7C
Gzmc	3.86	0.411	#N/A	0	granzyme C
Lef1	3.86	0.0177	0.0798	0.043	lymphoid enhancer binding factor 1
Rhbdl2	3.86	0.504	#N/A	0	rhomboid, veinlet-like 2 (Drosophila)
Rbp7	3.86	0.504	#N/A	0	retinol binding protein 7, cellular
Slc38a5	3.86	0.27	#N/A	0.011	solute carrier family 38, member 5
C230035I16Rik	3.85	0.155	#N/A	0.037	RIKEN cDNA C230035I16 gene
Plekhg4	3.84	0.16	#N/A	0.007	pleckstrin homology domain containing, family G (with RhoGef domain) member 4
Gm6525	3.82	0.382	#N/A	0.022	ribosomal protein L36a pseudogene
Mir6990	3.81	0.295	#N/A	0.109	microRNA mir-6990
Trpm6	3.81	0.0032	0.0219	0.036	transient receptor potential cation channel, subfamily M, member 6
Fam83c	3.81	0.535	#N/A	0	family with sequence similarity 83, member C
Xpnpep2	3.81	0.535	#N/A	0	X-prolyl aminopeptidase (aminopeptidase P) 2, membrane-bound
1700054M17Rik	3.8	0.511	#N/A	0	RIKEN cDNA 1700054M17 gene
Ccser1	3.8	0.299	#N/A	0.003	coiled-coil serine rich 1
Bend5	3.79	0.296	#N/A	0.015	BEN domain containing 5
6720483E21Rik	3.78	0.509	#N/A	0	RIKEN cDNA 6720483E21 gene
Cyp4x1os	3.78	0.509	#N/A	0	-
Ctla4	3.76	0.515	#N/A	0	cytotoxic T-lymphocyte-associated protein 4
Tnfrsf9	3.76	0.515	#N/A	0	tumor necrosis factor receptor superfamily, member 9
Mmp8	3.75	0.479	#N/A	0.115	matrix metallopeptidase 8
Mfsd6l	3.74	0.242	#N/A	0.006	major facilitator superfamily domain containing 6-like
Barx1	3.74	0.541	#N/A	0	BarH-like homeobox 1
Stkld1	3.74	0.0333	0.126	0.037	predicted gene 711
Mageb16-ps1	3.74	0.541	#N/A	0	melanoma antigen family B, 16, pseudogene 1
Areg	3.71	0.398	#N/A	0.008	amphiregulin
Tmem253	3.7	0.245	#N/A	0.01	transmembrane protein 253
Slc44a4	3.7	0.00242	0.0176	0.081	solute carrier family 44, member 4
Trim24	3.7	9.7e-26	3.01e-23	2.607	tripartite motif-containing 24
Cnn1	3.7	0.00288	0.0202	0.207	calponin 1
Krt28	3.69	0.316	#N/A	0.007	keratin 28
Nrcam	3.69	0.389	#N/A	0.078	neuron-glia-CAM-related cell adhesion molecule
Gpr183	3.69	0.00659	0.0386	0.054	G protein-coupled receptor 183
Eya2	3.69	0.109	#N/A	0.024	eyes absent 2 homolog (Drosophila)
Gm609	3.68	0.0868	0.247	0.031	predicted gene 609
Timp1	3.67	0.159	#N/A	0.047	tissue inhibitor of metalloproteinase 1
Smkr-ps	3.66	0.401	#N/A	0.017	RIKEN cDNA 1700023L04 gene
A930012L18Rik	3.65	0.322	#N/A	0.004	RIKEN cDNA A930012L18 gene
Baiap3	3.64	0.088	#N/A	0.013	BAI1-associated protein 3
E030011O05Rik	3.64	0.116	#N/A	0.059	RIKEN cDNA E030011O05 gene
Serpine1	3.63	0.00183	0.0142	0.119	serine (or cysteine) peptidase inhibitor, clade E, member 1
Osr1	3.62	0.298	#N/A	0.015	odd-skipped related 1 (Drosophila)
Slc2a12	3.61	0.0943	0.261	0.021	solute carrier family 2 (facilitated glucose transporter), member 12
Tcam1	3.61	0.323	#N/A	0.004	testicular cell adhesion molecule 1
Corin	3.61	0.15	0.352	0.018	corin
Tmprss13	3.61	0.407	#N/A	0.004	transmembrane protease, serine 13
Klhl32	3.6	0.311	#N/A	0.007	kelch-like 32
Gm1604b	3.59	0.399	#N/A	0.015	predicted gene 1604b
Strip2	3.59	0.157	#N/A	0.008	striatin interacting protein 2
Trim15	3.58	0.405	#N/A	0.008	tripartite motif-containing 15
Nrip3	3.58	0.409	#N/A	0.003	nuclear receptor interacting protein 3
TrnQ	3.57	0.412	#N/A	0.156	tRNA glutamine, mitochondrial
Foxr1	3.56	0.214	#N/A	0.028	forkhead box R1
Hoxaas2	3.56	0.414	#N/A	0.007	-
Shisa9	3.52	0.00305	0.0211	0.045	shisa homolog 9 (Xenopus laevis)
Pglyrp1	3.49	0.105	0.282	0.103	peptidoglycan recognition protein 1
Foxc2	3.49	0.24	#N/A	0.015	forkhead box C2
Ctse	3.46	0.00167	0.0131	0.175	cathepsin E
Tmem100	3.46	0.0129	0.0632	0.07	transmembrane protein 100
Gm10190	3.46	0.391	#N/A	0.014	predicted gene 10190
Trim80	3.45	0.00176	0.0138	0.167	RIKEN cDNA 4933422H20 gene
Ccr4	3.45	0.307	#N/A	0.011	chemokine (C-C motif) receptor 4
Ghrhr	3.44	0.324	#N/A	0.017	growth hormone releasing hormone receptor
Zfa-ps	3.43	0.328	#N/A	0.009	zinc finger protein, autosomal, pseudogene
Lpin1	3.43	0.00336	0.0228	10.551	lipin 1
St3gal5	3.43	5.38e-05	0.000771	21.087	ST3 beta-galactoside alpha-2,3-sialyltransferase 5
Ankmy1	3.42	0.148	#N/A	0.019	ankyrin repeat and MYND domain containing 1
Lrtm1	3.42	3.71e-14	3.31e-12	0.609	leucine-rich repeats and transmembrane domains 1
Prdm6	3.42	0.243	0.473	0.032	PR domain containing 6
Adamts3	3.42	0.00703	0.0405	0.022	a disintegrin-like and metallopeptidase (reprolysin type) with thrombospondin type 1 motif, 3
Ephx4	3.42	0.329	#N/A	0.019	epoxide hydrolase 4
Gm6904	3.41	0.19	#N/A	0.045	predicted gene 6904
Gpr68	3.39	0.0946	#N/A	0.026	G protein-coupled receptor 68
Pcdhb9	3.38	0.241	#N/A	0.012	protocadherin beta 9
Abcc4	3.37	4.07e-18	6.05e-16	0.734	ATP-binding cassette, sub-family C (CFTR/MRP), member 4
Epb4.1l4a	3.37	0.0102	0.0533	0.065	erythrocyte protein band 4.1-like 4a
Arhgap20	3.37	0.323	#N/A	0.004	Rho GTPase activating protein 20
Prlr	3.36	2.23e-32	9.63e-30	32.193	prolactin receptor
Pabpc1l	3.34	0.192	#N/A	0.009	poly(A) binding protein, cytoplasmic 1-like
5430427O19Rik	3.34	0.0774	#N/A	0.016	RIKEN cDNA 5430427O19 gene
Cd247	3.33	0.0676	0.208	0.096	CD247 antigen
Rasd1	3.33	0.0674	0.207	0.094	RAS, dexamethasone-induced 1
Nt5e	3.33	1.68e-17	2.28e-15	3.32	5' nucleotidase, ecto
Mip	3.32	0.501	#N/A	2.487	major intrinsic protein of eye lens fiber
Ydjc	3.31	0.247	#N/A	0.031	YdjC homolog (bacterial)
Slc19a3	3.3	0.251	#N/A	0.012	solute carrier family 19, member 3
BC089597	3.3	1.16e-32	5.19e-30	69.937	cDNA sequence BC089597
Hba-a1	3.3	2.74e-05	0.000434	8.7	hemoglobin alpha, adult chain 1
Sult1c2	3.29	2.18e-15	2.27e-13	1.749	sulfotransferase family, cytosolic, 1C, member 2
Per3	3.29	0.00741	0.0423	0.394	period circadian clock 3
Smco3	3.29	0.531	#N/A	0.006	single-pass membrane protein with coiled-coil domains 3
Myoc	3.28	0.327	#N/A	0.014	myocilin
Mir20a	3.28	0.584	#N/A	0	microRNA 20a
Gm10677	3.28	0.584	#N/A	0	predicted gene 10677
Dbil5	3.27	0.351	#N/A	0.036	diazepam binding inhibitor-like 5
4930579G18Rik	3.27	0.321	#N/A	0.021	RIKEN cDNA 4930579G18 gene
Gpr63	3.27	0.214	#N/A	0.014	G protein-coupled receptor 63
Plch2	3.27	0.362	#N/A	0.004	phospholipase C, eta 2
4930519F09Rik	3.26	0.0486	0.165	0.108	pyruvate dehydrogenase E1 alpha 1 pseudogene
Pln	3.26	0.36	#N/A	0.01	phospholamban
Egfl6	3.26	0.125	#N/A	0.017	EGF-like-domain, multiple 6
1700084C01Rik	3.24	0.277	#N/A	0.02	RIKEN cDNA 1700084C01 gene
Slc52a3	3.24	0.000601	0.00576	0.155	solute carrier protein family 52, member 3
Obscn	3.23	0.0338	0.127	0.01	obscurin, cytoskeletal calmodulin and titin-interacting RhoGEF
Dgkg	3.23	0.0358	0.133	0.022	diacylglycerol kinase, gamma
BC016579	3.23	0.351	#N/A	0.012	cDNA sequence, BC016579
Il1rn	3.2	#N/A	#N/A	0.478	interleukin 1 receptor antagonist
Fam110c	3.19	6.17e-05	0.000866	0.263	family with sequence similarity 110, member C
Plcxd1	3.18	0.00708	0.0408	0.153	phosphatidylinositol-specific phospholipase C, X domain containing 1
Acot4	3.17	3.35e-11	1.95e-09	5.228	acyl-CoA thioesterase 4
Foxq1	3.17	0.00182	0.0141	3.157	forkhead box Q1
Spink1	3.17	0.514	#N/A	0.067	serine peptidase inhibitor, Kazal type 3
Mogat2	3.16	0.00421	0.0272	0.125	monoacylglycerol O-acyltransferase 2
Aoc3	3.15	0.0174	0.0786	0.059	amine oxidase, copper containing 3
Klri2	3.15	0.349	#N/A	0.012	killer cell lectin-like receptor family I member 2
Greb1l	3.14	0.00639	0.0378	0.059	growth regulation by estrogen in breast cancer-like
AI467606	3.14	0.00517	0.0319	0.093	expressed sequence AI467606
Mir1199	3.14	0.592	#N/A	0	microRNA 1199
Klrc3	3.12	0.594	#N/A	0	killer cell lectin-like receptor subfamily C, member 3
Fut4	3.11	0.0573	0.186	0.034	fucosyltransferase 4
Slc16a7	3.1	3.13e-23	7.58e-21	10.214	solute carrier family 16 (monocarboxylic acid transporters), member 7
Abcc12	3.1	0.0125	0.062	0.037	ATP-binding cassette, sub-family C (CFTR/MRP), member 12
Wscd2	3.09	0.599	#N/A	0	WSC domain containing 2
Por	3.09	7.57e-18	1.07e-15	83.615	P450 (cytochrome) oxidoreductase
Asb5	3.09	0.599	#N/A	0	ankyrin repeat and SOCs box-containing 5
Tgtp1	3.08	0.00353	0.0237	2.684	T cell specific GTPase 1
Ildr1	3.08	0.14	#N/A	0.027	immunoglobulin-like domain containing receptor 1
Rdh19	3.07	0.472	#N/A	0.011	retinol dehydrogenase 19
Map7d2	3.07	0.466	#N/A	0.004	MAP7 domain containing 2
Marco	3.06	0.00181	0.014	3.185	macrophage receptor with collagenous structure
Klhdc1	3.05	0.0138	0.0664	0.089	kelch domain containing 1
Actn3	3.05	0.403	#N/A	0.004	actinin alpha 3
Garnl3	3.05	0.0194	0.0855	0.052	GTPase activating RANGAP domain-like 3
5430416O09Rik	3.05	0.0617	0.195	0.026	RIKEN cDNA 5430416O09 gene
Gstt3	3.04	2.32e-14	2.09e-12	44.812	glutathione S-transferase, theta 3
Fhl4	3.04	0.478	#N/A	0.004	four and a half LIM domains 4
Pomc	3.04	0.478	#N/A	0.011	pro-opiomelanocortin-alpha
Gm20187	3.04	0.406	#N/A	0.008	predicted gene, 20187
Gm30505	3.04	4.51e-05	0.00066	0.496	Derived by automated computational analysis using gene prediction method: Gnomon.
Acot5	3.02	0.529	#N/A	0	acyl-CoA thioesterase 5
Dazl	3.02	0.484	#N/A	0.004	deleted in azoospermia-like
Mir7037	3.02	0.53	#N/A	0	microRNA mir-7037
Ccdc36	3.02	0.53	#N/A	0	coiled-coil domain containing 36
Dnah7b	3.01	0.234	#N/A	0.003	dynein, axonemal, heavy chain 7B
Ccrn4l	3.01	#N/A	#N/A	1.474	CCR4 carbon catabolite repression 4-like (S. cerevisiae)
March4	3	0.347	#N/A	0.004	membrane-associated ring finger (C3HC4) 4
Fbxw10	3	0.134	#N/A	0.019	F-box and WD-40 domain protein 10
Muc19	3	0.611	#N/A	0	mucin 19
Ovol1	3	0.614	#N/A	0	OVO homolog-like 1 (Drosophila)
Mir6988	3	0.614	#N/A	0	microRNA mir-6988
Abo	3	0.614	#N/A	0	ABO blood group (transferase A, alpha 1-3-N-acetylgalactosaminyltransferase, transferase B, alpha 1-3-galactosyltransferase)
Arsj	3	0.614	#N/A	0	arylsulfatase J
Cxcl17	3	0.614	#N/A	0	chemokine (C-X-C motif) ligand 17
Mir7068	3	0.614	#N/A	0	microRNA mir-7068
Cish	3	0.0811	0.236	4.11	cytokine inducible SH2-containing protein
Nqo1	2.99	1.22e-14	1.12e-12	3.218	NAD(P)H dehydrogenase, quinone 1
Gm1600	2.98	0.000129	0.0016	0.224	predicted gene 1600
Snord57	2.98	0.615	#N/A	0	small nucleolar RNA, C/D box 57
TrnR	2.98	0.35	0.588	1.294	tRNA arginine, mitochondrial
Gm1141	2.98	0.615	#N/A	0	predicted gene 1141
Sectm1b	2.97	0.488	#N/A	0.006	secreted and transmembrane 1B
Rad51b	2.97	0.00756	0.043	0.169	RAD51 homolog B
Mirg	2.97	0.244	#N/A	0.052	miRNA containing gene
Gm12522	2.97	0.495	#N/A	0.005	predicted gene 12522
Gm14685	2.97	0.171	#N/A	0.016	predicted gene 14685
Hkdc1	2.96	0.0276	0.11	0.053	hexokinase domain containing 1
Cpne5	2.96	0.616	#N/A	0	copine V
Armc3	2.96	0.497	#N/A	0.004	armadillo repeat containing 3
Bbs12	2.96	0.0304	0.118	0.066	Bardet-Biedl syndrome 12 (human)
Ccdc24	2.96	0.264	#N/A	0.027	coiled-coil domain containing 24
Mir292b	2.96	0.617	#N/A	0	microRNA mir-292b
9330133O14Rik	2.96	0.000171	0.00203	0.313	RIKEN cDNA 9330133O14 gene
TrnP	2.96	0.495	#N/A	0.176	tRNA proline, mitochondrial
Pcsk1	2.95	0.618	#N/A	0	proprotein convertase subtilisin/kexin type 1
Mat1a	2.95	1.44e-24	4.1e-22	709.126	methionine adenosyltransferase I, alpha
Mmp20	2.95	0.618	#N/A	0	matrix metallopeptidase 20 (enamelysin)
Crtam	2.95	0.419	#N/A	0.006	cytotoxic and regulatory T cell molecule
Mylk4	2.94	0.423	#N/A	0.002	myosin light chain kinase family, member 4
Cers6	2.94	2.78e-24	7.48e-22	1.315	ceramide synthase 6
Ceacam16	2.94	0.334	#N/A	0.024	carcinoembryonic antigen-related cell adhesion molecule 16
BC089491	2.94	0.621	#N/A	0	cDNA sequence BC089491
Hoxd8	2.93	0.423	#N/A	0.007	homeobox D8
Kcnmb2	2.93	0.544	#N/A	0	potassium large conductance calcium-activated channel, subfamily M, beta member 2
Gm5105	2.93	0.621	#N/A	0	predicted gene 5105
Igsf21	2.93	0.268	#N/A	0.026	immunoglobulin superfamily, member 21
Kcnh2	2.93	0.416	#N/A	0.005	potassium voltage-gated channel, subfamily H (eag-related), member 2
TrnE	2.93	0.228	#N/A	0.533	tRNA glutamic acid, mitochondrial
Myh3	2.92	0.546	#N/A	0	myosin, heavy polypeptide 3, skeletal muscle, embryonic
Atp13a4	2.92	0.546	#N/A	0	ATPase type 13A4
Shc4	2.92	0.236	#N/A	0.008	SHC (Src homology 2 domain containing) family, member 4
Lhx5	2.92	0.546	#N/A	0	LIM homeobox protein 5
Gm15133	2.92	0.495	#N/A	0.018	predicted gene 15133
B230216N24Rik	2.91	0.503	#N/A	0.011	RIKEN cDNA B230216N24 gene
Slc39a5	2.91	0.000264	0.00291	0.227	solute carrier family 39 (metal ion transporter), member 5
Gabra1	2.91	0.624	#N/A	0	gamma-aminobutyric acid (GABA) A receptor, subunit alpha 1
4732490B19Rik	2.91	0.623	#N/A	0	RIKEN cDNA 4732490B19 gene
Tpsb2	2.91	0.503	#N/A	0.011	tryptase beta 2
Ppp1r32	2.91	0.0611	0.194	0.068	protein phosphatase 1, regulatory subunit 32
Olfr1443	2.91	0.498	#N/A	0.003	olfactory receptor 1443
Cyp2c65	2.91	0.497	#N/A	0.008	cytochrome P450, family 2, subfamily c, polypeptide 65
Cyp2c68	2.91	2.47e-40	1.76e-37	131.818	cytochrome P450, family 2, subfamily c, polypeptide 68
Efna3	2.91	0.428	#N/A	0.009	ephrin A3
Tmem246	2.91	0.0155	0.072	0.086	transmembrane protein 246
Ern2	2.91	0.496	#N/A	0.004	endoplasmic reticulum (ER) to nucleus signalling 2
Mir7058	2.91	0.624	#N/A	0	microRNA mir-7058
Adamts6	2.9	0.0012	0.0101	0.134	a disintegrin-like and metallopeptidase (reprolysin type) with thrombospondin type 1 motif, 6
Lmod3	2.9	0.0208	0.0897	0.093	leiomodin 3 (fetal)
Hrc	2.9	0.473	#N/A	0.009	histidine rich calcium binding protein
Pira7	2.9	0.18	0.395	0.086	paired-Ig-like receptor A7
2210416O15Rik	2.89	0.626	#N/A	0	RIKEN cDNA 2210416O15 gene
Krt19	2.89	0.00458	0.0291	1.207	keratin 19
BC037032	2.89	0.509	#N/A	0.002	cDNA Sequence BC037032
Apod	2.89	0.55	#N/A	0	apolipoprotein D
Nlrc4	2.89	0.00464	0.0294	0.061	NLR family, CARD domain containing 4
Myom3	2.89	0.00639	0.0378	0.133	myomesin family, member 3
Crybb1	2.89	0.626	#N/A	3.053	crystallin, beta B1
Clec4d	2.89	0.242	#N/A	0.036	C-type lectin domain family 4, member d
Zcchc12	2.89	0.626	#N/A	0	zinc finger, CCHC domain containing 12
1700056E22Rik	2.88	0.00612	0.0365	0.299	RIKEN cDNA 1700056E22 gene
Myo7b	2.88	0.292	#N/A	0.008	myosin VIIB
Gm13315	2.88	0.303	#N/A	0.017	lactate dehydrogenase A pseudogene
Fibin	2.88	0.00635	0.0376	0.146	fin bud initiation factor homolog (zebrafish)
A430078I02Rik	2.88	0.431	#N/A	0.005	RIKEN cDNA A430078I02 gene
4930479D17Rik	2.88	0.553	#N/A	0	RIKEN cDNA 4930479D17 gene
9530052E02Rik	2.88	0.274	#N/A	0.039	RIKEN cDNA 9530052E02 gene
Scn10a	2.88	0.553	#N/A	0	sodium channel, voltage-gated, type X, alpha
Ptgs2	2.87	0.628	#N/A	0	prostaglandin-endoperoxide synthase 2
Mboat2	2.87	0.397	#N/A	0.015	membrane bound O-acyltransferase domain containing 2
Mir7672	2.87	0.588	#N/A	0.254	microRNA mir-7672
Rgr	2.87	0.19	0.407	0.021	retinal G protein coupled receptor
Fam179a	2.87	0.628	#N/A	0	family with sequence similarity 179, member A
Pcdhb15	2.87	0.277	#N/A	0.012	protocadherin beta 15
Plk3	2.87	0.00609	0.0364	9.553	polo-like kinase 3
Steap2	2.87	6.17e-22	1.26e-19	0.684	six transmembrane epithelial antigen of prostate 2
Cd209g	2.87	0.302	#N/A	0.034	CD209g antigen
Nrg1	2.87	0.121	0.307	0.041	neuregulin 1
1700067K01Rik	2.87	0.025	0.103	0.147	RIKEN cDNA 1700067K01 gene
Mir7078	2.87	0.628	#N/A	0	microRNA mir-7078
Dnaaf1	2.87	0.339	#N/A	0.011	dynein, axonemal assembly factor 1
Kcnb2	2.86	0.629	#N/A	0	potassium voltage gated channel, Shab-related subfamily, member 2
B3gat2	2.86	0.629	#N/A	0	beta-1,3-glucuronyltransferase 2 (glucuronosyltransferase S)
Ano7	2.86	0.361	#N/A	0.01	anoctamin 7
Foxf2	2.86	0.629	#N/A	0	forkhead box F2
Cyp2c37	2.86	1.87e-15	1.99e-13	244.744	cytochrome P450, family 2. subfamily c, polypeptide 37
Tfap2c	2.86	0.629	#N/A	0	transcription factor AP-2, gamma
Ankrd61	2.86	0.629	#N/A	0	ankyrin repeat domain 61
Gprc5d	2.86	0.512	#N/A	0.008	G protein-coupled receptor, family C, group 5, member D
AI593442	2.86	0.629	#N/A	0	expressed sequence AI593442
Myo5c	2.86	0.0114	0.0578	0.034	myosin VC
Trim43a	2.86	0.629	#N/A	0	tripartite motif-containing 43A
Gm1123	2.86	0.629	#N/A	0	predicted gene 1123
Xlr3c	2.86	0.629	#N/A	0	X-linked lymphocyte-regulated 3C
Mfsd4	2.85	0.0265	0.107	0.076	major facilitator superfamily domain containing 4
Ccl7	2.85	0.63	#N/A	0	chemokine (C-C motif) ligand 7
Fam134b	2.85	6.21e-19	1.06e-16	14.827	family with sequence similarity 134, member B
Ip6k3	2.85	0.63	#N/A	0	inositol hexaphosphate kinase 3
Chmp4c	2.85	5.27e-05	0.000758	0.311	charged multivesicular body protein 4C
Plch1	2.85	0.499	#N/A	0.002	phospholipase C, eta 1
Cacna2d4	2.85	0.506	#N/A	0.002	calcium channel, voltage-dependent, alpha 2/delta subunit 4
9230116N13Rik	2.84	0.1	0.273	0.054	RIKEN cDNA 9230116N13 gene
Nxnl2	2.84	0.513	#N/A	0.011	nucleoredoxin-like 2
Hs6st3	2.84	0.631	#N/A	0	heparan sulfate 6-O-sulfotransferase 3
Slc22a29	2.84	0.082	0.238	0.1	solute carrier family 22. member 29
Mir8091	2.84	0.516	#N/A	0.08	microRNA mir-8091
Gm13985	2.84	0.305	#N/A	0.01	predicted gene 13985
Ak5	2.84	0.213	#N/A	0.017	adenylate kinase 5
Sult1d1	2.84	1.94e-21	3.8e-19	24.371	sulfotransferase family 1D, member 1
Ccl22	2.84	0.208	0.431	0.057	chemokine (C-C motif) ligand 22
mFc	2.84	0.322	#N/A	0.068	-
2900092D14Rik	2.83	0.633	#N/A	0	RIKEN cDNA 2900092D14 gene
Mok	2.83	0.304	#N/A	0.032	serine/threonine kinase 30
BC147527	2.83	0.132	0.324	0.064	cDNA sequence BC147527
Acss1	2.83	0.00899	0.0487	0.094	acyl-CoA synthetase short-chain family member 1
Pck1	2.83	7.01e-05	0.000958	597.736	phosphoenolpyruvate carboxykinase 1, cytosolic
1700061I17Rik	2.83	0.0326	0.124	0.061	RIKEN cDNA 1700061I17 gene
Cyp3a59	2.83	4.24e-68	1.21e-64	57.83	cytochrome P450, family 3, subfamily a, polypeptide 59
Stambpl1	2.82	0.000602	0.00577	0.279	STAM binding protein like 1
Sh3gl2	2.82	0.572	#N/A	0.007	SH3-domain GRB2-like 2
Scn4b	2.82	0.416	#N/A	0.006	sodium channel, type IV, beta
Prrg1	2.82	0.000724	0.00668	0.086	proline rich Gla (G-carboxyglutamic acid) 1
Mir412	2.81	0.635	#N/A	0	microRNA 412
6330407A03Rik	2.81	0.0937	0.26	0.044	RIKEN cDNA 6330407A03 gene
Nxpe5	2.81	0.635	#N/A	0	neurexophilin and PC-esterase domain family, member 5
BC049715	2.81	0.171	#N/A	0.059	cDNA sequence BC049715
Sult2a5	2.81	0.635	#N/A	0	sulfotransferase family 2A, dehydroepiandrosterone (DHEA)-preferring, member 5
Mef2b	2.81	0.635	#N/A	0	myocyte enhancer factor 2B
Myrip	2.81	0.0694	0.212	0.033	myosin VIIA and Rab interacting protein
AA986860	2.8	0.00662	0.0388	0.407	expressed sequence AA986860
Teddm2	2.8	0.365	#N/A	0.015	RIKEN cDNA 5830403L16 gene
AV039307	2.8	0.111	#N/A	0.079	expressed sequence AV039307
Glod5	2.8	0.283	#N/A	0.035	glyoxalase domain containing 5
Bfsp1	2.79	0.144	#N/A	1.035	beaded filament structural protein 1, in lens-CP94
Scarna6	2.78	0.364	#N/A	0.085	small Cajal body-specific RNA 6
Brca1	2.78	3.32e-07	8.89e-06	0.152	breast cancer 1
Plek2	2.78	0.00037	0.00388	0.237	pleckstrin 2
A530099J19Rik	2.78	0.216	0.441	0.032	RIKEN cDNA A530099J19 gene
Gyltl1b	2.78	0.00696	0.0403	0.118	glycosyltransferase-like 1B
Ctcflos	2.78	8.26e-08	2.59e-06	2.48	CCCTC-binding factor (zinc finger protein)-like, opposite strand
Bex4	2.78	0.0539	0.178	0.205	brain expressed gene 4
Chil1	2.77	0.14	0.337	0.149	chitinase-like 1
Rdh9	2.77	5.14e-06	0.000101	13.02	retinol dehydrogenase 9
Dusp2	2.77	0.189	#N/A	0.049	dual specificity phosphatase 2
Kank4	2.76	0.124	0.312	0.021	KN motif and ankyrin repeat domains 4
Il4	2.75	0.498	#N/A	0.038	interleukin 4
Fam84b	2.75	1.11e-35	6.1e-33	1.522	family with sequence similarity 84, member B
Lca5l	2.75	0.494	#N/A	0.008	Leber congenital amaurosis 5-like
Scgb1a1	2.75	0.371	#N/A	0.057	secretoglobin, family 1A, member 1 (uteroglobin)
Ildr2	2.74	1.16e-35	6.13e-33	4.625	immunoglobulin-like domain containing receptor 2
Hbegf	2.74	0.000112	0.00144	0.291	heparin-binding EGF-like growth factor
Gpnmb	2.74	0.0468	0.161	0.042	glycoprotein (transmembrane) nmb
Gsta1	2.74	#N/A	#N/A	6.939	glutathione S-transferase, alpha 1 (Ya)
Mgst3	2.73	3.43e-11	1.98e-09	14.962	microsomal glutathione S-transferase 3
Cyp2g1	2.73	3.11e-05	0.000483	0.745	cytochrome P450, family 2, subfamily g, polypeptide 1
Sult1a1	2.73	3.7e-48	4.07e-45	173.849	sulfotransferase family 1A, phenol-preferring, member 1
Ppil6	2.72	0.0346	0.13	0.255	peptidylprolyl isomerase (cyclophilin)-like 6
Cebpd	2.72	0.000133	0.00165	0.882	CCAAT/enhancer binding protein (C/EBP), delta
Irx3	2.72	0.017	0.0772	0.091	Iroquois related homeobox 3
Arg2	2.71	0.19	0.407	0.062	arginase type II
Dsg1c	2.71	6.91e-07	1.69e-05	1.762	desmoglein 1 gamma
Gbp3	2.71	0.0009	0.00798	2.507	guanylate binding protein 3
4921507P07Rik	2.71	0.0594	0.19	0.055	RIKEN cDNA 4921507P07 gene
Inhbb	2.7	0.00212	0.016	0.353	inhibin beta-B
Gm6251	2.7	0.306	#N/A	0.742	predicted gene 6251
Spdef	2.7	0.507	#N/A	0.012	SAM pointed domain containing ets transcription factor
Ltb	2.7	0.00723	0.0415	0.317	lymphotoxin B
Igsf1	2.7	0.177	0.39	0.054	immunoglobulin superfamily, member 1
Dhh	2.69	0.11	0.29	0.051	desert hedgehog
Pcdh11x	2.69	0.506	#N/A	0.003	protocadherin 11 X-linked
Galnt14	2.68	0.104	0.28	0.047	UDP-N-acetyl-alpha-D-galactosamine:polypeptide N-acetylgalactosaminyltransferase 14
Gm13483	2.68	0.286	#N/A	0.036	predicted gene 13483
Esrp1	2.68	0.186	0.402	0.028	epithelial splicing regulatory protein 1
Nphp4	2.68	0.454	#N/A	0.004	nephronophthisis 4 (juvenile) homolog (human)
Ube2ql1	2.67	0.168	0.377	0.04	ubiquitin-conjugating enzyme E2Q family-like 1
Ybx2	2.66	0.523	#N/A	0.013	Y box protein 2
Hspa1l	2.66	0.222	#N/A	0.027	heat shock protein 1-like
Agpat9	2.66	2.63e-05	0.000418	1.039	1-acylglycerol-3-phosphate O-acyltransferase 9
Ugt1a9	2.65	1.26e-22	2.85e-20	50.704	UDP glucuronosyltransferase 1 family, polypeptide A9
Itgb6	2.65	0.361	#N/A	0.012	integrin beta 6
Ankrd34a	2.65	0.284	#N/A	0.022	ankyrin repeat domain 34A
Cyp2s1	2.65	0.028	0.111	0.267	cytochrome P450, family 2, subfamily s, polypeptide 1
Tmem254c	2.64	0.537	0.738	0.448	transmembrane protein 254c
Angptl1	2.63	0.239	#N/A	0.021	angiopoietin-like 1
Pcdhga9	2.63	0.0153	0.0715	0.067	protocadherin gamma subfamily A, 9
Cfap69	2.63	0.0945	0.262	0.054	RIKEN cDNA A330021E22 gene
Hrk	2.63	0.0245	0.101	0.035	harakiri, BCL2 interacting protein (contains only BH3 domain)
Tespa1	2.62	0.259	#N/A	0.04	thymocyte expressed, positive selection associated 1
Slc8a2	2.62	0.381	#N/A	0.008	solute carrier family 8 (sodium/calcium exchanger), member 2
Slc25a27	2.61	7.85e-06	0.000147	0.383	solute carrier family 25, member 27
Zkscan2	2.61	0.124	#N/A	0.018	zinc finger with KRAB and SCAN domains 2
Trib3	2.6	4.2e-08	1.45e-06	2.546	tribbles homolog 3 (Drosophila)
Itgbl1	2.59	0.064	0.2	0.063	integrin, beta-like 1
Got1	2.59	5.33e-15	5.21e-13	135.039	glutamate oxaloacetate transaminase 1, soluble
Oprd1	2.59	0.387	#N/A	0.009	opioid receptor, delta 1
Gm9047	2.59	0.464	#N/A	0.048	predicted gene 9047
Robo3	2.59	0.0669	0.206	0.037	roundabout homolog 3 (Drosophila)
Cbr3	2.57	0.0157	0.0726	0.361	carbonyl reductase 3
Abhd2	2.57	6.16e-11	3.44e-09	14.395	abhydrolase domain containing 2
Nr1i3	2.56	9.89e-14	8.66e-12	71.653	nuclear receptor subfamily 1, group I, member 3
Hexb	2.56	3.39e-13	2.78e-11	4.206	hexosaminidase B
Anxa13	2.56	0.00167	0.0131	0.594	annexin A13
Phactr3	2.56	0.443	#N/A	0.01	phosphatase and actin regulator 3
Slco4a1	2.56	0.149	0.35	0.04	solute carrier organic anion transporter family, member 4a1
Cspg4	2.56	0.0958	0.265	0.018	chondroitin sulfate proteoglycan 4
Lgals6	2.56	0.299	0.535	0.443	lectin, galactose binding, soluble 6
Arhgef28	2.55	0.231	0.458	0.016	Rho guanine nucleotide exchange factor (GEF) 28
A730036I17Rik	2.55	0.226	#N/A	0.018	RIKEN cDNA A730036I17 gene
Cyp2j8	2.55	0.169	0.379	0.066	cytochrome P450, family 2, subfamily j, polypeptide 8
Igf2bp3	2.55	0.466	#N/A	0.011	insulin-like growth factor 2 mRNA binding protein 3
Atp1a4	2.54	0.298	#N/A	0.02	ATPase, Na+/K+ transporting, alpha 4 polypeptide
Hcar2	2.54	0.0956	0.264	0.12	niacin receptor 1
Klre1	2.54	0.364	#N/A	0.041	killer cell lectin-like receptor family E member 1
Klk1	2.54	0.279	#N/A	0.066	kallikrein 1
Disc1	2.54	0.159	#N/A	0.032	disrupted in schizophrenia 1
Tspan8	2.53	0.0268	0.108	0.376	tetraspanin 8
Pirt	2.53	0.322	#N/A	0.013	phosphoinositide-interacting regulator of transient receptor potential channels
Camk4	2.53	0.0333	0.126	0.016	calcium/calmodulin-dependent protein kinase IV
Ehf	2.53	0.00866	0.0476	0.097	ets homologous factor
Sytl5	2.53	0.00587	0.0352	0.12	synaptotagmin-like 5
Edar	2.52	0.338	#N/A	0.013	ectodysplasin-A receptor
4930563E22Rik	2.52	0.396	#N/A	0.014	RIKEN cDNA 4930563E22 gene
Rnase10	2.52	0.367	#N/A	0.025	ribonuclease, RNase A family, 10 (non-active)
Gpr171	2.52	0.228	#N/A	0.032	G protein-coupled receptor 171
Tmem200b	2.52	0.00206	0.0157	0.818	transmembrane protein 200B
Evi2b	2.51	0.549	0.748	0.13	ecotropic viral integration site 2b
Chrm1	2.51	0.171	0.382	0.019	cholinergic receptor, muscarinic 1, CNS
Ttc39aos1	2.51	0.0896	0.252	0.124	Derived by automated computational analysis using gene prediction method: Gnomon.
Stap1	2.51	0.143	0.341	0.117	signal transducing adaptor family member 1
Lhfpl4	2.51	0.328	#N/A	0.011	lipoma HMGIC fusion partner-like protein 4
Mybpc2	2.51	0.35	#N/A	0.01	myosin binding protein C, fast-type
Adgrg2	2.51	0.000107	0.00139	0.132	G protein-coupled receptor 64
Vil1	2.5	0.134	0.328	0.092	villin 1
Heatr9	2.5	0.413	#N/A	0.02	predicted gene 11435
Fam107a	2.5	0.109	0.287	0.073	family with sequence similarity 107, member A
Npm2	2.5	0.236	#N/A	0.063	nucleophosmin/nucleoplasmin 2
Pigz	2.5	0.139	0.334	0.042	phosphatidylinositol glycan anchor biosynthesis, class Z
Pde6a	2.5	0.36	#N/A	0.009	phosphodiesterase 6A, cGMP-specific, rod, alpha
Fsip1	2.5	0.362	#N/A	0.021	fibrous sheath-interacting protein 1
Cryba4	2.5	0.205	0.427	18.934	crystallin, beta A4
Icam5	2.5	0.401	#N/A	0.017	intercellular adhesion molecule 5, telencephalin
Serpina7	2.5	0.0177	0.0797	10.556	serine (or cysteine) peptidase inhibitor, clade A (alpha-1 antiproteinase, antitrypsin), member 7
Snora2b	2.49	0.351	#N/A	0.363	small nucleolar RNA, H/ACA box 2B
Klrd1	2.49	0.29	#N/A	0.06	killer cell lectin-like receptor, subfamily D, member 1
Mir3101	2.49	0.183	0.399	1.046	microRNA 3101
S100b	2.48	0.464	#N/A	0.025	S100 protein, beta polypeptide, neural
Sh2d2a	2.48	0.00681	0.0396	0.078	SH2 domain protein 2A
Chl1	2.48	0.378	#N/A	0.005	cell adhesion molecule with homology to L1CAM
Nek5	2.48	0.0434	0.153	0.077	NIMA (never in mitosis gene a)-related expressed kinase 5
Rgs1	2.47	0.00263	0.0188	0.406	regulator of G-protein signaling 1
Irg1	2.47	0.201	#N/A	0.03	immunoresponsive gene 1
A4galt	2.47	0.0667	0.206	0.118	alpha 1,4-galactosyltransferase
Cd5	2.47	0.195	0.414	0.05	CD5 antigen
Usp50	2.47	0.295	#N/A	0.031	ubiquitin specific peptidase 50
5330417C22Rik	2.47	0.00433	0.0278	0.214	RIKEN cDNA 5330417C22 gene
Ppargc1a	2.47	3.04e-13	2.51e-11	1.427	peroxisome proliferative activated receptor, gamma, coactivator 1 alpha
Tmtc2	2.46	1.59e-10	8.26e-09	0.953	transmembrane and tetratricopeptide repeat containing 2
Lrrc15	2.46	0.655	#N/A	0.002	leucine rich repeat containing 15
Lcn2	2.46	0.000135	0.00167	9.073	lipocalin 2
Bmp10	2.46	5.17e-06	0.000101	0.783	bone morphogenetic protein 10
Cdx4	2.46	0.476	#N/A	0.022	caudal type homeobox 4
Nr4a1	2.45	0.0709	0.215	1.058	nuclear receptor subfamily 4, group A, member 1
St3gal6	2.45	0.000919	0.00811	0.555	ST3 beta-galactoside alpha-2,3-sialyltransferase 6
Gm14207	2.45	0.082	0.238	0.12	predicted gene 14207
Pitpnm2os1	2.45	0.3	#N/A	0.034	phosphatidylinositol transfer protein, membrane-associated 2, opposite strand 1
4930590J08Rik	2.45	0.384	#N/A	0.01	RIKEN cDNA 4930590J08 gene
Styk1	2.45	0.411	#N/A	0.012	serine/threonine/tyrosine kinase 1
1700011H14Rik	2.44	0.0178	0.0802	0.221	RIKEN cDNA 1700011H14 gene
Casq2	2.44	0.254	0.485	0.04	calsequestrin 2
Foxo6	2.44	0.429	#N/A	0.014	forkhead box O6
Espn	2.44	0.181	0.395	0.057	espin
Cdh20	2.43	0.469	#N/A	0.014	cadherin 20
Bzrap1	2.43	0.0287	0.114	0.036	benzodiazepine receptor associated protein 1
Sorbs3	2.43	8.44e-15	8.03e-13	13.603	sorbin and SH3 domain containing 3
Acss3	2.42	0.000125	0.00156	8.638	acyl-CoA synthetase short-chain family member 3
Phlda1	2.42	0.00344	0.0232	19.399	pleckstrin homology-like domain, family A, member 1
Adrb2	2.42	0.00127	0.0106	0.292	adrenergic receptor, beta 2
Omp	2.42	0.142	#N/A	0.038	olfactory marker protein
Sema3g	2.41	0.0766	0.227	0.058	sema domain, immunoglobulin domain (Ig), short basic domain, secreted, (semaphorin) 3G
Ly6d	2.41	0.0145	0.0691	0.68	lymphocyte antigen 6 complex, locus D
Nkain1	2.41	0.249	#N/A	0.027	Na+/K+ transporting ATPase interacting 1
Ptp4a1	2.4	4.25e-08	1.46e-06	3.356	protein tyrosine phosphatase 4a1
Ramp3	2.4	0.208	0.431	0.108	receptor (calcitonin) activity modifying protein 3
Galnt12	2.4	0.155	0.359	0.042	UDP-N-acetyl-alpha-D-galactosamine:polypeptide N-acetylgalactosaminyltransferase 12
Mir6955	2.39	0.516	#N/A	0.284	microRNA mir-6955
Cd200r4	2.39	0.151	0.354	0.06	CD200 receptor 4
Gata3	2.39	0.105	0.282	0.086	GATA binding protein 3
Ptprt	2.39	0.00305	0.0211	0.052	protein tyrosine phosphatase, receptor type, T
Car13	2.39	0.018	0.0808	0.111	carbonic anhydrase 13
Triqk	2.39	0.327	#N/A	0.037	triple QxxK/R motif containing
Nr4a3	2.39	0.356	#N/A	0.017	nuclear receptor subfamily 4, group A, member 3
Xcl1	2.38	0.313	0.55	0.194	chemokine (C motif) ligand 1
Serpina3m	2.38	2.68e-22	5.63e-20	158.573	serine (or cysteine) peptidase inhibitor, clade A, member 3M
Tmod4	2.38	0.27	0.504	0.079	tropomodulin 4
Fam13a	2.38	0.000384	0.00399	5.443	family with sequence similarity 13, member A
Tmem150b	2.38	0.145	0.344	0.079	transmembrane protein 150B
Rab30	2.38	4.81e-08	1.6e-06	1.756	RAB30, member RAS oncogene family
Gm5512	2.37	0.15	0.352	0.284	required for meiotic nuclear division 1 pseudogene
Mmp16	2.37	0.52	#N/A	0.005	matrix metallopeptidase 16
Jag2	2.36	0.171	0.382	0.037	jagged 2
Smpd5	2.36	0.121	0.307	0.077	sphingomyelin phosphodiesterase 5
Tmprss2	2.36	5.54e-11	3.13e-09	1.333	transmembrane protease, serine 2
Cers1	2.36	0.603	#N/A	0.003	ceramide synthase 1
Gm6787	2.36	0.13	0.32	0.09	proteasome (prosome, macropain) subunit, beta type 7 pseudogene
Lilr4b	2.35	0.000258	0.00287	0.779	glycoprotein 49 A
Foxred2	2.35	0.0849	0.244	0.046	FAD-dependent oxidoreductase domain containing 2
Glt1d1	2.35	5.35e-17	6.92e-15	14.582	glycosyltransferase 1 domain containing 1
Peg3	2.35	5.12e-06	0.0001	1.294	paternally expressed 3
Ccdc89	2.35	0.178	0.392	0.065	coiled-coil domain containing 89
Aff2	2.35	0.372	#N/A	0.01	AF4/FMR2 family, member 2
Parpbp	2.34	0.222	#N/A	0.023	PARP1 binding protein
Skap1	2.34	0.0905	0.254	0.09	src family associated phosphoprotein 1
Popdc2	2.34	0.176	0.389	0.048	popeye domain containing 2
Spink5	2.34	0.0288	0.114	0.068	serine peptidase inhibitor, Kazal type 5
Olfml2a	2.34	0.22	#N/A	0.03	olfactomedin-like 2A
Bambi-ps1	2.33	0.611	#N/A	0.008	BMP and activin membrane-bound inhibitor, pseudogene (Xenopus laevis)
E130018N17Rik	2.33	0.25	#N/A	0.044	RIKEN cDNA E130018N17 gene
Mir7006	2.33	0.607	#N/A	0.171	microRNA mir-7006
LOC100038947	2.33	0.162	0.369	0.068	signal-regulatory protein beta 1-like
4930515G01Rik	2.33	0.141	0.338	0.093	RIKEN cDNA 4930515G01 gene
Nupr1l	2.33	0.308	#N/A	0.142	nuclear protein transcriptional regulator 1 like
Serpinb1a	2.32	2.22e-06	4.86e-05	2.081	serine (or cysteine) peptidase inhibitor, clade B, member 1a
Myh11	2.32	0.0114	0.0579	1.163	myosin, heavy polypeptide 11, smooth muscle
Phf24	2.32	0.0485	0.165	0.063	expressed sequence N28178
Usp18	2.32	2.24e-07	6.3e-06	4.802	ubiquitin specific peptidase 18
Crym	2.32	0.00532	0.0326	0.362	crystallin, mu
Il15	2.32	0.00298	0.0208	0.326	interleukin 15
Dusp13	2.31	0.289	#N/A	0.051	dual specificity phosphatase 13
Ptger3	2.31	0.394	#N/A	0.022	prostaglandin E receptor 3 (subtype EP3)
Gdap10	2.3	0.0262	0.106	0.258	ganglioside-induced differentiation-associated-protein 10
4930486L24Rik	2.3	0.0432	0.152	0.156	RIKEN cDNA 4930486L24 gene
Ypel1	2.3	0.0924	0.258	0.05	yippee-like 1 (Drosophila)
Prr18	2.3	0.162	0.369	0.034	proline rich 18
Lrrc31	2.3	0.273	#N/A	0.037	leucine rich repeat containing 31
Smarca5-ps	2.3	0.274	0.508	0.024	SWI/SNF related, matrix associated, actin depenent ragulator of chromatin, subfamily a, member 5, pseudogene
Adam22	2.3	0.175	0.388	0.012	a disintegrin and metallopeptidase domain 22
Cd36	2.3	0.000443	0.00448	8.211	CD36 antigen
Tmem229a	2.3	0.0641	0.201	0.085	transmembrane protein 229A
Gm15319	2.3	0.536	#N/A	0.01	predicted gene 15319
Tm6sf2	2.3	3.08e-27	1.02e-24	14.331	transmembrane 6 superfamily member 2
Bcl2a1d	2.3	0.373	0.606	0.126	B cell leukemia/lymphoma 2 related protein A1d
Rnf17	2.29	0.56	#N/A	0.002	ring finger protein 17
Ccdc68	2.29	0.000175	0.00206	0.478	coiled-coil domain containing 68
Mir126a	2.29	0.552	#N/A	0.195	microRNA 126
Syce1l	2.29	0.619	#N/A	0.016	synaptonemal complex central element protein 1 like
Gsta2	2.29	0.000244	0.00273	72.279	glutathione S-transferase, alpha 2 (Yc2)
4933408B17Rik	2.28	0.136	0.33	0.065	RIKEN cDNA 4933408B17 gene
1700008O03Rik	2.28	0.474	#N/A	0.029	RIKEN cDNA 1700008O03 gene
Gm10825	2.27	0.564	#N/A	0.003	predicted gene 10825
Rdh18-ps	2.27	0.000139	0.00171	0.603	retinol dehydrogenase 18, pseudogene
Slc29a2	2.27	0.00211	0.016	0.22	solute carrier family 29 (nucleoside transporters), member 2
Hcn3	2.27	0.139	0.335	0.059	hyperpolarization-activated, cyclic nucleotide-gated K+ 3
Pira1	2.27	0.695	#N/A	0.022	paired-Ig-like receptor A1
Smim5	2.26	0.539	#N/A	0.021	small integral membrane protein 5
Maff	2.26	5.84e-05	0.000828	0.703	v-maf musculoaponeurotic fibrosarcoma oncogene family, protein F (avian)
Rcan2	2.26	2.77e-14	2.49e-12	1.535	regulator of calcineurin 2
Hoxa1	2.26	0.255	#N/A	0.037	homeobox A1
Il5ra	2.26	0.316	#N/A	0.013	interleukin 5 receptor, alpha
Kif7	2.26	0.0195	0.0857	0.101	kinesin family member 7
Ces1a	2.26	0.0787	0.231	0.113	carboxylesterase 1A
Lncbate1	2.26	0.0304	0.118	0.473	RIKEN cDNA 3010033K07 gene
Syn1	2.26	0.0453	0.157	0.101	synapsin I
A730046J19Rik	2.26	0.662	#N/A	0.005	RIKEN cDNA A730046J19 gene
Socs2	2.25	0.105	0.282	11.708	suppressor of cytokine signaling 2
Ntrk2	2.25	#N/A	#N/A	0.083	neurotrophic tyrosine kinase, receptor, type 2
Edil3	2.25	0.624	#N/A	0.002	EGF-like repeats and discoidin I-like domains 3
Esm1	2.25	0.00809	0.0451	0.497	endothelial cell-specific molecule 1
Jph2	2.25	0.119	0.303	0.041	junctophilin 2
F630111L10Rik	2.25	0.485	#N/A	0.003	RIKEN cDNA F630111L10 gene
Gm6634	2.25	0.62	#N/A	0.008	predicted gene 6634
Ifi44	2.25	0.0103	0.054	0.805	interferon-induced protein 44
Evc	2.25	0.00257	0.0185	0.472	Ellis van Creveld gene syndrome
Fzd9	2.25	0.618	#N/A	0.007	frizzled homolog 9 (Drosophila)
Calca	2.25	0.689	#N/A	0.013	calcitonin/calcitonin-related polypeptide, alpha
Bex2	2.25	0.567	#N/A	0.013	brain expressed X-linked 2
Snx31	2.24	0.627	#N/A	0.005	sorting nexin 31
Alpk2	2.24	0.568	#N/A	0.002	alpha-kinase 2
Slit1	2.24	0.0608	0.193	0.047	slit homolog 1 (Drosophila)
Fabp12	2.24	0.57	#N/A	0.005	fatty acid binding protein 12
Sema3e	2.24	0.194	0.412	0.019	sema domain, immunoglobulin domain (Ig), short basic domain, secreted, (semaphorin) 3E
Gm7854	2.24	0.0479	0.164	0.17	predicted gene 7854
Ndnf	2.24	0.628	#N/A	0.003	neuron-derived neurotrophic factor
Igsf23	2.24	0.00997	0.0525	0.192	immunoglobulin superfamily, member 23
Spata33	2.24	0.177	0.391	0.186	spermatogenesis associated 33
Bmper	2.24	0.0693	0.211	0.14	BMP-binding endothelial regulator
2010308F09Rik	2.24	0.452	#N/A	0.045	RIKEN cDNA 2010308F09 gene
Efcab9	2.23	0.629	#N/A	0.015	EF-hand calcium binding domain 9
1700047I17Rik2	2.23	1.06e-05	0.000195	0.366	RIKEN cDNA 1700047I17 gene 2
Fam177a	2.23	1.06e-05	0.000195	0.366	family with sequence similarity 177, member A
Synpo2	2.23	0.0189	0.0837	0.084	synaptopodin 2
D630041G03Rik	2.23	0.629	#N/A	0.003	RIKEN cDNA D630041G03 gene
Sbk3	2.23	0.629	#N/A	0.004	SH3 domain binding kinase family, member 3
Cemip	2.23	0.631	#N/A	0.002	cell migration inducing protein, hyaluronan binding
Gpr173	2.23	0.549	#N/A	0.007	G-protein coupled receptor 173
Pard6g	2.22	0.00234	0.0172	0.209	par-6 family cell polarity regulator gamma
Ms4a4a	2.22	0.494	#N/A	0.024	membrane-spanning 4-domains, subfamily A, member 4A
Vtcn1	2.22	0.000461	0.00463	0.395	V-set domain containing T cell activation inhibitor 1
Trnp1	2.22	0.496	#N/A	0.013	TMF1-regulated nuclear protein 1
Pla2g5	2.22	0.633	#N/A	0.006	phospholipase A2, group V
Rasl2-9	2.22	0.0103	0.054	0.491	RAS-like, family 2, locus 9
Hhip	2.22	5.81e-06	0.000112	0.299	Hedgehog-interacting protein
Mmp13	2.22	0.169	0.379	0.044	matrix metallopeptidase 13
Eomes	2.22	0.214	0.438	0.029	eomesodermin homolog (Xenopus laevis)
C430049B03Rik	2.22	0.397	#N/A	0.022	RIKEN cDNA C430049B03 gene
Hoxb5os	2.21	0.7	#N/A	0.017	homeobox B5 and homeobox B6, opposite strand
Bcl11b	2.21	0.0421	0.15	0.031	B cell leukemia/lymphoma 11B
Naip6	2.21	0.0091	0.0491	0.125	NLR family, apoptosis inhibitory protein 6
Cthrc1	2.21	0.691	#N/A	0.013	collagen triple helix repeat containing 1
Cd200r2	2.21	0.696	#N/A	0.007	Cd200 receptor 2
Myom1	2.21	0.00685	0.0398	0.118	myomesin 1
Spdya	2.21	0.497	#N/A	0.017	speedy homolog A (Xenopus laevis)
Cntn3	2.21	0.675	#N/A	0.004	contactin 3
Il17re	2.21	0.109	0.287	0.114	interleukin 17 receptor E
Gm10640	2.21	0.555	#N/A	0.019	predicted gene 10640
Adprhl1	2.21	0.636	#N/A	0.008	ADP-ribosylhydrolase like 1
Phxr4	2.21	0.496	#N/A	0.019	per-hexamer repeat gene 4
Amn	2.2	0.461	#N/A	0.013	amnionless
Arl11	2.2	0.0919	0.257	0.165	ADP-ribosylation factor-like 11
Gm10857	2.2	0.581	#N/A	0.004	predicted gene 10857
Klhl41	2.2	0.137	0.333	0.066	kelch-like 41
Zc3h6	2.2	1.79e-10	9.13e-09	0.752	zinc finger CCCH type containing 6
Gm15612	2.2	0.225	0.451	0.038	predicted gene 15612
Gm16982	2.2	0.581	#N/A	0.004	predicted gene, 16982
Nxpe4	2.2	0.0167	0.0762	0.154	neurexophilin and PC-esterase domain family, member 4
Cd24a	2.19	0.00874	0.0478	1.264	CD24a antigen
Glipr1	2.19	0.0248	0.102	0.285	GLI pathogenesis-related 1 (glioma)
Adora2b	2.19	0.632	#N/A	0.008	adenosine A2b receptor
Mdga2	2.19	0.506	#N/A	0.003	MAM domain containing glycosylphosphatidylinositol anchor 2
Cdhr2	2.19	0.0869	0.247	0.057	cadherin-related family member 2
Cts8	2.19	0.64	#N/A	0.005	cathepsin 8
Duxbl1	2.19	0.633	#N/A	0.007	double homeobox B-like 1
Trim36	2.19	0.114	0.297	0.045	tripartite motif-containing 36
Mir7013	2.19	0.64	#N/A	0.159	microRNA mir-7013
Clvs1	2.19	0.505	#N/A	0.006	clavesin 1
Oscp1	2.19	0.148	0.349	0.057	organic solute carrier partner 1
Jazf1	2.19	0.106	0.284	0.16	JAZF zinc finger 1
Psg16	2.19	0.637	#N/A	0.005	pregnancy specific glycoprotein 16
Col4a6	2.19	0.0808	0.236	0.055	collagen, type IV, alpha 6
Cnksr2	2.19	0.642	#N/A	0.002	connector enhancer of kinase suppressor of Ras 2
Capsl	2.18	0.506	#N/A	0.024	calcyphosine-like
9630028I04Rik	2.18	0.641	#N/A	0.005	RIKEN cDNA 9630028I04 gene
Ifit1	2.18	0.00586	0.0352	3.284	interferon-induced protein with tetratricopeptide repeats 1
Runx3	2.18	0.0625	0.197	0.066	runt related transcription factor 3
Slc30a3	2.18	0.118	0.301	0.078	solute carrier family 30 (zinc transporter), member 3
Gm6583	2.18	0.641	#N/A	0.005	predicted gene 6583
Syce2	2.18	0.00338	0.0229	0.657	synaptonemal complex central element protein 2
Fbxl2	2.18	0.582	#N/A	0.004	F-box and leucine-rich repeat protein 2
6030498E09Rik	2.18	0.643	#N/A	0.009	RIKEN cDNA 6030498E09 gene
Sh2d1a	2.18	0.643	#N/A	0.012	SH2 domain protein 1A
Slc7a3	2.18	0.635	#N/A	0.006	solute carrier family 7 (cationic amino acid transporter, y+ system), member 3
Zdhhc15	2.18	0.254	#N/A	0.015	zinc finger, DHHC domain containing 15
Fcamr	2.17	0.192	0.41	0.062	Fc receptor, IgA, IgM, high affinity
S1pr3	2.17	0.000236	0.00265	0.48	sphingosine-1-phosphate receptor 3
Cmya5	2.17	0.587	#N/A	0.001	cardiomyopathy associated 5
Amer2	2.17	0.0859	0.245	0.124	APC membrane recruitment 2
Pla2g7	2.17	0.00187	0.0144	1.119	phospholipase A2, group VII (platelet-activating factor acetylhydrolase, plasma)
Tcea2	2.17	0.00552	0.0335	0.46	transcription elongation factor A (SII), 2
Efna4	2.17	0.354	#N/A	0.056	ephrin A4
Col24a1	2.17	0.0278	0.111	0.05	collagen, type XXIV, alpha 1
Calcb	2.17	0.555	#N/A	0.025	calcitonin-related polypeptide, beta
Glb1l2	2.17	0.429	#N/A	0.013	galactosidase, beta 1-like 2
E330023G01Rik	2.17	0.647	#N/A	0.007	RIKEN cDNA E330023G01 gene
Gm38670	2.17	0.409	#N/A	0.676	-
Snord37	2.16	0.493	#N/A	0.635	small nucleolar RNA, C/D box 37
Emp2	2.16	1.13e-11	7.27e-10	3.119	epithelial membrane protein 2
Cyp2c54	2.16	1.22e-12	9.13e-11	244.211	cytochrome P450, family 2, subfamily c, polypeptide 54
9130024F11Rik	2.15	0.626	#N/A	0.005	RIKEN cDNA 9130024F11 gene
Ugt1a7c	2.15	0.438	0.662	0.258	UDP glucuronosyltransferase 1 family, polypeptide A7C
Il7r	2.15	0.0376	0.138	0.079	interleukin 7 receptor
Cd226	2.15	0.14	0.337	0.073	CD226 antigen
Aplnr	2.15	0.647	#N/A	0.004	apelin receptor
Mir3473g	2.15	0.504	#N/A	0.245	microRNA mir-3473g
Gata5	2.15	0.129	0.319	0.065	GATA binding protein 5
Vmn2r1	2.15	0.702	#N/A	0.005	vomeronasal 2, receptor 1
Fam166b	2.15	0.625	#N/A	0.017	family with sequence similarity 166, member B
Rnf207	2.15	0.647	#N/A	0.005	ring finger protein 207
Wipf3	2.15	6.49e-12	4.31e-10	2.388	WAS/WASL interacting protein family, member 3
Gdf3	2.15	0.283	#N/A	0.045	growth differentiation factor 3
H19	2.15	0.0896	0.253	0.133	H19, imprinted maternally expressed transcript
Gm7444	2.15	0.567	#N/A	0.006	ring finger protein 19A pseudogene
Igdcc4	2.15	0.12	0.305	0.046	immunoglobulin superfamily, DCC subclass, member 4
Trank1	2.15	0.625	#N/A	0.002	tetratricopeptide repeat and ankyrin repeat containing 1
Cnga3	2.14	0.389	#N/A	0.017	cyclic nucleotide gated channel alpha 3
Ccdc150	2.14	0.455	#N/A	0.01	coiled-coil domain containing 150
AU022754	2.14	0.572	#N/A	0.007	expressed sequence AU022754
Mir6418	2.14	0.612	#N/A	0.247	microRNA mir-6418
Olfr558	2.14	0.502	#N/A	0.015	olfactory receptor 558
Gm3336	2.14	0.197	0.416	0.104	predicted gene 3336
Nxnl1	2.14	0.65	#N/A	0.005	nucleoredoxin-like 1
Scn2b	2.14	0.619	#N/A	0.006	sodium channel, voltage-gated, type II, beta
Car12	2.14	0.652	#N/A	0.003	carbonic anyhydrase 12
Adamts7	2.14	5.03e-06	9.92e-05	2.186	a disintegrin-like and metallopeptidase (reprolysin type) with thrombospondin type 1 motif, 7
Tmem63c	2.13	0.458	#N/A	0.012	transmembrane protein 63c
Gm5622	2.13	0.428	#N/A	0.023	predicted gene 5622
Sftpc	2.13	0.629	#N/A	0.034	surfactant associated protein C
Cd80	2.13	0.207	0.429	0.068	CD80 antigen
Klhl14	2.13	0.458	#N/A	0.009	kelch-like 14
Eif4ebp3	2.13	0.0386	0.141	19.75	eukaryotic translation initiation factor 4E binding protein 3
Hcst	2.13	0.203	0.424	0.415	hematopoietic cell signal transducer
Hs3st4	2.13	0.262	0.496	0.039	heparan sulfate (glucosamine) 3-O-sulfotransferase 4
Tmem221	2.13	0.104	0.28	0.107	transmembrane protein 221
Sall1	2.13	3.83e-09	1.66e-07	5.664	sal-like 1 (Drosophila)
Pik3ip1	2.12	0.0309	0.119	0.204	phosphoinositide-3-kinase interacting protein 1
Slc17a1	2.12	2.12e-08	7.86e-07	2.869	solute carrier family 17 (sodium phosphate), member 1
Mir24-1	2.12	0.692	#N/A	0.337	microRNA 24-1
Pde4d	2.12	8.77e-07	2.09e-05	0.789	phosphodiesterase 4D, cAMP specific
Rnase4	2.12	7.05e-13	5.5e-11	578.44	ribonuclease, RNase A family 4
Ldoc1l	2.12	0.0487	0.166	0.061	leucine zipper, down-regulated in cancer 1-like
Pacsin1	2.12	0.144	0.343	0.032	protein kinase C and casein kinase substrate in neurons 1
Trem2	2.12	0.127	0.316	0.18	triggering receptor expressed on myeloid cells 2
Pcdhga4	2.12	0.157	0.362	0.058	protocadherin gamma subfamily A, 4
Dusp5	2.12	0.0831	0.24	0.206	dual specificity phosphatase 5
Gm14393	2.12	0.148	0.349	0.286	predicted gene 14393
Nlrp5-ps	2.12	0.315	#N/A	0.037	NLR family, pyrin domain containing 5, pseudogene
Gm20337	2.11	4.38e-05	0.000644	1.056	predicted gene, 20337
Mir8092	2.11	0.714	#N/A	0.116	microRNA mir-8092
Tmem132c	2.11	0.715	#N/A	0.002	transmembrane protein 132C
Nyap1	2.11	0.179	0.393	0.05	neuronal tyrosine-phosphorylated phosphoinositide 3-kinase adaptor 1
Cyp3a44	2.11	0.00489	0.0307	0.543	cytochrome P450, family 3, subfamily a, polypeptide 44
Rsph6a	2.11	0.714	#N/A	0.005	radial spoke head 6 homolog A (Chlamydomonas)
Sema7a	2.11	0.368	0.603	0.032	sema domain, immunoglobulin domain (Ig), and GPI membrane anchor, (semaphorin) 7A
5730559C18Rik	2.1	0.552	#N/A	0.023	RIKEN cDNA 5730559C18 gene
Itk	2.1	0.135	0.329	0.127	IL2 inducible T cell kinase
Cbr1	2.1	6.74e-15	6.46e-13	77.935	carbonyl reductase 1
Emx2os	2.1	0.453	#N/A	0.013	Emx2 opposite strand/antisense transcript (non-protein coding)
Traf1	2.1	0.0671	0.207	0.119	TNF receptor-associated factor 1
Lpcat4	2.1	0.0107	0.0552	0.284	lysophosphatidylcholine acyltransferase 4
Clec12b	2.1	0.468	#N/A	0.023	C-type lectin domain family 12, member B
Trim6	2.1	0.0852	0.244	0.054	tripartite motif-containing 6
Klhl33	2.09	0.351	#N/A	0.035	kelch-like 33
Snora31	2.09	0.44	#N/A	0.307	small nucleolar RNA, H/ACA box 31
Ttll10	2.09	0.225	0.451	0.049	tubulin tyrosine ligase-like family, member 10
Rep15	2.09	0.366	#N/A	0.082	RAB15 effector protein
Hamp	2.09	0.00252	0.0182	700.187	hepcidin antimicrobial peptide
Mybl1	2.08	0.0695	0.212	0.065	myeloblastosis oncogene-like 1
Hsd17b6	2.08	1.93e-09	8.72e-08	128.674	hydroxysteroid (17-beta) dehydrogenase 6
F930015N05Rik	2.08	0.509	#N/A	0.015	RIKEN cDNA F930015N05 gene
Itgb3	2.08	5.87e-06	0.000113	0.745	integrin beta 3
2410018L13Rik	2.08	0.519	#N/A	0.027	RIKEN cDNA 2410018L13 gene
Cdca7l	2.08	0.0846	0.243	0.087	cell division cycle associated 7 like
Ccno	2.08	0.141	0.339	0.171	cyclin O
Acta2	2.08	0.0273	0.109	2.185	actin, alpha 2, smooth muscle, aorta
Slc5a12	2.08	0.628	#N/A	0.007	solute carrier family 5 (sodium/glucose cotransporter), member 12
1700123M08Rik	2.08	0.571	#N/A	0.041	RIKEN cDNA 1700123M08 gene
Pygo1	2.08	0.4	0.631	0.067	pygopus 1
Gm3604	2.07	0.208	0.431	0.057	predicted gene 3604
Pcdh20	2.07	0.513	#N/A	0.007	protocadherin 20
2610020C07Rik	2.07	0.471	#N/A	0.028	RIKEN cDNA 2610020C07 gene
Mafb	2.07	#N/A	#N/A	8.549	v-maf musculoaponeurotic fibrosarcoma oncogene family, protein B (avian)
Ttc39a	2.07	0.104	0.279	0.241	tetratricopeptide repeat domain 39A
Cand2	2.07	0.0575	0.186	0.07	cullin-associated and neddylation-dissociated 2 (putative)
Pgpep1l	2.07	0.121	0.307	0.19	pyroglutamyl-peptidase I-like
Mcf2l	2.07	0.0637	0.2	0.056	mcf.2 transforming sequence-like
Fgf18	2.06	0.381	#N/A	0.039	fibroblast growth factor 18
Tnk1	2.06	0.259	0.492	0.038	tyrosine kinase, non-receptor, 1
4933406C10Rik	2.06	0.287	#N/A	0.049	RIKEN cDNA 4933406C10 gene
Sytl3	2.06	0.171	0.381	0.062	synaptotagmin-like 3
Stpg1	2.06	0.479	#N/A	0.015	sperm tail PG rich repeat containing 1
Rnf223	2.06	0.629	#N/A	0.027	ring finger 223
Slc7a1	2.06	2.36e-05	0.000385	0.204	solute carrier family 7 (cationic amino acid transporter, y+ system), member 1
Cftr	2.06	0.377	#N/A	0.012	cystic fibrosis transmembrane conductance regulator
Gm19434	2.06	0.361	#N/A	0.024	predicted gene, 19434
Arrdc4	2.06	3.01e-07	8.19e-06	3.02	arrestin domain containing 4
Mir7060	2.06	0.387	#N/A	0.418	microRNA mir-7060
Pls1	2.06	0.00599	0.0359	0.2	plastin 1 (I-isoform)
1700040L02Rik	2.05	0.00227	0.0168	0.957	RIKEN cDNA 1700040L02 gene
Hoxb7	2.05	0.264	#N/A	0.079	homeobox B7
Wnt7b	2.05	0.461	#N/A	0.159	wingless-related MMTV integration site 7B
Pcdhgc4	2.05	0.301	0.538	0.036	protocadherin gamma subfamily C, 4
Glis3	2.05	0.00333	0.0226	0.122	GLIS family zinc finger 3
Thbd	2.05	0.000473	0.00473	0.847	thrombomodulin
Gm4349	2.05	0.52	#N/A	0.038	SET domain, bifurcated 1 pseudogene
Snora44	2.05	0.431	#N/A	0.542	small nucleolar RNA, H/ACA box 44
Rundc3b	2.05	0.105	0.282	0.054	RUN domain containing 3B
Rasgef1b	2.05	1.76e-05	0.000298	3.452	RasGEF domain family, member 1B
Mfap3l	2.05	0.0591	0.19	0.051	microfibrillar-associated protein 3-like
Gm20172	2.04	0.593	#N/A	0.024	predicted gene, 20172
Osbpl7	2.04	3.4e-05	0.000521	0.505	oxysterol binding protein-like 7
4933433G19Rik	2.04	0.416	#N/A	0.055	RIKEN cDNA 4933433G19 gene
Cenpm	2.04	0.0125	0.0621	0.662	centromere protein M
Troap	2.04	0.528	#N/A	0.016	trophinin associated protein
0610039K10Rik	2.04	0.369	#N/A	0.064	RIKEN cDNA 0610039K10 gene
Gm15441	2.04	0.29	0.526	0.063	predicted gene 15441
Gm839	2.04	0.241	0.471	0.159	predicted gene 839
Ticrr	2.04	0.523	#N/A	0.005	TOPBP1-interacting checkpoint and replication regulator
Prdm14	2.03	0.747	#N/A	0	PR domain containing 14
Tfap2b	2.03	0.747	#N/A	0	transcription factor AP-2 beta
Fam178b	2.03	0.747	#N/A	0	family with sequence similarity 178, member B
Lonrf2	2.03	0.747	#N/A	0	LON peptidase N-terminal domain and ring finger 2
Zdbf2	2.03	0.747	#N/A	0	zinc finger, DBF-type containing 2
A630095N17Rik	2.03	0.747	#N/A	0	RIKEN cDNA A630095N17 gene
Mir6901	2.03	0.747	#N/A	0	microRNA mir-6901
Slc26a9	2.03	0.747	#N/A	0	solute carrier family 26, member 9
Ren1	2.03	0.747	#N/A	0	renin 1 structural
Mybph	2.03	0.747	#N/A	0	myosin binding protein H
Fam163a	2.03	0.747	#N/A	0	family with sequence similarity 163, member A
Fmo1	2.03	2.78e-23	6.85e-21	102.407	flavin containing monooxygenase 1
Ppp1r14c	2.03	0.747	#N/A	0	protein phosphatase 1, regulatory (inhibitor) subunit 14c
Fstl3	2.03	0.17	0.38	0.073	follistatin-like 3
Prss57	2.03	0.747	#N/A	0	protease, serine 57
Atcayos	2.03	0.747	#N/A	0	ataxia, cerebellar, Cayman type homolog (human), opposite strand
Mir3058	2.03	0.747	#N/A	0	microRNA 3058
Gm20110	2.03	0.747	#N/A	0	predicted gene, 20110
4930477N07Rik	2.03	0.747	#N/A	0	RIKEN cDNA 4930477N07 gene
Foxi1	2.03	0.747	#N/A	0	forkhead box I1
Sowaha	2.03	0.747	#N/A	0	sosondowah ankyrin repeat domain family member A
Fam183b	2.03	0.747	#N/A	0	family with sequence similarity 183, member B
Myh13	2.03	0.747	#N/A	0	myosin, heavy polypeptide 13, skeletal muscle
Hils1	2.03	0.747	#N/A	0	histone H1-like protein in spermatids 1
Gm11538	2.03	0.747	#N/A	0	predicted gene 11538
Gpr179	2.03	0.747	#N/A	0	G protein-coupled receptor 179
Csf3	2.03	0.747	#N/A	0	colony stimulating factor 3 (granulocyte)
Kcnh4	2.03	0.747	#N/A	0	potassium voltage-gated channel, subfamily H (eag-related), member 4
Gm11627	2.03	0.747	#N/A	0	predicted gene 11627
1700023F06Rik	2.03	0.747	#N/A	0	RIKEN cDNA 1700023F06 gene
BC006965	2.03	0.747	#N/A	0	cDNA sequence BC006965
2900041M22Rik	2.03	0.747	#N/A	0	RIKEN cDNA 2900041M22 gene
9130015A21Rik	2.03	0.747	#N/A	0	RIKEN cDNA 9130015A21 gene
Ppp1r36	2.03	0.747	#N/A	0	protein phosphatase 1, regulatory subunit 36
Chga	2.03	0.747	#N/A	0	chromogranin A
Tex22	2.03	0.747	#N/A	0	testis expressed gene 22
Hist1h4j	2.03	0.747	#N/A	0	histone cluster 1, H4j
Hist1h3f	2.03	0.747	#N/A	0	histone cluster 1, H3f
Foxc1	2.03	0.402	0.632	0.026	forkhead box C1
4930447K03Rik	2.03	0.747	#N/A	0	RIKEN cDNA 4930447K03 gene
Mirlet7d	2.03	0.747	#N/A	0	microRNA let7d
Diras2	2.03	0.747	#N/A	0	DIRAS family, GTP-binding RAS-like 2
Hcn1	2.03	0.747	#N/A	0	hyperpolarization-activated, cyclic nucleotide-gated K+ 1
Gm2897	2.03	0.747	#N/A	0	predicted gene 2897
Gm3636	2.03	0.747	#N/A	0	predicted gene 3636
Cadps	2.03	0.747	#N/A	0	Ca2+-dependent secretion activator
Ogdhl	2.03	0.474	#N/A	0.013	oxoglutarate dehydrogenase-like
Mir3077	2.03	0.747	#N/A	0	microRNA 3077
Mir6541	2.03	0.747	#N/A	0	microRNA mir-6541
Mir6539	2.03	0.747	#N/A	0	microRNA mir-6539
AA536875	2.03	0.747	#N/A	0	expressed sequence AA536875
Gm10389	2.03	0.747	#N/A	0	predicted gene 10389
Slc45a2	2.03	0.747	#N/A	0	solute carrier family 45, member 2
Gsdmc2	2.03	0.747	#N/A	0	gasdermin C2
Apol9a	2.03	0.000211	0.00242	45.349	apolipoprotein L 9a
Baiap2l2	2.03	0.747	#N/A	0	BAI1-associated protein 2-like 2
Dmc1	2.03	0.747	#N/A	0	DMC1 dosage suppressor of mck1 homolog, meiosis-specific homologous recombination
D730005E14Rik	2.03	0.316	#N/A	0.022	RIKEN cDNA D730005E14 gene
4930415O20Rik	2.03	0.747	#N/A	0	RIKEN cDNA 4930415O20 gene
6030408B16Rik	2.03	0.747	#N/A	0	RIKEN cDNA 6030408B16 gene
Gpr84	2.03	0.747	#N/A	0	G protein-coupled receptor 84
Tnfrsf17	2.03	0.747	#N/A	0	tumor necrosis factor receptor superfamily, member 17
Rimbp3	2.03	0.747	#N/A	0	RIMS binding protein 3
9030404E10Rik	2.03	0.747	#N/A	0	RIKEN cDNA 9030404E10 gene
4930565N06Rik	2.03	0.747	#N/A	0	RIKEN cDNA 4930565N06 gene
Ttll2	2.03	0.358	#N/A	0.04	tubulin tyrosine ligase-like family, member 2
Mir99b	2.03	0.747	#N/A	0	microRNA 99b
Has1	2.03	0.747	#N/A	0	hyaluronan synthase1
Rnf151	2.03	0.747	#N/A	0	ring finger protein 151
Nhlrc4	2.03	0.747	#N/A	0	NHL repeat containing 4
Ly6g6e	2.03	0.747	#N/A	0	lymphocyte antigen 6 complex, locus G6E
Mir6975	2.03	0.747	#N/A	0	microRNA mir-6975
Gm15972	2.03	0.747	#N/A	0	predicted gene 15972
Pcdhb6	2.03	0.747	#N/A	0	protocadherin beta 6
Mir145a	2.03	0.747	#N/A	0	microRNA 145
Htr4	2.03	0.747	#N/A	0	5 hydroxytryptamine (serotonin) receptor 4
Slc22a12	2.03	0.747	#N/A	0	solute carrier family 22 (organic anion/cation transporter), member 12
Gng3	2.03	0.747	#N/A	0	guanine nucleotide binding protein (G protein), gamma 3
Scd4	2.03	0.747	#N/A	0	stearoyl-coenzyme A desaturase 4
2310034G01Rik	2.03	0.747	#N/A	0	RIKEN cDNA 2310034G01 gene
Enkur	2.03	0.747	#N/A	0	enkurin, TRPC channel interacting protein
Grin1os	2.03	0.747	#N/A	0	glutamate receptor, ionotropic, NMDA1 (zeta 1), opposite strand
Qrfp	2.03	0.747	#N/A	0	pyroglutamylated RFamide peptide
Upp2	2.03	2.05e-11	1.25e-09	57.575	uridine phosphorylase 2
Gad1	2.03	0.747	#N/A	0	glutamate decarboxylase 1
Pin1rt1	2.03	0.747	#N/A	0	protein (peptidyl-prolyl cis/trans isomerase) NIMA-interacting 1, retrogene 1
Duox2	2.03	0.747	#N/A	0	dual oxidase 2
AA467197	2.03	0.747	#N/A	0	expressed sequence AA467197
AU019990	2.03	0.747	#N/A	0	expressed sequence AU019990
Gm14124	2.03	0.747	#N/A	0	predicted gene 14124
Gata5os	2.03	0.747	#N/A	0	GATA binding protein 5, opposite strand
Il7	2.03	0.297	0.533	0.058	interleukin 7
Mgst2	2.03	0.747	#N/A	0	microsomal glutathione S-transferase 2
Erich6	2.03	0.747	#N/A	0	family with sequence similarity 194, member A
Vmn2r5	2.03	0.747	#N/A	0	vomeronasal 2, receptor 5
Smcp	2.03	0.747	#N/A	0	sperm mitochondria-associated cysteine-rich protein
Ptpn22	2.03	0.00811	0.0453	0.229	protein tyrosine phosphatase, non-receptor type 22 (lymphoid)
Chil6	2.03	0.747	#N/A	0	chitinase-like 6
Henmt1	2.03	0.747	#N/A	0	HEN1 methyltransferase homolog 1 (Arabidopsis)
Gm6602	2.03	0.747	#N/A	0	predicted gene 6602
Amy2b	2.03	0.747	#N/A	0	amylase 2b
Vcam1	2.03	3.82e-09	1.66e-07	2.053	vascular cell adhesion molecule 1
Arhgef38	2.03	0.747	#N/A	0	Rho guanine nucleotide exchange factor (GEF) 38
Lpar3	2.03	0.747	#N/A	0	lysophosphatidic acid receptor 3
1700012D16Rik	2.03	0.747	#N/A	0	RIKEN cDNA 1700012D16 gene
Mir186	2.03	0.747	#N/A	0	microRNA 186
Mir5123	2.03	0.747	#N/A	0	microRNA 5123
Il11ra2	2.03	0.747	#N/A	0	interleukin 11 receptor, alpha chain 2
Mir5106	2.03	0.747	#N/A	0	microRNA 5106
Coro2a	2.03	0.00428	0.0275	0.329	coronin, actin binding protein 2A
Ldlrad1	2.03	0.747	#N/A	0	low density lipoprotein receptor class A domain containing 1
Cyp4x1	2.03	0.747	#N/A	0	cytochrome P450, family 4, subfamily x, polypeptide 1
Gm1661	2.03	0.747	#N/A	0	predicted gene 1661
Mir7226	2.03	0.747	#N/A	0	microRNA mir-7226
Mir697	2.03	0.747	#N/A	0	microRNA 697
CK137956	2.03	0.747	#N/A	0	cDNA sequence CK137956
Trp73	2.03	0.747	#N/A	0	transformation related protein 73
Stk32b	2.03	0.747	#N/A	0	serine/threonine kinase 32B
Dthd1	2.03	0.747	#N/A	0	predicted gene, 17384
Epha5	2.03	0.747	#N/A	0	Eph receptor A5
Prdm8	2.03	0.747	#N/A	0	PR domain containing 8
A630023P12Rik	2.03	0.747	#N/A	0	RIKEN cDNA A630023P12 gene
E130006D01Rik	2.03	0.747	#N/A	0	RIKEN cDNA E130006D01 gene
Miat	2.03	0.747	#N/A	0	myocardial infarction associated transcript (non-protein coding)
Adam1b	2.03	0.747	#N/A	0	a disintegrin and metallopeptidase domain 1b
Grifin	2.03	0.747	#N/A	4.105	galectin-related inter-fiber protein
Slc29a4	2.03	0.747	#N/A	0	solute carrier family 29 (nucleoside transporters), member 4
4930505K14Rik	2.03	0.747	#N/A	0	RIKEN cDNA 4930505K14 gene
Fezf1	2.03	0.747	#N/A	0	Fez family zinc finger 1
Chrm2	2.03	0.747	#N/A	0	cholinergic receptor, muscarinic 2, cardiac
Trpv6	2.03	0.747	#N/A	0	transient receptor potential cation channel, subfamily V, member 6
Mira	2.03	0.747	#N/A	0	mistral long non-coding RNA
9130019P16Rik	2.03	0.747	#N/A	0	RIKEN cDNA 9130019P16 gene
Gm20362	2.03	0.747	#N/A	0	predicted gene, 20362
Prokr1	2.03	0.392	0.624	0.024	prokineticin receptor 1
Gxylt2	2.03	0.747	#N/A	0	glucoside xylosyltransferase 2
Tmem72	2.03	0.747	#N/A	0	transmembrane protein 72
Ninj2	2.03	0.747	#N/A	0	ninjurin 2
Clec4a4	2.03	0.747	#N/A	0	C-type lectin domain family 4, member a4
Mir8113	2.03	0.747	#N/A	0	microRNA mir-8113
Klra7	2.03	0.747	#N/A	0	killer cell lectin-like receptor, subfamily A, member 7
Gsg1	2.03	0.747	#N/A	0	germ cell-specific gene 1
Gm6792	2.03	0.747	#N/A	0	predicted gene 6792
Sult2a4	2.03	0.747	#N/A	0	sulfotransferase family 2A, dehydroepiandrosterone (DHEA)-preferring, member 4
Sult2a6	2.03	0.747	#N/A	0	sulfotransferase family 2A, dehydroepiandrosterone (DHEA)-preferring, member 6
Mir330	2.03	0.747	#N/A	0	microRNA 330
Dkkl1	2.03	0.747	#N/A	0	dickkopf-like 1
Rlbp1	2.03	0.747	#N/A	0	retinaldehyde binding protein 1
Folh1	2.03	0.747	#N/A	0	folate hydrolase 1
Olfr78	2.03	0.747	#N/A	0	olfactory receptor 78
Fam155a	2.03	0.747	#N/A	0	family with sequence similarity 155, member A
Myom2	2.03	0.747	#N/A	0	myomesin 2
Cldn23	2.03	0.747	#N/A	0	claudin 23
Mir7069	2.03	0.747	#N/A	0	microRNA mir-7069
Mir7070	2.03	0.747	#N/A	0	microRNA mir-7070
Ccdc113	2.03	0.747	#N/A	0	coiled-coil domain containing 113
4933405L10Rik	2.03	0.747	#N/A	0	RIKEN cDNA 4933405L10 gene
Adamts18	2.03	0.747	#N/A	0.062	a disintegrin-like and metallopeptidase (reprolysin type) with thrombospondin type 1 motif, 18
Kcng4	2.03	0.747	#N/A	0	potassium voltage-gated channel, subfamily G, member 4
Crispld2	2.03	0.00787	0.0442	0.236	cysteine-rich secretory protein LCCL domain containing 2
Acta1	2.03	0.747	#N/A	0	actin, alpha 1, skeletal muscle
Pate2	2.03	0.747	#N/A	0	prostate and testis expressed 2
Gm5615	2.03	0.158	0.363	0.071	predicted gene 5615
1700001J11Rik	2.03	0.747	#N/A	0	ring finger protein 19A pseudogene
Isl2	2.03	0.747	#N/A	0	insulin related protein 2 (islet 2)
1600029O15Rik	2.03	0.747	#N/A	0	ribosomal protein L17 pseudogene
Scg3	2.03	0.747	#N/A	0	secretogranin III
Col6a4	2.03	0.747	#N/A	0	collagen, type VI, alpha 4
Ngp	2.03	0.747	#N/A	0.894	neutrophilic granule protein
Bcl2a1c	2.03	0.747	#N/A	0	B cell leukemia/lymphoma 2 related protein A1c
Hhatl	2.03	0.747	#N/A	0	hedgehog acyltransferase-like
TrnN	2.03	0.747	#N/A	0	tRNA asparagine, mitochondrial
Zfp300	2.03	0.0509	0.171	0.07	zinc finger protein 300
Gm715	2.03	0.484	#N/A	0.034	predicted gene 715
Gpr50	2.03	0.747	#N/A	0	G-protein-coupled receptor 50
Tsx	2.03	0.747	#N/A	0	testis specific X-linked gene
Tmsb15b2	2.03	0.747	#N/A	0	thymosin beta 15b2
PGK	2.03	0.747	#N/A	0	-
Mir155hg	2.03	0.747	#N/A	0	-
Gm2002	2.03	0.747	#N/A	0	predicted gene 2002
Gm27162	2.03	0.747	#N/A	0	-
Kcnj9	2.02	0.308	#N/A	0.026	potassium inwardly-rectifying channel, subfamily J, member 9
Gm9992	2.02	0.000619	0.0059	1.544	predicted gene 9992
Zbp1	2.02	0.0434	0.153	4.9	Z-DNA binding protein 1
Gstm3	2.02	0.00094	0.00827	159.084	glutathione S-transferase, mu 3
1810011O10Rik	2.02	0.000701	0.00651	6.92	RIKEN cDNA 1810011O10 gene
Tmem194b	2.01	0.00514	0.0318	0.17	transmembrane protein 194B
Fasl	2.01	0.256	0.489	0.056	Fas ligand (TNF superfamily, member 6)
4930459C07Rik	2.01	0.247	0.478	0.089	RIKEN cDNA 4930459C07 gene
Dio3os	2.01	0.0846	0.243	0.22	deiodinase, iodothyronine type III, opposite strand
Il2rb	2.01	1.69e-06	3.81e-05	0.623	interleukin 2 receptor, beta chain
Fndc7	2.01	0.413	#N/A	0.012	fibronectin type III domain containing 7
Pla2g12a	2.01	5.49e-06	0.000106	5.361	phospholipase A2, group XIIA
Gbp2	2.01	0.0296	0.116	2.107	guanylate binding protein 2
Klf4	2.01	6.09e-05	0.000859	0.568	Kruppel-like factor 4 (gut)
Atp8a1	2.01	5.38e-11	3.05e-09	0.592	ATPase, aminophospholipid transporter (APLT), class I, type 8A, member 1
Ugt2a2	2.01	0.257	0.49	0.17	UDP glucuronosyltransferase 2 family, polypeptide A2
Dcx	2.01	0.355	#N/A	0.009	doublecortin
Stat4	2	0.103	0.278	0.101	signal transducer and activator of transcription 4
Evi2a	2	0.00127	0.0106	0.701	ecotropic viral integration site 2a
Acot2	2	0.0076	0.0431	1.811	acyl-CoA thioesterase 2
Igtp	1.99	1.67e-06	3.77e-05	16.537	interferon gamma induced GTPase
Serpina6	1.99	0.00239	0.0175	130.43	serine (or cysteine) peptidase inhibitor, clade A, member 6
Klf6	1.99	8.4e-11	4.56e-09	2.221	Kruppel-like factor 6
Mfng	1.99	0.0139	0.067	0.544	MFNG O-fucosylpeptide 3-beta-N-acetylglucosaminyltransferase
E030003E18Rik	1.99	0.0123	0.0611	0.586	RIKEN cDNA E030003E18 gene
Ccdc141	1.99	6.75e-07	1.66e-05	2.102	coiled-coil domain containing 141
Fermt1	1.99	0.00914	0.0492	0.114	fermitin family homolog 1 (Drosophila)
Il6ra	1.99	2.08e-05	0.000347	10.05	interleukin 6 receptor, alpha
Asb10	1.99	0.494	#N/A	0.021	ankyrin repeat and SOCS box-containing 10
Bnip3	1.99	3.2e-08	1.14e-06	53.447	BCL2/adenovirus E1B interacting protein 3
Glrp1	1.98	0.528	#N/A	0.021	glutamine repeat protein 1
Nipal2	1.98	0.267	0.5	0.028	NIPA-like domain containing 2
Ppl	1.98	4.73e-06	9.45e-05	2.574	periplakin
Lysmd2	1.98	0.0987	0.27	0.235	LysM, putative peptidoglycan-binding, domain containing 2
Ccl3	1.97	0.404	#N/A	0.112	chemokine (C-C motif) ligand 3
Gm6498	1.97	0.0798	0.234	0.205	glyceraldehyde-3-phosphate dehydrogenase pseudogene
Parvg	1.97	0.00701	0.0405	0.318	parvin, gamma
Tagap	1.97	0.106	0.283	0.132	T cell activation Rho GTPase activating protein
Abcg8	1.97	1.47e-18	2.42e-16	24.953	ATP-binding cassette, sub-family G (WHITE), member 8
Slc1a1	1.97	0.425	#N/A	0.018	solute carrier family 1 (neuronal/epithelial high affinity glutamate transporter, system Xag), member 1
Perm1	1.97	0.407	#N/A	0.023	PPARGC1 and ESRR induced regulator, muscle 1
Atp6v0a4	1.97	0.212	0.436	0.048	ATPase, H+ transporting, lysosomal V0 subunit A4
Siglecf	1.97	0.455	#N/A	0.029	sialic acid binding Ig-like lectin 5
Gdpd3	1.97	0.103	0.279	0.216	glycerophosphodiester phosphodiesterase domain containing 3
Cln6	1.97	8.62e-07	2.06e-05	1.421	ceroid-lipofuscinosis, neuronal 6
Aph1b	1.97	0.000474	0.00473	0.471	anterior pharynx defective 1b homolog (C. elegans)
Ctgf	1.96	0.000381	0.00397	1.643	connective tissue growth factor
Stac2	1.96	0.456	#N/A	0.014	SH3 and cysteine rich domain 2
Socs3	1.96	0.00202	0.0154	1.825	suppressor of cytokine signaling 3
Abcg5	1.96	4.29e-20	7.56e-18	22.892	ATP-binding cassette, sub-family G (WHITE), member 5
1700092M07Rik	1.96	0.544	#N/A	0.115	RIKEN cDNA 1700092M07 gene
Ppp1r2-ps3	1.96	0.45	0.671	0.729	protein phosphatase 1, regulatory (inhibitor) subunit 2, pseudogene 3
Ttc16	1.96	0.442	#N/A	0.024	tetratricopeptide repeat domain 16
Mybpc3	1.96	0.508	#N/A	0.012	myosin binding protein C, cardiac
Sds	1.96	1.93e-07	5.48e-06	100.317	serine dehydratase
Slc41a3	1.96	0.0269	0.108	0.486	solute carrier family 41, member 3
Ces1b	1.96	9.56e-24	2.48e-21	44.987	carboxylesterase 1B
1810046K07Rik	1.96	0.000394	0.00407	0.992	RIKEN cDNA 1810046K07 gene
4930579K19Rik	1.96	0.415	#N/A	0.06	RIKEN cDNA 4930579K19 gene
Sept6	1.96	0.00017	0.00201	0.336	septin 6
Inpp5j	1.95	0.435	#N/A	0.019	inositol polyphosphate 5-phosphatase J
Zfp184	1.95	0.228	0.455	0.057	zinc finger protein 184 (Kruppel-like)
Prrt1	1.95	0.547	#N/A	0.046	proline-rich transmembrane protein 1
L3mbtl1	1.95	0.47	#N/A	0.017	l(3)mbt-like (Drosophila)
Gem	1.95	7.19e-05	0.000976	0.818	GTP binding protein (gene overexpressed in skeletal muscle)
Map4k4	1.94	2.06e-23	5.15e-21	3.764	mitogen-activated protein kinase kinase kinase kinase 4
Dynlt1f	1.94	0.392	0.624	0.936	dynein light chain Tctex-type 1F
4930563E18Rik	1.94	0.51	#N/A	0.03	RIKEN cDNA 4930563E18 gene
Bcl2l11	1.94	2.18e-06	4.78e-05	1.09	BCL2-like 11 (apoptosis facilitator)
Ada	1.94	0.000405	0.00415	1.117	adenosine deaminase
Kcnd3	1.94	0.415	0.644	0.025	potassium voltage-gated channel, Shal-related family, member 3
N4bp2l1	1.94	9.97e-08	3.06e-06	15.47	NEDD4 binding protein 2-like 1
Ctsc	1.94	7.22e-11	4.01e-09	29.009	cathepsin C
Nod2	1.94	0.138	0.334	0.045	nucleotide-binding oligomerization domain containing 2
Lypd6	1.93	0.274	0.507	0.057	LY6/PLAUR domain containing 6
Tm4sf1	1.93	9.22e-09	3.72e-07	3.266	transmembrane 4 superfamily member 1
Il22ra1	1.93	4.55e-09	1.96e-07	2.517	interleukin 22 receptor, alpha 1
Fam71e1	1.93	0.102	0.277	0.251	family with sequence similarity 71, member E1
Ifitm10	1.93	0.14	0.337	0.061	interferon induced transmembrane protein 10
Slc51b	1.93	0.0862	0.246	0.581	solute carrier family 51, beta subunit
Nudt11	1.93	0.501	#N/A	0.022	nudix (nucleoside diphosphate linked moiety X)-type motif 11
2010204K13Rik	1.93	0.367	#N/A	0.118	RIKEN cDNA 2010204K13 gene
Tmem163	1.92	0.22	0.445	0.073	transmembrane protein 163
Enpp1	1.92	2e-19	3.49e-17	3.51	ectonucleotide pyrophosphatase/phosphodiesterase 1
Bcl11a	1.92	0.185	0.401	0.059	B cell CLL/lymphoma 11A (zinc finger protein)
Prr15l	1.92	0.118	0.302	0.345	proline rich 15-like
Hmgcr	1.92	0.000683	0.00638	24.413	3-hydroxy-3-methylglutaryl-Coenzyme A reductase
Fam118a	1.92	0.00245	0.0178	0.604	family with sequence similarity 118, member A
Unc93a	1.92	0.000977	0.00853	0.615	unc-93 homolog A (C. elegans)
4930552P12Rik	1.92	0.554	#N/A	0.024	RIKEN cDNA 4930552P12 gene
Clec9a	1.92	6.42e-05	0.000892	0.459	C-type lectin domain family 9, member a
Oat	1.92	5.63e-09	2.4e-07	550.711	ornithine aminotransferase
Grik4	1.92	0.427	#N/A	0.028	glutamate receptor, ionotropic, kainate 4
Cdh19	1.91	0.411	#N/A	0.025	cadherin 19, type 2
Rasal3	1.91	0.0285	0.113	0.193	RAS protein activator like 3
Satb1	1.91	0.0278	0.111	0.098	special AT-rich sequence binding protein 1
Eif3j1	1.91	0.00122	0.0103	6.024	eukaryotic translation initiation factor 3, subunit J1
Dclk1	1.91	0.32	0.558	0.029	doublecortin-like kinase 1
Rps27	1.91	2.45e-06	5.32e-05	14.605	ribosomal protein S27
Mfap2	1.91	0.433	#N/A	0.068	microfibrillar-associated protein 2
Lrrc8c	1.91	2.84e-05	0.000445	1.006	leucine rich repeat containing 8 family, member C
Ano2	1.91	0.512	#N/A	0.012	anoctamin 2
Aldh1a3	1.91	0.179	0.394	0.11	aldehyde dehydrogenase family 1, subfamily A3
Panx1	1.91	0.212	0.434	0.18	pannexin 1
Tmem47	1.91	0.00229	0.0169	0.542	transmembrane protein 47
Gm15663	1.9	0.208	0.431	0.056	predicted gene 15663
Pik3r6	1.9	0.00511	0.0317	0.307	phosphoinositide-3-kinase, regulatory subunit 6
Prss30	1.9	0.563	#N/A	0.036	protease, serine 30
Slc1a2	1.9	1.51e-10	7.93e-09	30.026	solute carrier family 1 (glial high affinity glutamate transporter), member 2
Bche	1.9	8.72e-30	3.36e-27	13.284	butyrylcholinesterase
Cyp2a5	1.9	1.1e-11	7.13e-10	451.65	cytochrome P450, family 2, subfamily a, polypeptide 5
Sema3b	1.9	0.0174	0.0786	0.167	sema domain, immunoglobulin domain (Ig), short basic domain, secreted, (semaphorin) 3B
Rgag4	1.9	0.0145	0.0689	0.186	retrotransposon gag domain containing 4
Kcnq5	1.89	0.213	0.436	0.026	potassium voltage-gated channel, subfamily Q, member 5
Icosl	1.89	0.0107	0.0552	0.221	icos ligand
Gm11545	1.89	0.107	0.284	0.139	predicted gene 11545
Zfp647	1.89	0.0101	0.0529	0.347	zinc finger protein 647
Apol7b	1.89	0.662	#N/A	0.049	apolipoprotein L 7b
Ccdc116	1.89	0.506	#N/A	0.014	coiled-coil domain containing 116
Gm4737	1.89	9.82e-06	0.000182	11.586	S-adenosylhomocysteine hydrolase pseudogene
C230072F16Rik	1.89	0.219	0.443	0.159	RIKEN cDNA C230072F16 gene
Alx4	1.89	0.52	#N/A	0.008	aristaless-like homeobox 4
Pet117	1.89	0.483	0.696	0.359	PET117 homolog (S. cerevisiae)
Atp2b2	1.89	0.0014	0.0114	0.574	ATPase, Ca++ transporting, plasma membrane 2
Tenm4	1.89	0.27	0.504	0.013	teneurin transmembrane protein 4
Necab2	1.89	0.499	#N/A	0.024	N-terminal EF-hand calcium binding protein 2
Kirrel3	1.89	0.405	#N/A	0.023	kin of IRRE like 3 (Drosophila)
Dsel	1.88	0.0122	0.0608	0.095	dermatan sulfate epimerase-like
Cd83	1.88	0.0542	0.179	0.41	CD83 antigen
Fst	1.88	0.00754	0.0429	2.392	follistatin
Eva1c	1.88	0.2	0.42	0.118	eva-1 homolog C (C. elegans)
2210404O09Rik	1.88	0.00259	0.0186	0.515	RIKEN cDNA 2210404O09 gene
Gja4	1.88	0.00246	0.0179	1.254	gap junction protein, alpha 4
Grrp1	1.88	0.401	#N/A	0.06	glycine/arginine rich protein 1
Klb	1.88	1.04e-08	4.12e-07	11.412	klotho beta
Cd33	1.88	0.0106	0.0549	0.293	CD33 antigen
Lhpp	1.88	3.22e-09	1.41e-07	32.38	phospholysine phosphohistidine inorganic pyrophosphate phosphatase
1810012K16Rik	1.88	0.32	0.557	0.247	RIKEN cDNA 1810012K16 gene
Csrnp1	1.88	0.0023	0.017	2.443	cysteine-serine-rich nuclear protein 1
Slc40a1	1.87	1.92e-10	9.72e-09	22.519	solute carrier family 40 (iron-regulated transporter), member 1
E330020D12Rik	1.87	0.00549	0.0334	0.267	Riken cDNA E330020D12 gene
Fmo4	1.87	1.15e-10	6.11e-09	2.786	flavin containing monooxygenase 4
Lrrc75b	1.87	0.13	0.32	0.064	family with sequence similarity 211, member B
Rdh16	1.87	3.29e-05	0.000507	37.908	retinol dehydrogenase 16
Gm12060	1.87	0.282	0.517	0.178	selenoprotein K pseudogene
Cdk5r1	1.87	0.0193	0.0851	0.13	cyclin-dependent kinase 5, regulatory subunit 1 (p35)
Impg2	1.87	0.000369	0.00388	0.429	interphotoreceptor matrix proteoglycan 2
Gm6277	1.87	0.454	#N/A	0.06	predicted gene 6277
Gm10532	1.87	0.146	0.345	0.094	predicted gene 10532
Hnf4g	1.87	0.235	0.463	0.037	hepatocyte nuclear factor 4, gamma
Tmeff1	1.87	0.361	#N/A	0.034	transmembrane protein with EGF-like and two follistatin-like domains 1
Slc1a7	1.87	0.528	#N/A	0.016	solute carrier family 1 (glutamate transporter), member 7
Trpc6	1.87	0.00397	0.0261	0.328	transient receptor potential cation channel, subfamily C, member 6
Pbx1	1.86	3.71e-15	3.68e-13	3.071	pre B cell leukemia homeobox 1
Osbp2	1.86	0.00552	0.0335	0.386	oxysterol binding protein 2
Camkk1	1.86	0.145	0.344	0.103	calcium/calmodulin-dependent protein kinase kinase 1, alpha
Slfn1	1.86	0.0937	0.26	0.198	schlafen 1
Gpr137b	1.86	0.0579	0.187	0.337	G protein-coupled receptor 137B
Gm3002	1.86	0.416	#N/A	0.02	alpha-takusan pseudogene
Tm4sf4	1.86	3.49e-18	5.36e-16	49.742	transmembrane 4 superfamily member 4
Fam221a	1.86	0.177	0.389	0.104	family with sequence similarity 221, member A
Mansc1	1.86	0.00329	0.0224	0.431	MANSC domain containing 1
4930413G21Rik	1.86	0.261	0.494	0.11	RIKEN cDNA 4930413G21 gene
Fam212a	1.86	0.174	0.386	0.206	family with sequence similarity 212, member A
2210013O21Rik	1.86	0.0901	0.253	0.741	RIKEN cDNA 2210013O21 gene
Tnfsfm13	1.85	0.12	0.305	0.643	Tnfsf12-Tnfsf13 readthrough transcript
Tef	1.85	0.00776	0.0437	9.487	thyrotroph embryonic factor
Gfra3	1.85	0.626	#N/A	0.025	glial cell line derived neurotrophic factor family receptor alpha 3
Pcdhga1	1.85	0.214	0.438	0.063	protocadherin gamma subfamily A, 1
A3galt2	1.85	0.497	#N/A	0.015	alpha 1,3-galactosyltransferase 2 (isoglobotriaosylceramide synthase)
Grip2	1.85	0.365	#N/A	0.02	glutamate receptor interacting protein 2
Dpep2	1.85	0.376	#N/A	0.057	dipeptidase 2
Kif14	1.84	0.435	#N/A	0.01	kinesin family member 14
Gm3230	1.84	0.258	0.491	0.114	predicted gene 3230
Gbp7	1.84	7.99e-05	0.00107	3.411	guanylate binding protein 7
Nkain3	1.84	0.119	0.303	0.105	Na+/K+ transporting ATPase interacting 3
Ccdc18	1.84	0.316	0.553	0.035	coiled-coil domain containing 18
Plxnb3	1.84	0.379	0.613	0.02	plexin B3
Rnf112	1.83	0.709	#N/A	0.007	ring finger protein 112
Gpr18	1.83	0.408	#N/A	0.078	G protein-coupled receptor 18
Gm15941	1.83	0.484	#N/A	0.031	predicted gene 15941
Gcsam	1.83	0.431	0.657	0.038	germinal center associated, signaling and motility
Adamtsl4	1.83	2.64e-06	5.66e-05	0.744	ADAMTS-like 4
Ttpa	1.83	2.93e-15	2.96e-13	63.791	tocopherol (alpha) transfer protein
Lat2	1.83	0.074	0.222	0.26	linker for activation of T cells family, member 2
Catsperg1	1.83	0.178	0.392	0.056	catsper channel auxiliary subunit gamma 1
Ifitm5	1.83	0.338	0.575	0.159	interferon induced transmembrane protein 5
Hand2	1.83	3.28e-08	1.16e-06	1.956	heart and neural crest derivatives expressed transcript 2
Cd3e	1.83	0.0895	0.252	0.288	CD3 antigen, epsilon polypeptide
Arhgap36	1.83	0.352	0.589	0.06	Rho GTPase activating protein 36
Dcaf6	1.82	1.79e-12	1.28e-10	12.118	DDB1 and CUL4 associated factor 6
Gm12250	1.82	0.083	0.24	0.726	predicted gene 12250
Acot1	1.82	6.02e-05	0.000852	13.834	acyl-CoA thioesterase 1
Zfp455	1.82	0.0194	0.0853	0.247	zinc finger protein 455
Ly6c1	1.82	0.2	0.42	0.592	lymphocyte antigen 6 complex, locus C1
Cldn8	1.82	0.454	#N/A	0.035	claudin 8
Rgmb	1.82	0.000454	0.00457	0.651	repulsive guidance molecule family member B
Rsph1	1.82	0.253	0.485	0.124	radial spoke head 1 homolog (Chlamydomonas)
Scn3b	1.82	0.552	#N/A	0.013	sodium channel, voltage-gated, type III, beta
Epha4	1.81	0.0991	0.271	0.058	Eph receptor A4
Gja1	1.81	0.000116	0.00148	1.034	gap junction protein, alpha 1
Pitpnc1	1.81	4.49e-08	1.52e-06	4.382	phosphatidylinositol transfer protein, cytoplasmic 1
Sh3yl1	1.81	3.13e-07	8.47e-06	4.259	Sh3 domain YSC-like 1
Gpr132	1.81	0.287	0.522	0.098	G protein-coupled receptor 132
Klhl3	1.81	1.58e-05	0.00027	1.491	kelch-like 3
Gm5141	1.81	0.391	#N/A	0.031	predicted gene 5141
Npcd	1.81	0.0573	0.186	0.108	neuronal pentraxin chromo domain
Nxpe3	1.81	0.0631	0.198	0.095	neurexophilin and PC-esterase domain family, member 3
Slc25a2	1.81	0.483	#N/A	0.074	solute carrier family 25 (mitochondrial carrier, ornithine transporter) member 2
Ticam2	1.81	0.107	0.284	0.123	toll-like receptor adaptor molecule 2
Itprip	1.81	0.00867	0.0476	0.352	inositol 1,4,5-triphosphate receptor interacting protein
Gabrr2	1.81	0.501	#N/A	0.033	gamma-aminobutyric acid (GABA) C receptor, subunit rho 2
Slc8b1	1.81	2.24e-06	4.89e-05	16.725	solute carrier family 8 (sodium/lithium/calcium exchanger), member B1
Dqx1	1.81	2.67e-11	1.6e-09	3.706	DEAQ RNA-dependent ATPase
Adora1	1.8	5.6e-07	1.4e-05	4.511	adenosine A1 receptor
Batf3	1.8	0.266	0.5	0.269	basic leucine zipper transcription factor, ATF-like 3
Cd300a	1.8	0.000986	0.00859	0.845	CD300A antigen
Dcdc2a	1.8	3.97e-05	0.000593	0.524	doublecortin domain containing 2a
Ly6c2	1.8	0.201	0.421	0.341	lymphocyte antigen 6 complex, locus C2
Mir1291	1.8	0.495	#N/A	0.519	microRNA mir-1291
Slc24a5	1.8	0.0917	0.257	0.175	solute carrier family 24, member 5
Nexn	1.8	0.000393	0.00406	0.577	nexilin
AI427809	1.8	0.436	#N/A	0.041	expressed sequence AI427809
Tnfrsf18	1.8	0.435	#N/A	0.116	tumor necrosis factor receptor superfamily, member 18
Lfng	1.8	0.000888	0.0079	1.235	LFNG O-fucosylpeptide 3-beta-N-acetylglucosaminyltransferase
Mkln1os	1.8	0.133	0.324	0.299	muskelin 1, intracellular mediator containing kelch motifs, opposite strand
Pdzrn3	1.8	0.000829	0.00747	0.949	PDZ domain containing RING finger 3
Cdkn1c	1.8	0.119	0.303	0.72	cyclin-dependent kinase inhibitor 1C (P57)
Mmp12	1.8	0.208	0.43	0.076	matrix metallopeptidase 12
Cmtm7	1.8	0.00187	0.0144	1.066	CKLF-like MARVEL transmembrane domain containing 7
Tceal8	1.8	2.71e-06	5.8e-05	6.05	transcription elongation factor A (SII)-like 8
Il13ra2	1.8	0.299	0.536	0.066	interleukin 13 receptor, alpha 2
Pydc4	1.79	0.211	0.434	0.083	pyrin domain containing 4
Gm5431	1.79	0.0503	0.17	0.303	predicted gene 5431
Pik3r5	1.79	0.0419	0.149	0.312	phosphoinositide-3-kinase, regulatory subunit 5, p101
AI450353	1.79	0.198	0.417	0.179	expressed sequence AI450353
1700030C10Rik	1.79	0.00885	0.0482	0.816	RIKEN cDNA 1700030C10 gene
Tssk1	1.79	0.41	0.64	0.087	testis-specific serine kinase 1
Pcdhgb7	1.79	0.194	0.412	0.089	protocadherin gamma subfamily B, 7
A930001C03Rik	1.79	0.0205	0.089	0.806	RIKEN cDNA A930001C03 gene
Lrrc4c	1.79	0.00375	0.0248	0.305	leucine rich repeat containing 4C
Cds1	1.79	0.0621	0.196	0.101	CDP-diacylglycerol synthase 1
Agt	1.79	5.71e-09	2.42e-07	436.267	angiotensinogen (serpin peptidase inhibitor, clade A, member 8)
Fam72a	1.78	0.0414	0.148	0.274	family with sequence similarity 72, member A
Pla2g4a	1.78	0.00613	0.0365	0.365	phospholipase A2, group IVA (cytosolic, calcium-dependent)
Ppap2c	1.78	4.46e-08	1.51e-06	7.567	phosphatidic acid phosphatase type 2C
Sun3	1.78	0.266	0.5	0.147	Sad1 and UNC84 domain containing 3
Cldn7	1.78	0.198	0.418	0.263	claudin 7
Tbx21	1.78	0.267	0.501	0.076	T-box 21
Lrrn3	1.78	0.0787	0.231	0.143	leucine rich repeat protein 3, neuronal
Zfp808	1.78	0.171	0.382	0.12	zinc finger protein 80
A230028O05Rik	1.78	0.717	#N/A	0.008	RIKEN cDNA A230028O05 gene
Spaca6	1.78	0.0202	0.0878	0.636	sperm acrosome associated 6
Zfp13	1.78	0.00823	0.0458	0.489	zinc finger protein 13
Ier3	1.78	0.0432	0.152	0.484	immediate early response 3
Gfra1	1.78	0.00239	0.0175	46.816	glial cell line derived neurotrophic factor family receptor alpha 1
Gm13305	1.78	0.461	0.68	0.068	predicted gene 13305
Tmem51os1	1.78	0.305	0.541	0.087	Tmem51 opposite strand 1
Evc2	1.78	0.0636	0.199	0.295	Ellis van Creveld syndrome 2
Pdgfra	1.78	3.18e-07	8.58e-06	1.096	platelet derived growth factor receptor, alpha polypeptide
Fxyd3	1.78	0.216	0.441	0.912	FXYD domain-containing ion transport regulator 3
Ccnd1	1.78	0.0726	0.219	4.436	cyclin D1
Pou2af1	1.78	0.144	0.343	0.107	POU domain, class 2, associating factor 1
Cd40lg	1.78	0.47	#N/A	0.051	CD40 ligand
1700025G04Rik	1.77	1.02e-06	2.39e-05	0.481	RIKEN cDNA 1700025G04 gene
Cd244	1.77	0.296	0.532	0.042	CD244 natural killer cell receptor 2B4
Pcdh15	1.77	0.61	#N/A	0.011	protocadherin 15
Rtn4	1.77	1.91e-07	5.45e-06	7.958	reticulon 4
Havcr2	1.77	0.265	0.499	0.059	hepatitis A virus cellular receptor 2
Slfn8	1.77	0.0483	0.164	0.511	schlafen 8
Vcan	1.77	0.229	0.455	0.035	versican
Gzmb	1.77	0.173	0.385	0.302	granzyme B
Slc12a8	1.77	0.00519	0.032	0.358	solute carrier family 12 (potassium/chloride transporters), member 8
Stxbp5l	1.77	0.111	0.29	0.035	syntaxin binding protein 5-like
Orm3	1.77	0.143	0.342	5.356	orosomucoid 3
5830444B04Rik	1.77	0.0596	0.191	0.47	RIKEN cDNA 5830444B04 gene
Gimap8	1.77	4.41e-09	1.9e-07	1.142	GTPase, IMAP family member 8
Fanci	1.77	0.531	#N/A	0.023	Fanconi anemia, complementation group I
1190005I06Rik	1.77	0.00273	0.0194	2.525	RIKEN cDNA 1190005I06 gene
Nnmt	1.77	1.65e-05	0.000282	95.66	nicotinamide N-methyltransferase
Scml4	1.76	0.375	0.608	0.028	sex comb on midleg-like 4 (Drosophila)
Chst11	1.76	0.144	0.343	0.045	carbohydrate sulfotransferase 11
Spic	1.76	0.0116	0.0588	0.694	Spi-C transcription factor (Spi-1/PU.1 related)
Gal3st1	1.76	0.0588	0.189	0.542	galactose-3-O-sulfotransferase 1
Mir3060	1.76	0.488	#N/A	0.754	microRNA 3060
Ccl6	1.76	0.000371	0.00388	3.832	chemokine (C-C motif) ligand 6
Rnf144a	1.76	0.000284	0.0031	1.825	ring finger protein 144A
4930404H11Rik	1.76	0.0382	0.14	0.987	RIKEN cDNA 4930404H11 gene
Esrrb	1.76	0.0634	0.199	0.257	estrogen related receptor, beta
Zfp85	1.76	0.0216	0.0922	0.611	zinc finger protein 85
Atp8a2	1.76	0.483	#N/A	0.024	ATPase, aminophospholipid transporter-like, class I, type 8A, member 2
Amigo2	1.76	1.57e-05	0.000269	1.523	adhesion molecule with Ig like domain 2
Btla	1.76	0.119	0.304	0.142	B and T lymphocyte associated
Zbtb11os1	1.76	0.00453	0.0288	1.184	RIKEN cDNA 2310061J03 gene
Ctsw	1.76	0.199	0.419	0.303	cathepsin W
Adrb1	1.76	0.1	0.273	0.13	adrenergic receptor, beta 1
Id1	1.76	0.00637	0.0377	4.442	inhibitor of DNA binding 1
Cth	1.76	2.76e-24	7.48e-22	381.494	cystathionase (cystathionine gamma-lyase)
A930011G23Rik	1.76	0.432	#N/A	0.028	RIKEN cDNA A930011G23 gene
Cyp3a13	1.76	2.58e-10	1.28e-08	51.654	cytochrome P450, family 3, subfamily a, polypeptide 13
Klrc1	1.76	0.264	0.498	0.084	killer cell lectin-like receptor subfamily C, member 1
Numbl	1.76	0.0396	0.143	0.266	numb-like
Kcne3	1.76	0.0635	0.199	0.528	potassium voltage-gated channel, Isk-related subfamily, gene 3
Ankrd37	1.76	0.264	0.498	0.328	ankyrin repeat domain 37
Tlr8	1.76	0.0437	0.153	0.206	toll-like receptor 8
Gm1987	1.76	0.234	0.462	0.219	predicted gene 1987
C130026I21Rik	1.75	0.606	#N/A	0.047	RIKEN cDNA C130026I21 gene
Tnfaip3	1.75	0.000106	0.00137	0.683	tumor necrosis factor, alpha-induced protein 3
Pkib	1.75	0.0561	0.183	0.083	protein kinase inhibitor beta, cAMP dependent, testis specific
Arid5b	1.75	0.0487	0.166	12.483	AT rich interactive domain 5B (MRF1-like)
Cbx7	1.75	1.16e-07	3.49e-06	3.648	chromobox 7
Hmga1-rs1	1.75	0.22	0.445	5.608	high mobility group AT-hook I, related sequence 1
Pcdhga5	1.75	0.124	0.312	0.135	protocadherin gamma subfamily A, 5
Slc16a12	1.75	2.68e-09	1.19e-07	9.337	solute carrier family 16 (monocarboxylic acid transporters), member 12
Fign	1.75	4.6e-05	0.000671	0.765	fidgetin
Mpped2	1.75	0.228	0.455	0.084	metallophosphoesterase domain containing 2
Bmp2	1.75	5.41e-07	1.35e-05	3.234	bone morphogenetic protein 2
Cdc14a	1.75	0.00569	0.0344	0.283	CDC14 cell division cycle 14A
Bspry	1.75	0.473	#N/A	0.044	B-box and SPRY domain containing
Gm15708	1.75	0.0734	0.22	0.238	predicted gene 15708
Gimap3	1.75	0.0248	0.102	0.808	GTPase, IMAP family member 3
Irs2	1.75	0.00225	0.0167	4.142	insulin receptor substrate 2
Dusp4	1.75	0.0016	0.0127	0.729	dual specificity phosphatase 4
Apoa4	1.75	0.00238	0.0174	76.005	apolipoprotein A-IV
Aph1c	1.75	0.106	0.282	0.162	anterior pharynx defective 1c homolog (C. elegans)
Tmem255a	1.75	0.46	#N/A	0.024	transmembrane protein 255A
Mpzl1	1.74	9.51e-06	0.000177	3.279	myelin protein zero-like 1
Rgs4	1.74	0.0351	0.131	0.35	regulator of G-protein signaling 4
Gm16432	1.74	0.685	#N/A	0.015	predicted gene 16432
Esr1	1.74	3.94e-05	0.000589	3.05	estrogen receptor 1 (alpha)
Ank3	1.74	2.32e-08	8.52e-07	3.786	ankyrin 3, epithelial
Kcnj16	1.74	0.0265	0.107	0.253	potassium inwardly-rectifying channel, subfamily J, member 16
Ism2	1.74	0.476	#N/A	0.043	isthmin 2 homolog (zebrafish)
Sox7	1.74	0.000396	0.00408	0.534	SRY (sex determining region Y)-box 7
Wfikkn1	1.74	0.116	0.298	0.135	WAP, FS, Ig, KU, and NTR-containing protein 1
Fzd8	1.74	5.63e-07	1.4e-05	3.585	frizzled homolog 8 (Drosophila)
Nanos1	1.74	0.633	#N/A	0.009	nanos homolog 1 (Drosophila)
Ppp1r26	1.74	0.34	0.578	0.032	protein phosphatase 1, regulatory subunit 26
Fam110b	1.74	0.147	0.348	0.15	family with sequence similarity 110, member B
4930599N23Rik	1.74	0.328	0.565	0.151	RIKEN cDNA 4930599N23 gene
Zfp580	1.74	0.132	0.323	0.419	zinc finger protein 580
Klf13	1.74	0.00832	0.0461	6.344	Kruppel-like factor 13
Hmox1	1.74	7.59e-09	3.15e-07	14.599	heme oxygenase (decycling) 1
4930513N10Rik	1.74	0.303	0.54	0.051	RIKEN cDNA 4930513N10 gene
Tinag	1.74	0.73	#N/A	0.013	tubulointerstitial nephritis antigen
Mst1r	1.74	0.0925	0.258	0.159	macrophage stimulating 1 receptor (c-met-related tyrosine kinase)
Tlr7	1.74	0.0335	0.126	0.239	toll-like receptor 7
Sgpp2	1.73	0.227	0.454	0.085	sphingosine-1-phosphate phosphotase 2
Gm8580	1.73	0.537	#N/A	0.109	ribosomal protein L29 pseudogene
Ryr2	1.73	0.691	#N/A	0.001	ryanodine receptor 2, cardiac
Gli3	1.73	0.0603	0.192	0.067	GLI-Kruppel family member GLI3
Glrx	1.73	1.36e-07	4.06e-06	25.675	glutaredoxin
Naip2	1.73	1.24e-08	4.86e-07	1.227	NLR family, apoptosis inhibitory protein 2
6230400D17Rik	1.73	0.298	0.534	0.179	RIKEN cDNA 6230400D17 gene
Ear2	1.73	0.0338	0.127	1.505	eosinophil-associated, ribonuclease A family, member 2
Ednrb	1.73	0.000325	0.00348	2.785	endothelin receptor type B
E130310I04Rik	1.73	0.567	#N/A	0.069	RIKEN cDNA E130310I04 gene
Ms4a6b	1.73	0.0766	0.227	0.431	membrane-spanning 4-domains, subfamily A, member 6B
Sgms1	1.73	3.96e-09	1.71e-07	3.209	sphingomyelin synthase 1
Ifit1bl1	1.73	0.206	0.428	0.129	predicted gene 14446
Zfp385b	1.73	6.27e-08	2.02e-06	7.085	zinc finger protein 385B
Mcoln2	1.73	0.259	0.492	0.08	mucolipin 2
Gipc2	1.73	0.419	0.647	0.111	GIPC PDZ domain containing family, member 2
Cyp7a1	1.73	0.0486	0.165	24.537	cytochrome P450, family 7, subfamily a, polypeptide 1
Rn4.5s	1.73	0.00259	0.0185	114.153	4.5S RNA
Lmcd1	1.73	0.0765	0.227	0.286	LIM and cysteine-rich domains 1
Klrb1c	1.73	0.125	0.314	0.144	killer cell lectin-like receptor subfamily B member 1C
Dscaml1	1.73	0.625	#N/A	0.006	Down syndrome cell adhesion molecule like 1
Sntg1	1.72	0.404	0.634	0.019	syntrophin, gamma 1
Sp140	1.72	0.00124	0.0104	1.281	Sp140 nuclear body protein
Trove2	1.72	5.54e-07	1.38e-05	0.518	TROVE domain family, member 2
Dcbld1	1.72	0.000858	0.00768	0.793	discoidin, CUB and LCCL domain containing 1
Efcab5	1.72	0.611	#N/A	0.015	EF-hand calcium binding domain 5
Rsad2	1.72	0.109	0.287	4.69	radical S-adenosyl methionine domain containing 2
Nampt	1.72	3.91e-08	1.36e-06	8.11	nicotinamide phosphoribosyltransferase
Eml1	1.72	0.000154	0.00185	0.79	echinoderm microtubule associated protein like 1
Ang	1.72	2.33e-05	0.000381	376.046	angiogenin, ribonuclease, RNase A family, 5
Apol7e	1.72	0.321	0.559	0.139	apolipoprotein L 7e
Mcc	1.72	1.21e-11	7.65e-10	6.909	mutated in colorectal cancers
As3mt	1.72	7.58e-10	3.58e-08	25.083	arsenic (+3 oxidation state) methyltransferase
Slc4a4	1.72	2.1e-08	7.85e-07	14.377	solute carrier family 4 (anion exchanger), member 4
Rab19	1.72	0.294	0.53	0.191	RAB19, member RAS oncogene family
Ttyh1	1.72	0.187	0.404	0.159	tweety homolog 1 (Drosophila)
Adamts17	1.72	0.454	#N/A	0.012	a disintegrin-like and metallopeptidase (reprolysin type) with thrombospondin type 1 motif, 17
Ebf3	1.72	0.729	#N/A	0.006	early B cell factor 3
Btk	1.72	0.00834	0.0462	0.4	Bruton agammaglobulinemia tyrosine kinase
D030040B21Rik	1.71	0.609	#N/A	0.017	RIKEN cDNA D030040B21 gene
Gm16070	1.71	0.64	#N/A	0.018	Derived by automated computational analysis using gene prediction method: Gnomon.
Dnm3	1.71	0.116	0.298	0.096	dynamin 3
Nrbp2	1.71	0.000654	0.00616	20.811	nuclear receptor binding protein 2
Syngr1	1.71	0.155	0.359	0.194	synaptogyrin 1
Gm10007	1.71	0.698	#N/A	0.049	predicted gene 10007
Scn7a	1.71	0.145	0.344	0.048	sodium channel, voltage-gated, type VII, alpha
Sync	1.71	0.578	#N/A	0.032	syncoilin
Lrrc66	1.71	0.696	#N/A	0.008	leucine rich repeat containing 66
Cxcl13	1.71	0.0554	0.182	1.091	chemokine (C-X-C motif) ligand 13
Flnc	1.71	0.237	0.466	0.067	filamin C, gamma
Akr1b3	1.71	0.722	0.861	0.727	aldo-keto reductase family 1, member B3 (aldose reductase)
9530026P05Rik	1.71	0.28	0.514	0.223	RIKEN cDNA 9530026P05 gene
B3gnt8	1.71	0.423	#N/A	0.068	UDP-GlcNAc:betaGal beta-1,3-N-acetylglucosaminyltransferase 8
Ntm	1.71	0.00129	0.0107	1.106	neurotrimin
Thy1	1.71	0.0136	0.0657	0.894	thymus cell antigen 1, theta
Slc23a3	1.7	0.52	#N/A	0.039	solute carrier family 23 (nucleobase transporters), member 3
Etv1	1.7	0.0227	0.0956	0.222	ets variant gene 1
Dhrs7	1.7	2.1e-15	2.2e-13	19.375	dehydrogenase/reductase (SDR family) member 7
Ndrg1	1.7	0.0242	0.1	11.438	N-myc downstream regulated gene 1
C3	1.7	8.58e-15	8.11e-13	2494.16	complement component 3
Ifit3	1.7	0.129	0.32	9.397	interferon-induced protein with tetratricopeptide repeats 3
Plekhs1	1.7	0.531	#N/A	0.03	pleckstrin homology domain containing, family S member 1
Cerkl	1.7	0.0148	0.0696	0.759	ceramide kinase-like
Cdh4	1.7	0.00587	0.0352	0.17	cadherin 4
Mlf1	1.7	0.499	#N/A	0.066	myeloid leukemia factor 1
Skint3	1.7	0.581	#N/A	0.018	selection and upkeep of intraepithelial T cells 3
Btbd19	1.7	0.0573	0.186	0.351	BTB (POZ) domain containing 19
Fhad1	1.7	0.0275	0.11	0.22	forkhead-associated (FHA) phosphopeptide binding domain 1
Zfp113	1.7	4.37e-08	1.49e-06	1.392	zinc finger protein 113
Akr1d1	1.7	1.48e-22	3.3e-20	90.448	aldo-keto reductase family 1, member D1
2610306M01Rik	1.7	0.0229	0.0962	0.905	RIKEN cDNA 2610306M01 gene
Sbk1	1.7	0.000189	0.00221	4.824	SH3-binding kinase 1
Slc7a2	1.7	3.9e-08	1.36e-06	77.097	solute carrier family 7 (cationic amino acid transporter, y+ system), member 2
Hpgd	1.7	6.66e-08	2.13e-06	46.322	hydroxyprostaglandin dehydrogenase 15 (NAD)
A230103J11Rik	1.7	0.2	0.421	0.134	RIKEN cDNA A230103J11 gene
Lancl3	1.7	0.648	#N/A	0.009	LanC lantibiotic synthetase component C-like 3 (bacterial)
Eda	1.7	0.00772	0.0435	0.362	ectodysplasin-A
Catip	1.69	0.618	#N/A	0.017	ciliogenesis associated TTC17 interacting protein
B3gnt7	1.69	0.596	#N/A	0.013	UDP-GlcNAc:betaGal beta-1,3-N-acetylglucosaminyltransferase 7
Serpinb8	1.69	0.00759	0.043	0.993	serine (or cysteine) peptidase inhibitor, clade B, member 8
Gm11944	1.69	0.352	0.589	0.179	predicted gene 11944
Sphk1	1.69	0.501	0.711	0.082	sphingosine kinase 1
Hist1h4k	1.69	0.588	#N/A	0.16	histone cluster 1, H4k
Mir7-1	1.69	0.743	#N/A	0.245	microRNA 7-1
Tvp23a	1.69	0.327	0.565	0.052	trans-golgi network vesicle protein 23A
Cblb	1.69	4.09e-06	8.36e-05	1.286	Casitas B-lineage lymphoma b
Epcam	1.69	0.0861	0.246	0.543	epithelial cell adhesion molecule
Spry4	1.69	6.99e-06	0.000133	2.487	sprouty homolog 4 (Drosophila)
Mir5136	1.69	0.628	#N/A	0.753	microRNA 5136
5031425F14Rik	1.69	0.338	0.575	0.071	RIKEN cDNA 5031425F14 gene
Kcnb1	1.69	0.00302	0.021	0.461	potassium voltage gated channel, Shab-related subfamily, member 1
Mir207	1.69	0.697	#N/A	0.363	microRNA 207
Musk	1.69	0.742	#N/A	0.008	muscle, skeletal, receptor tyrosine kinase
Mutyh	1.69	0.366	0.6	0.141	mutY homolog (E. coli)
Gm13157	1.69	0.00336	0.0228	0.607	predicted gene 13157
Kit	1.69	0.00125	0.0104	1.35	kit oncogene
Gbp11	1.69	0.276	0.51	3.8	guanylate binding protein 11
Clec2i	1.69	0.269	0.503	0.157	C-type lectin domain family 2, member i
Klrb1f	1.69	0.704	#N/A	0.014	killer cell lectin-like receptor subfamily B member 1F
Snord15b	1.69	0.701	#N/A	0.175	small nucleolar RNA, C/D box 14B
Osbpl5	1.69	0.00154	0.0124	0.786	oxysterol binding protein-like 5
Tbc1d8	1.68	4.5e-08	1.52e-06	3.913	TBC1 domain family, member 8
Dusp28	1.68	7.71e-07	1.87e-05	2.9	dual specificity phosphatase 28
Mpz	1.68	0.294	0.529	0.116	myelin protein zero
Gm5136	1.68	0.598	#N/A	0.037	predicted gene 5136
1700007J10Rik	1.68	0.651	#N/A	0.039	RIKEN cDNA 1700007J10 gene
Agtr1a	1.68	1.81e-09	8.2e-08	32.47	angiotensin II receptor, type 1a
Cacna1d	1.68	0.00327	0.0223	0.333	calcium channel, voltage-dependent, L type, alpha 1D subunit
Piwil2	1.68	0.495	0.706	0.033	piwi-like RNA-mediated gene silencing 2
Tmem181b-ps	1.68	0.00233	0.0171	0.501	transmembrane protein 181B, pseudogene
Cnih2	1.68	0.705	#N/A	0.018	cornichon homolog 2 (Drosophila)
Tgm3	1.68	0.705	#N/A	0.006	transglutaminase 3, E polypeptide
Cd40	1.68	0.118	0.301	0.248	CD40 antigen
Gm14405	1.68	0.457	0.677	0.08	predicted gene 14405
AI504432	1.68	0.434	0.659	0.021	expressed sequence AI504432
Slc25a24	1.68	0.000952	0.00837	0.493	solute carrier family 25 (mitochondrial carrier, phosphate carrier), member 24
Trp53inp1	1.68	0.000777	0.00707	10.125	transformation related protein 53 inducible nuclear protein 1
Aldh1b1	1.68	0.0271	0.109	35.495	aldehyde dehydrogenase 1 family, member B1
0610043K17Rik	1.68	0.0944	0.262	1.138	RIKEN cDNA 0610043K17 gene
Gm19757	1.68	7.71e-05	0.00104	1.083	predicted gene, 19757
Rgs9bp	1.68	0.509	#N/A	0.011	regulator of G-protein signalling 9 binding protein
Ush1c	1.68	0.704	#N/A	0.012	Usher syndrome 1C
2610206C17Rik	1.68	0.703	#N/A	0.015	RIKEN cDNA 2610206C17 gene
Xlr4b	1.68	0.476	0.692	0.246	X-linked lymphocyte-regulated 4B
Chst10	1.67	0.483	#N/A	0.029	carbohydrate sulfotransferase 10
Gm6086	1.67	0.433	0.658	0.03	predicted gene 6086
Selp	1.67	0.0295	0.116	0.309	selectin, platelet
AA413626	1.67	0.45	#N/A	0.258	ribosomal protein L17 pseudogene
Camk2b	1.67	4.56e-06	9.19e-05	4.479	calcium/calmodulin-dependent protein kinase II, beta
Irgm2	1.67	0.00027	0.00296	23.717	immunity-related GTPase family M member 2
Tnfrsf13b	1.67	0.617	#N/A	0.085	tumor necrosis factor receptor superfamily, member 13b
Lrrc75a	1.67	0.131	0.323	0.177	family with sequence similarity 211, member A
Cpsf4l	1.67	0.0113	0.0576	1.811	cleavage and polyadenylation specific factor 4-like
Ppp4r4	1.67	9.55e-06	0.000177	1.448	protein phosphatase 4, regulatory subunit 4
Serpina3h	1.67	0.371	0.605	0.107	serine (or cysteine) peptidase inhibitor, clade A, member 3H
Kank3	1.67	0.000616	0.00589	1.613	KN motif and ankyrin repeat domains 3
Cdo1	1.67	5.76e-13	4.57e-11	1181.86	cysteine dioxygenase 1, cytosolic
Mir194-2	1.67	0.706	#N/A	0.303	microRNA 194-2
Ms4a6d	1.67	0.068	0.209	0.613	membrane-spanning 4-domains, subfamily A, member 6D
Dennd2c	1.67	0.0249	0.102	0.146	DENN/MADD domain containing 2C
Mup19	1.67	0.321	0.558	228.74	major urinary protein 19
Kif12	1.67	0.0999	0.273	0.226	kinesin family member 12
Gm15787	1.67	0.238	0.467	0.244	predicted gene 15787
Cracr2a	1.67	0.656	#N/A	0.035	EF-hand calcium binding domain 4A
Mill2	1.67	0.147	0.347	0.518	MHC I like leukocyte 2
Wtip	1.67	0.051	0.171	0.522	WT1-interacting protein
Tomt	1.67	0.657	#N/A	0.027	transmembrane O-methyltransferase
Adm	1.67	0.026	0.106	0.769	adrenomedullin
Pmfbp1	1.67	0.753	#N/A	0.006	polyamine modulated factor 1 binding protein 1
Spire2	1.67	0.582	#N/A	0.044	spire homolog 2 (Drosophila)
Zbtb16	1.67	0.16	0.366	5.285	zinc finger and BTB domain containing 16
Rhox5	1.67	0.46	#N/A	0.141	reproductive homeobox 5
Col4a3	1.66	0.105	0.281	0.054	collagen, type IV, alpha 3
2810442N19Rik	1.66	0.643	#N/A	0.065	RIKEN cDNA 2810442N19 gene
Gm17769	1.66	0.467	#N/A	0.033	predicted gene, 17769
Tspear	1.66	0.509	#N/A	0.047	thrombospondin type laminin G domain and EAR repeats
Scpep1os	1.66	0.674	#N/A	0.033	serine carboxypeptidase 1, opposite strand
Scpep1	1.66	1.58e-10	8.23e-09	26.805	serine carboxypeptidase 1
Ptger2	1.66	0.0772	0.229	0.162	prostaglandin E receptor 2 (subtype EP2)
Pdlim2	1.66	0.152	0.354	0.474	PDZ and LIM domain 2
Treml4	1.66	0.00227	0.0168	2.737	triggering receptor expressed on myeloid cells-like 4
Zfp608	1.66	0.011	0.0565	0.648	zinc finger protein 608
5031426D15Rik	1.66	0.453	0.673	0.021	RIKEN cDNA 5031426D15 gene
Fut7	1.66	0.629	#N/A	0.024	fucosyltransferase 7
Kif18a	1.66	0.236	0.465	0.083	kinesin family member 18A
Wfdc15b	1.66	0.632	#N/A	0.071	WAP four-disulfide core domain 15B
Sulf2	1.66	3.28e-06	6.88e-05	6.23	sulfatase 2
Chil3	1.66	0.732	0.867	0.123	chitinase-like 3
Tex38	1.66	0.633	#N/A	0.044	testis expressed 38
9530036O11Rik	1.66	0.715	#N/A	0.009	RIKEN cDNA 9530036O11Rik
Snora15	1.66	0.674	#N/A	0.238	small nucleolar RNA, H/ACA box 15
B230319C09Rik	1.66	0.616	#N/A	0.025	RIKEN cDNA B230319C09 gene
Ffar2	1.66	0.571	#N/A	0.038	free fatty acid receptor 2
Piwil4	1.66	0.703	#N/A	0.012	piwi-like RNA-mediated gene silencing 4
Vsig2	1.66	0.157	0.361	0.368	V-set and immunoglobulin domain containing 2
Gabre	1.66	0.314	0.551	0.056	gamma-aminobutyric acid (GABA) A receptor, subunit epsilon
Smim9	1.66	0.699	#N/A	0.048	small integral membrane protein 9
Ace2	1.66	0.134	0.327	0.095	angiotensin I converting enzyme (peptidyl-dipeptidase A) 2
Hecw2	1.65	0.00425	0.0274	0.442	HECT, C2 and WW domain containing E3 ubiquitin protein ligase 2
Amd1	1.65	0.0109	0.0559	0.479	S-adenosylmethionine decarboxylase 1
Wsb1	1.65	0.0518	0.173	7.936	WD repeat and SOCS box-containing 1
Tmem98	1.65	0.00021	0.00241	5.963	transmembrane protein 98
Map3k9	1.65	0.2	0.421	0.036	mitogen-activated protein kinase kinase kinase 9
Cysltr2	1.65	0.33	0.568	0.133	cysteinyl leukotriene receptor 2
Dll1	1.65	0.000908	0.00804	1.47	delta-like 1 (Drosophila)
Adgre4	1.65	0.00653	0.0384	1.064	EGF-like module containing, mucin-like, hormone receptor-like sequence 4
Mir6993	1.65	0.719	#N/A	0.304	microRNA mir-6993
Pcsk5	1.65	9.32e-11	5e-09	2.664	proprotein convertase subtilisin/kexin type 5
Mamdc2	1.65	0.00119	0.01	0.878	MAM domain containing 2
Cfap43	1.65	0.718	#N/A	0.004	WD repeat domain 96
Mertk	1.65	5.79e-16	6.95e-14	5.6	c-mer proto-oncogene tyrosine kinase
Rassf2	1.65	0.00228	0.0168	0.387	Ras association (RalGDS/AF-6) domain family member 2
Wfdc6a	1.65	0.714	#N/A	0.031	WAP four-disulfide core domain 6A
Rgs19	1.65	0.0135	0.0655	0.865	regulator of G-protein signaling 19
Zc2hc1a	1.65	0.0449	0.156	0.188	zinc finger, C2HC-type containing 1A
Fgf2	1.65	0.7	#N/A	0.048	fibroblast growth factor 2
Pitx2	1.65	0.684	#N/A	0.013	paired-like homeodomain transcription factor 2
Runx1t1	1.65	0.334	0.571	0.03	runt-related transcription factor 1; translocated to, 1 (cyclin D-related)
Cdkn2c	1.65	1.19e-05	0.000214	3.985	cyclin-dependent kinase inhibitor 2C (p18, inhibits CDK4)
Srrm4	1.65	0.0124	0.0614	0.594	serine/arginine repetitive matrix 4
Tbx5	1.65	0.681	#N/A	0.007	T-box 5
Lrmp	1.65	0.000871	0.00777	1.069	lymphoid-restricted membrane protein
Kcnn4	1.65	0.381	0.613	0.15	potassium intermediate/small conductance calcium-activated channel, subfamily N, member 4
Ceacam10	1.65	0.713	#N/A	0.03	carcinoembryonic antigen-related cell adhesion molecule 10
Fbxo31	1.65	0.000485	0.00484	8.18	F-box protein 31
Ip6k2	1.65	4.88e-06	9.65e-05	12.743	inositol hexaphosphate kinase 2
Cldn34c1	1.65	0.321	0.558	0.18	RIKEN cDNA 3110007F17 gene
Ctps2	1.65	2.11e-06	4.65e-05	1.326	cytidine 5'-triphosphate synthase 2
Pir	1.65	3.75e-10	1.83e-08	11.085	pirin
Frmpd4	1.65	0.74	#N/A	0.005	FERM and PDZ domain containing 4
Gpr161	1.64	0.322	0.559	0.031	G protein-coupled receptor 161
Cd48	1.64	0.0189	0.0839	0.98	CD48 antigen
Twist1	1.64	0.247	0.477	0.141	twist basic helix-loop-helix transcription factor 1
Wnk2	1.64	0.203	0.425	0.063	WNK lysine deficient protein kinase 2
4930528D03Rik	1.64	0.706	#N/A	0.038	RIKEN cDNA 4930528D03 gene
Dgkh	1.64	0.108	0.286	0.138	diacylglycerol kinase, eta
Pced1b	1.64	0.000195	0.00228	1.685	PC-esterase domain containing 1B
Ift57	1.64	0.166	0.374	0.311	intraflagellar transport 57
Pcdhgb6	1.64	0.0449	0.156	0.259	protocadherin gamma subfamily B, 6
Mbp	1.64	0.0362	0.134	0.215	myelin basic protein
Papss2	1.64	3.86e-06	7.95e-05	83.269	3'-phosphoadenosine 5'-phosphosulfate synthase 2
Dapl1	1.64	0.739	#N/A	0.088	death associated protein-like 1
Itga4	1.64	0.0127	0.0627	0.236	integrin alpha 4
4931402G19Rik	1.64	0.72	#N/A	0.01	RIKEN cDNA 4931402G19 gene
Fcrl1	1.64	0.179	0.393	0.193	Fc receptor-like 1
Casp6	1.64	4.6e-06	9.24e-05	13.359	caspase 6
Hivep3	1.64	0.046	0.158	0.099	human immunodeficiency virus type I enhancer binding protein 3
Kl	1.64	0.758	#N/A	0.005	klotho
Gng8	1.64	0.714	#N/A	0.03	guanine nucleotide binding protein (G protein), gamma 8
Eid2	1.64	0.225	0.452	0.201	EP300 interacting inhibitor of differentiation 2
Lat	1.64	0.282	0.517	0.242	linker for activation of T cells
Plcg2	1.64	0.00331	0.0225	0.573	phospholipase C, gamma 2
Fendrr	1.64	6.4e-05	0.000891	1.557	Foxf1 adjacent non-coding developmental regulatory RNA
Rbm3os	1.64	0.66	#N/A	0.057	RNA binding motif protein 3, opposite strand
Cxcr3	1.64	0.128	0.317	0.281	chemokine (C-X-C motif) receptor 3
Vnn3	1.63	2.05e-09	9.19e-08	31.895	vanin 3
Wnt9b	1.63	0.0842	0.243	0.222	wingless-type MMTV integration site 9B
Rdh12	1.63	0.662	#N/A	0.03	retinol dehydrogenase 12
Pfkp	1.63	0.00109	0.0093	0.798	phosphofructokinase, platelet
Gm21188	1.63	0.546	0.746	0.081	predicted gene, 21188
Fgf9	1.63	0.529	#N/A	0.019	fibroblast growth factor 9
Card10	1.63	7.97e-08	2.51e-06	2.735	caspase recruitment domain family, member 10
Rpl39l	1.63	0.722	#N/A	0.03	ribosomal protein L39-like
H2-Q1	1.63	0.103	0.277	0.96	histocompatibility 2, Q region locus 1
Pcdhga2	1.63	0.494	0.706	0.046	protocadherin gamma subfamily A, 2
Kcnn2	1.63	7.52e-10	3.57e-08	11.074	potassium intermediate/small conductance calcium-activated channel, subfamily N, member 2
Psd	1.63	0.211	0.434	0.125	pleckstrin and Sec7 domain containing
Egfem1	1.63	0.0632	0.198	0.245	EGF-like and EMI domain containing 1
1700007F19Rik	1.63	0.6	#N/A	0.028	RIKEN cDNA 1700007F19 gene
Lor	1.63	0.461	#N/A	0.05	loricrin
Ifnlr1	1.63	0.379	0.613	0.036	interferon lambda receptor 1
Rsg1	1.63	0.438	0.662	0.193	REM2 and RAB-like small GTPase 1
Slc10a6	1.63	0.472	0.688	0.059	solute carrier family 10 (sodium/bile acid cotransporter family), member 6
Prr15	1.63	0.486	0.699	0.085	proline rich 15
Gm18853	1.63	0.475	#N/A	0.018	GTPase, very large interferon inducible 1 pseudogene
Rassf10	1.63	0.656	#N/A	0.013	Ras association (RalGDS/AF-6) domain family (N-terminal) member 10
Itgam	1.63	0.0676	0.208	0.287	integrin alpha M
Sh2d4a	1.63	0.000122	0.00154	2.32	SH2 domain containing 4A
Ces1c	1.63	1.64e-24	4.58e-22	1723.38	carboxylesterase 1C
Ccr1	1.63	0.618	#N/A	0.021	chemokine (C-C motif) receptor 1
4930513O06Rik	1.63	0.641	#N/A	0.061	RIKEN cDNA 4930513O06 gene
Snora41	1.62	0.636	#N/A	0.457	small nucleolar RNA, H/ACA box 41
Igfbp2	1.62	0.000157	0.00189	347.123	insulin-like growth factor binding protein 2
Lgr6	1.62	0.763	#N/A	0.007	leucine-rich repeat-containing G protein-coupled receptor 6
Cnst	1.62	0.000343	0.00365	2.891	consortin, connexin sorting protein
H2afy2	1.62	0.0822	0.239	0.331	H2A histone family, member Y2
Slc16a9	1.62	0.0129	0.0632	0.781	solute carrier family 16 (monocarboxylic acid transporters), member 9
Emid1	1.62	0.432	0.658	0.123	EMI domain containing 1
Gabrp	1.62	0.672	#N/A	0.018	gamma-aminobutyric acid (GABA) A receptor, pi
Scin	1.62	0.766	#N/A	0.008	scinderin
Ifrd1	1.62	9.91e-05	0.00129	4.166	interferon-related developmental regulator 1
Sstr1	1.62	0.765	#N/A	0.006	somatostatin receptor 1
Aoah	1.62	0.0603	0.192	0.475	acyloxyacyl hydrolase
Nr1d2	1.62	0.000486	0.00485	6.245	nuclear receptor subfamily 1, group D, member 2
Mmp14	1.62	2.37e-08	8.71e-07	16.736	matrix metallopeptidase 14 (membrane-inserted)
Angpt1	1.62	0.194	0.413	0.133	angiopoietin 1
Ly6a	1.62	0.00453	0.0288	5.777	lymphocyte antigen 6 complex, locus A
Cdip1	1.62	0.000271	0.00297	19.134	cell death inducing Trp53 target 1
Cacna1h	1.62	0.514	#N/A	0.011	calcium channel, voltage-dependent, T type, alpha 1H subunit
Tff2	1.62	0.807	#N/A	0.035	trefoil factor 2 (spasmolytic protein 1)
H2-Bl	1.62	0.401	0.632	0.204	histocompatibility 2, blastocyst
9130008F23Rik	1.62	0.482	#N/A	0.05	RIKEN cDNA 9130008F23 gene
Lamc3	1.62	0.00389	0.0256	0.293	laminin gamma 3
Itga6	1.62	0.000813	0.00735	0.653	integrin alpha 6
Mdk	1.62	0.208	0.43	0.438	midkine
4931440P22Rik	1.62	0.52	#N/A	0.055	RIKEN cDNA 4931440P22 gene
Pdp1	1.62	0.0606	0.193	0.233	pyruvate dehyrogenase phosphatase catalytic subunit 1
Orm2	1.62	0.00847	0.0468	34.843	orosomucoid 2
Tlr6	1.62	0.278	0.512	0.139	toll-like receptor 6
Dok1	1.62	0.0505	0.17	0.484	docking protein 1
Gm765	1.62	0.717	#N/A	0.042	predicted gene 765
Slc1a5	1.62	0.00293	0.0205	0.98	solute carrier family 1 (neutral amino acid transporter), member 5
Zfp575	1.62	0.766	#N/A	0.012	zinc finger protein 575
Tenm3	1.62	2.59e-08	9.41e-07	2.952	teneurin transmembrane protein 3
St14	1.62	0.104	0.28	0.163	suppression of tumorigenicity 14 (colon carcinoma)
4930581F22Rik	1.62	3.07e-05	0.000477	5.029	RIKEN cDNA 4930581F22 gene
TrnT	1.62	0.764	#N/A	0.372	tRNA threonine, mitochondrial
Cysltr1	1.62	0.154	0.358	0.143	cysteinyl leukotriene receptor 1
1810014B01Rik	1.61	0.00314	0.0216	1.106	RIKEN cDNA 1810014B01 gene
Dusp6	1.61	2.17e-09	9.71e-08	10.614	dual specificity phosphatase 6
Atp2a3	1.61	0.00373	0.0248	0.442	ATPase, Ca++ transporting, ubiquitous
E230016K23Rik	1.61	0.494	#N/A	0.047	RIKEN cDNA E230016K23 gene
Zpbp2	1.61	0.449	0.67	0.095	zona pellucida binding protein 2
Gfap	1.61	0.241	0.471	0.114	glial fibrillary acidic protein
Abca6	1.61	2.04e-08	7.63e-07	40.175	ATP-binding cassette, sub-family A (ABC1), member 6
9430083A17Rik	1.61	0.232	0.46	0.132	RIKEN cDNA 9430083A17 gene
Ahrr	1.61	0.407	0.637	0.03	aryl-hydrocarbon receptor repressor
Galnt15	1.61	0.0826	0.239	0.469	UDP-N-acetyl-alpha-D-galactosamine:polypeptide N-acetylgalactosaminyltransferase 15
Snai2	1.61	0.004	0.0262	2.229	snail homolog 2 (Drosophila)
Heg1	1.61	1.9e-12	1.35e-10	2.726	HEG homolog 1 (zebrafish)
Cyyr1	1.61	0.00396	0.026	1.052	cysteine and tyrosine-rich protein 1
Gm20219	1.61	0.392	0.624	0.16	predicted gene, 20219
Gypc	1.61	7.82e-06	0.000147	5.694	glycophorin C
Mir5107	1.61	0.728	#N/A	0.277	microRNA 5107
Lrrn4cl	1.61	0.345	0.583	0.094	LRRN4 C-terminal like
Prkg1	1.61	0.0264	0.107	0.237	protein kinase, cGMP-dependent, type I
Rtn4rl2	1.61	0.571	0.765	0.095	reticulon 4 receptor-like 2
Mtmr11	1.61	0.036	0.133	0.532	myotubularin related protein 11
Adgrl4	1.61	3.83e-05	0.000576	2.89	EGF, latrophilin seven transmembrane domain containing 1
Kif2c	1.61	0.422	0.65	0.078	kinesin family member 2C
Tmem53	1.61	3.71e-06	7.67e-05	10.732	transmembrane protein 53
Tcf23	1.61	0.417	0.646	0.042	transcription factor 23
Slit2	1.61	0.515	0.722	0.016	slit homolog 2 (Drosophila)
Pcdh7	1.61	0.0255	0.104	0.182	protocadherin 7
Rnft2	1.61	0.367	0.601	0.042	ring finger protein, transmembrane 2
Tulp3	1.61	0.00759	0.043	0.498	tubby-like protein 3
Zscan18	1.61	0.455	0.675	0.04	zinc finger and SCAN domain containing 18
Muc2	1.61	0.485	#N/A	0.014	mucin 2
Igsf9b	1.61	0.675	#N/A	0.016	immunoglobulin superfamily, member 9B
9530027J09Rik	1.61	0.725	#N/A	0.016	RIKEN cDNA 9530027J09 gene
Drp2	1.61	0.771	#N/A	0.003	dystrophin related protein 2
Morc4	1.61	0.005	0.0312	0.544	microrchidia 4
Mroh2a	1.6	0.0192	0.085	0.149	maestro heat-like repeat family member 2A
Ptprv	1.6	0.612	#N/A	0.01	protein tyrosine phosphatase, receptor type, V
Atf3	1.6	0.0861	0.246	0.535	activating transcription factor 3
Gnaz	1.6	0.602	#N/A	0.037	guanine nucleotide binding protein, alpha z subunit
Gli1	1.6	0.49	0.701	0.04	GLI-Kruppel family member GLI1
Gpx3	1.6	0.00373	0.0248	3.472	glutathione peroxidase 3
Mmp28	1.6	0.213	0.436	0.145	matrix metallopeptidase 28 (epilysin)
Cntd1	1.6	0.574	#N/A	0.051	cyclin N-terminal domain containing 1
Hist1h1a	1.6	0.776	#N/A	0.028	histone cluster 1, H1a
Fam105a	1.6	0.00488	0.0307	0.603	family with sequence similarity 105, member A
Apol9b	1.6	0.000234	0.00264	105.457	apolipoprotein L 9b
Cerk	1.6	3.9e-06	8.02e-05	1.277	ceramide kinase
1700123I01Rik	1.6	0.598	#N/A	0.028	RIKEN cDNA 1700123I01 gene
Atp10d	1.6	0.00485	0.0305	0.353	ATPase, class V, type 10D
Atoh8	1.6	6.35e-05	0.000886	8.235	atonal homolog 8 (Drosophila)
Rgma	1.6	0.247	0.477	0.12	repulsive guidance molecule family member A
9430038I01Rik	1.6	0.000111	0.00143	3.061	RIKEN cDNA 9430038I01 gene
Dctd	1.6	0.468	0.685	0.09	dCMP deaminase
Plscr2	1.6	1.41e-07	4.19e-06	9.557	phospholipid scramblase 2
AU023762	1.6	0.449	0.67	0.068	expressed sequence AU023762
Mamld1	1.6	0.105	0.282	0.176	mastermind-like domain containing 1
Prrg3	1.6	0.00892	0.0484	0.238	proline rich Gla (G-carboxyglutamic acid) 3 (transmembrane)
Sele	1.59	0.585	#N/A	0.02	selectin, endothelial cell
Timp3	1.59	1.3e-09	6e-08	6.702	tissue inhibitor of metalloproteinase 3
Xaf1	1.59	0.0268	0.108	5.409	XIAP associated factor 1
1810010H24Rik	1.59	0.001	0.0087	1.868	RIKEN cDNA 1810010H24 gene
9530020I12Rik	1.59	0.623	#N/A	0.051	RIKEN cDNA 9530020I12 gene
Kcnma1	1.59	0.497	0.708	0.025	potassium large conductance calcium-activated channel, subfamily M, alpha member 1
Mustn1	1.59	0.00158	0.0126	2.82	musculoskeletal, embryonic nuclear protein 1
Mir719	1.59	0.805	#N/A	0.262	microRNA 719
5031414D18Rik	1.59	0.0858	0.245	0.189	RIKEN cDNA 5031414D18 gene
Slc2a13	1.59	0.252	0.484	0.069	solute carrier family 2 (facilitated glucose transporter), member 13
4930539E08Rik	1.59	0.194	0.412	0.105	RIKEN cDNA 4930539E08 gene
Tigd3	1.59	0.368	0.602	0.13	tigger transposable element derived 3
Car2	1.59	2.82e-05	0.000443	3.138	carbonic anhydrase 2
Sit1	1.59	0.813	#N/A	0.019	suppression inducing transmembrane adaptor 1
Fblim1	1.59	0.0202	0.0879	0.414	filamin binding LIM protein 1
Tbxas1	1.59	0.00953	0.0507	1.141	thromboxane A synthase 1, platelet
Mir7051	1.59	0.579	#N/A	0.807	microRNA mir-7051
Snora52	1.59	0.65	#N/A	0.35	small nucleolar RNA, H/ACA box 52
Bbs2	1.59	0.000298	0.00322	1.065	Bardet-Biedl syndrome 2 (human)
Tnfaip8l3	1.59	0.147	0.348	0.29	tumor necrosis factor, alpha-induced protein 8-like 3
Fam46a	1.59	2e-06	4.41e-05	1.848	family with sequence similarity 46, member A
Yy2	1.59	0.106	0.284	0.204	Yy2 transcription factor
Ugt1a10	1.58	0.0129	0.0633	1.054	UDP glycosyltransferase 1 family, polypeptide A10
Ugt1a1	1.58	4.62e-12	3.14e-10	388.086	UDP glucuronosyltransferase 1 family, polypeptide A1
Wscd1	1.58	0.352	0.589	0.1	WSC domain containing 1
Rab11fip4	1.58	3.47e-07	9.18e-06	2.24	RAB11 family interacting protein 4 (class II)
Slfn4	1.58	0.367	0.602	0.067	schlafen 4
Limd2	1.58	5.72e-05	0.000813	3.445	LIM domain containing 2
Cd300lh	1.58	0.159	0.364	1.386	CD300 antigen like family member H
Gas1	1.58	0.00491	0.0308	5.048	growth arrest specific 1
Lrrc14b	1.58	0.151	0.353	0.35	leucine rich repeat containing 14B
Bin3	1.58	7.72e-07	1.87e-05	7.2	bridging integrator 3
Rapgef3	1.58	0.000946	0.00832	0.716	Rap guanine nucleotide exchange factor (GEF) 3
Fpr2	1.58	0.279	0.514	0.367	formyl peptide receptor 2
Cyp4f16	1.58	0.0786	0.231	0.799	cytochrome P450, family 4, subfamily f, polypeptide 16
4833418N02Rik	1.58	0.00543	0.0331	1.188	RIKEN cDNA 4833418N02 gene
Epb4.1l4aos	1.58	0.00374	0.0248	7.428	RIKEN cDNA 2410004N09 gene
Cep152	1.58	0.0132	0.0644	0.805	centrosomal protein 152
Gbp5	1.58	0.0322	0.123	0.655	guanylate binding protein 5
Tlr4	1.58	0.0125	0.0619	0.329	toll-like receptor 4
Megf9	1.58	0.000927	0.00817	5.186	multiple EGF-like-domains 9
Hacd4	1.58	0.0754	0.225	0.362	protein tyrosine phosphatase-like A domain containing 2
Phc1	1.58	0.00681	0.0396	0.819	polyhomeotic-like 1 (Drosophila)
Plaur	1.58	0.245	0.475	0.296	plasminogen activator, urokinase receptor
C030039L03Rik	1.58	0.137	0.332	0.106	RIKEN cDNA C030039L03 gene
Gdpd5	1.58	0.0595	0.191	0.236	glycerophosphodiester phosphodiesterase domain containing 5
Ckap2	1.58	0.45	0.671	0.1	cytoskeleton associated protein 2
Sema3f	1.58	1.87e-05	0.000316	1.557	sema domain, immunoglobulin domain (Ig), short basic domain, secreted, (semaphorin) 3F
Smim10l2a	1.58	0.653	#N/A	0.016	RIKEN cDNA 6330419J24 gene
Hddc2	1.57	0.151	0.354	0.828	HD domain containing 2
Mycbpap	1.57	0.475	#N/A	0.038	MYCBP associated protein
2700097O09Rik	1.57	0.00159	0.0127	1.936	RIKEN cDNA 2700097O09 gene
Phactr1	1.57	0.0115	0.0584	0.31	phosphatase and actin regulator 1
[truncated: 22,476 more rows]

## Sheet: Marc2_WAT__KO_vs_WT
gene	fold change	p-value	adjusted p-value	control TPM	description
Lcn9	455291387	#N/A	#N/A	0	lipocalin 9
Crisp1	4.37046e+08	#N/A	#N/A	6.861	cysteine-rich secretory protein 1
Gm4846	3.99227e+08	#N/A	#N/A	4.706	predicted gene 4846
Rnase9	3.80805e+08	#N/A	#N/A	595.901	ribonuclease, RNase A family, 9 (non-active)
Muc15	2.1492e+08	#N/A	#N/A	39.713	mucin 15
Ovch2	1.38396e+08	#N/A	#N/A	2.07	ovochymase 2
Wfdc13	1.32524e+08	#N/A	#N/A	25.744	WAP four-disulfide core domain 13
Spint4	1.29728e+08	#N/A	#N/A	12.92	serine protease inhibitor, Kunitz type 4
BC048679	1.17892e+08	#N/A	#N/A	167.664	cDNA sequence BC048679
D730048I06Rik	1.06232e+08	#N/A	#N/A	40.911	RIKEN cDNA D730048I06 gene
Defb23	1.04267e+08	#N/A	#N/A	95.177	defensin beta 23
Lcn6	8.72986e+07	#N/A	#N/A	1.407	lipocalin 6
Ly6g5c	8.47391e+07	#N/A	#N/A	7.787	lymphocyte antigen 6 complex, locus G5C
Spink11	6.92203e+07	#N/A	#N/A	195.589	serine peptidase inhibitor, Kazal type 11
9230110F15Rik	6.84383e+07	#N/A	#N/A	0	RIKEN cDNA 9230110F15 gene
Spag11a	6.79101e+07	#N/A	#N/A	269.833	sperm associated antigen 11A
Abcb5	5.70297e+07	#N/A	#N/A	0.123	ATP-binding cassette, sub-family B (MDR/TAP), member 5
Defb22	5.41516e+07	#N/A	#N/A	0	defensin beta 22
Rnase12	5.12936e+07	#N/A	#N/A	52.254	ribonuclease, RNase A family, 12 (non-active)
AY761185	4.91471e+07	#N/A	#N/A	175.325	cDNA sequence AY761185
Defb30	4.58771e+07	#N/A	#N/A	141.781	defensin beta 30
Wfdc6b	4.41683e+07	#N/A	#N/A	67.345	WAP four-disulfide core domain 6B
Clpsl2	3.74077e+07	#N/A	#N/A	17.118	colipase-like 2
Defb28	3.64345e+07	#N/A	#N/A	26.579	defensin beta 28
Cst12	2.96722e+07	#N/A	#N/A	0	cystatin 12
Gm6040	2.44465e+07	#N/A	#N/A	31.729	predicted gene 6040
Spint5	2.39261e+07	#N/A	#N/A	4.366	serine protease inhibitor, Kunitz type 5
Crisp4	2.24819e+07	#N/A	#N/A	9.545	cysteine-rich secretory protein 4
Gm15386	2.14424e+07	#N/A	#N/A	9.429	predicted gene 15386
Defb21	2.05406e+07	#N/A	#N/A	89.917	defensin beta 21
Defb15	2.03963e+07	#N/A	#N/A	79.606	defensin beta 15
Wfdc9	1.86801e+07	#N/A	#N/A	24.705	WAP four-disulfide core domain 9
Lrcol1	1.83337e+07	#N/A	#N/A	21.759	leucine rich colipase-like 1
Ly6f	1.7114e+07	#N/A	#N/A	0	lymphocyte antigen 6 complex, locus F
Bsph1	1.12451e+07	#N/A	#N/A	20.268	binder of sperm protein homolog 1
Defb18	1.03876e+07	#N/A	#N/A	0.97	defensin beta 18
Gm17252	1.02579e+07	#N/A	#N/A	0	predicted gene, 17252
9130409J20Rik	9.86054e+06	#N/A	#N/A	3.476	RIKEN cDNA 9130409J20 gene
Gpx6	9.53575e+06	#N/A	#N/A	0.793	glutathione peroxidase 6
Defb41	9.30796e+06	#N/A	#N/A	3.538	defensin beta 41
Malrd1	8.52229e+06	#N/A	#N/A	0	MAM and LDL receptor class A domain containing 1
Slc46a2	8.43192e+06	#N/A	#N/A	1.85	solute carrier family 46, member 2
Spz1	8.24938e+06	#N/A	#N/A	1.393	spermatogenic leucine zipper 1
Lipi	8.18187e+06	#N/A	#N/A	0.765	lipase, member I
Gm17365	8.02616e+06	#N/A	#N/A	0	predicted gene, 17365
Ntsr1	7.07719e+06	#N/A	#N/A	0	neurotensin receptor 1
Defb45	6.81745e+06	#N/A	#N/A	1.965	defensin beta 45
Slco1a5	5.59206e+06	#N/A	#N/A	0.799	solute carrier organic anion transporter family, member 1a5
Defb39	5.51913e+06	#N/A	#N/A	20.142	defensin beta 39
Rnase11	4.49698e+06	#N/A	#N/A	0.862	ribonuclease, RNase A family, 11 (non-active)
Wfdc11	4.46457e+06	#N/A	#N/A	4.924	WAP four-disulfide core domain 11
Defb2	4.45535e+06	#N/A	#N/A	5.832	defensin beta 2
4933402P03Rik	4.40704e+06	#N/A	#N/A	0.754	RIKEN cDNA 4933402P03 gene
St8sia5	3.96672e+06	#N/A	#N/A	0.827	ST8 alpha-N-acetyl-neuraminide alpha-2,8-sialyltransferase 5
Cntn5	3.95107e+06	#N/A	#N/A	0.552	contactin 5
Actl11	3.82774e+06	#N/A	#N/A	0.271	actin-like 11
Spata21	3.24583e+06	#N/A	#N/A	0.407	spermatogenesis associated 21
Dnajb8	3.24583e+06	#N/A	#N/A	0.84	DnaJ (Hsp40) homolog, subfamily B, member 8
Gm3428	3222734	#N/A	#N/A	0	predicted gene 3428
Mroh2b	2.94733e+06	#N/A	#N/A	0.141	maestro heat-like repeat family member 2B
9630013K17Rik	2.81946e+06	#N/A	#N/A	0	RIKEN cDNA 9630013K17 gene
Gm17677	2.74037e+06	#N/A	#N/A	0	predicted gene, 17677
Defb37	2.71339e+06	#N/A	#N/A	4.913	defensin beta 37
Ubqlnl	2.64169e+06	#N/A	#N/A	0.198	ubiquilin-like
Cabs1	2.63949e+06	#N/A	#N/A	0.344	calcium binding protein, spermatid specific 1
Tbx22	2.54496e+06	#N/A	#N/A	0.783	T-box 22
Lelp1	2.42266e+06	#N/A	#N/A	0.484	late cornified envelope-like proline-rich 1
Gm4926	1.99983e+06	#N/A	#N/A	0.541	T-cell immunoglobulin and mucin domain containing 2 pseudogene
Defb11	1.67774e+06	#N/A	#N/A	0.575	defensin beta 11
Gpx5	128357	#N/A	#N/A	503.685	glutathione peroxidase 5
Spag11b	69611.6	#N/A	#N/A	21.451	sperm associated antigen 11B
Lcn5	25294.6	#N/A	#N/A	2307.2	lipocalin 5
Defb20	22230	#N/A	#N/A	17.311	defensin beta 20
Teddm2	19434.7	#N/A	#N/A	0.593	RIKEN cDNA 5830403L16 gene
LacZ	10899.8	2.44e-65	1.84e-61	0	-
Defb48	10509.9	#N/A	#N/A	0.051	defensin beta 48
Teddm1a	9905.51	#N/A	#N/A	0.386	transmembrane epididymal protein 1
Serpina1f	8647.87	#N/A	#N/A	113.975	serine (or cysteine) peptidase inhibitor, clade A, member 1F
Defb42	8323.08	#N/A	#N/A	112.186	defensin beta 42
Serpina16	6090.56	#N/A	#N/A	24.159	Derived by automated computational analysis using gene prediction method: Gnomon.
Ces5a	6053.59	#N/A	#N/A	71.311	carboxylesterase 5A
Lcn10	5823.51	#N/A	#N/A	0.021	lipocalin 10
Cst11	5689.39	#N/A	#N/A	0.101	cystatin 11
Ros1	4837.82	#N/A	#N/A	3.593	Ros1 proto-oncogene
Wfdc10	4610.5	#N/A	#N/A	112.693	WAP four-disulfide core domain 10
Defb12	4583.53	#N/A	#N/A	118.074	defensin beta 12
Spink12	3400.57	#N/A	#N/A	51.013	serine peptidase inhibitor, Kazal type 11
Lcn8	2958.48	#N/A	#N/A	0.285	lipocalin 8
Ptpn5	2864.49	#N/A	#N/A	3.47	protein tyrosine phosphatase, non-receptor type 5
Lcn12	2499.42	#N/A	#N/A	29.782	lipocalin 12
Spink8	2454.67	#N/A	#N/A	279.672	serine peptidase inhibitor, Kazal type 8
Adam7	2369.88	#N/A	#N/A	250.84	a disintegrin and metallopeptidase domain 7
Gm6792	2151.71	#N/A	#N/A	537.273	predicted gene 6792
Cst8	1944.75	#N/A	#N/A	0.113	cystatin 8 (cystatin-related epididymal spermatogenic)
Gm1110	1756.35	#N/A	#N/A	71.161	predicted gene 1110
Lypd8	1525.9	#N/A	#N/A	0.837	LY6/PLAUR domain containing 8
Spink5	1387.83	#N/A	#N/A	37.806	serine peptidase inhibitor, Kazal type 5
Tfap2b	1291.98	#N/A	#N/A	8.573	transcription factor AP-2 beta
Npy	1264.77	#N/A	#N/A	0.617	neuropeptide Y
Defb47	1200.81	#N/A	#N/A	3.664	defensin beta 47
Rnase10	1105.86	#N/A	#N/A	0.231	ribonuclease, RNase A family, 10 (non-active)
9230104L09Rik	1102.46	#N/A	#N/A	0.339	RIKEN cDNA 9230104L09 gene
Muc5b	1007.36	#N/A	#N/A	43.701	mucin 5, subtype B, tracheobronchial
Ceacam10	956.69	#N/A	#N/A	24.261	carcinoembryonic antigen-related cell adhesion molecule 10
Cwh43	916.13	#N/A	#N/A	0.01	cell wall biogenesis 43 C-terminal homolog (S. cerevisiae)
Rhcg	808.07	#N/A	#N/A	32.805	Rhesus blood group-associated C glycoprotein
Defb25	782.28	#N/A	#N/A	0.274	defensin beta 25
Wfdc16	723.66	#N/A	#N/A	0.726	WAP four-disulfide core domain 16
Oaz3	606.82	#N/A	#N/A	4.659	ornithine decarboxylase antizyme 3
Gapdhs	581.68	#N/A	#N/A	2.399	glyceraldehyde-3-phosphate dehydrogenase, spermatogenic
Cldn14	538.88	#N/A	#N/A	0.307	claudin 14
Adam28	518.44	#N/A	#N/A	0.18	a disintegrin and metallopeptidase domain 28
Acot3	432.46	2.25e-11	6.79e-09	0.011	acyl-CoA thioesterase 3
C4bp	419.83	#N/A	#N/A	187.122	complement component 4 binding protein
Trpv6	404.09	#N/A	#N/A	5.049	transient receptor potential cation channel, subfamily V, member 6
Cryba4	402.86	#N/A	#N/A	16.626	crystallin, beta A4
Bsph2	401.21	#N/A	#N/A	0.021	binder of sperm protein homolog 2
Cnksr2	390.94	#N/A	#N/A	1.448	connector enhancer of kinase suppressor of Ras 2
Glb1l3	366.42	#N/A	#N/A	6.06	galactosidase, beta 1 like 3
Ly6g5b	339.31	#N/A	#N/A	0.984	lymphocyte antigen 6 complex, locus G5B
Bcl2l15	329.65	#N/A	#N/A	6.396	BCLl2-like 15
Eppin	309.17	#N/A	#N/A	4.398	epididymal peptidase inhibitor
Atp2b3	307.66	#N/A	#N/A	5.578	ATPase, Ca++ transporting, plasma membrane 3
Tspan1	291.24	#N/A	#N/A	8.679	tetraspanin 1
Smcp	273.95	#N/A	#N/A	11.17	sperm mitochondria-associated cysteine-rich protein
Krt23	273.81	#N/A	#N/A	0.448	keratin 23
Rnase13	271.37	#N/A	#N/A	98.399	ribonuclease, RNase A family, 13 (non-active)
Atp10b	249.65	#N/A	#N/A	0.031	ATPase, class V, type 10B
Alppl2	248.05	#N/A	#N/A	0.825	alkaline phosphatase, placental-like 2
Foxi1	242	#N/A	#N/A	5.988	forkhead box I1
Sprr1a	235.13	#N/A	#N/A	0.049	small proline-rich protein 1A
Gm5916	229.54	#N/A	#N/A	0.014	predicted gene 5916
Pate2	226.67	#N/A	#N/A	3.339	prostate and testis expressed 2
Defb1	213.4	#N/A	#N/A	3.976	defensin beta 1
Slc14a2	212.64	#N/A	#N/A	1.034	solute carrier family 14 (urea transporter), member 2
Tnp2	203.8	#N/A	#N/A	4.588	transition protein 2
Tecta	201.54	#N/A	#N/A	0.008	tectorin alpha
Hsbp1l1	199.92	#N/A	#N/A	0.826	heat shock factor binding protein 1-like 1
Spink10	197.43	#N/A	#N/A	1.96	serine peptidase inhibitor, Kazal type 10
Wbscr25	197.37	#N/A	#N/A	1.43	Williams Beuren syndrome chromosome region 25 (human)
Fut1	196.87	#N/A	#N/A	3.105	fucosyltransferase 1
Zfp648	182.76	#N/A	#N/A	3.427	zinc finger protein 648
Agr2	173.33	#N/A	#N/A	52.496	anterior gradient 2
Cldn8	172.4	#N/A	#N/A	2.867	claudin 8
Bglap3	169.25	#N/A	#N/A	7.991	bone gamma-carboxyglutamate protein 3
Spint3	169.07	#N/A	#N/A	0.144	serine peptidase inhibitor, Kunitz type, 3
Myo3b	166.4	#N/A	#N/A	1.096	myosin IIIB
4930563D23Rik	165.61	#N/A	#N/A	0.345	RIKEN cDNA 4930563D23 gene
Eddm3b	160.58	#N/A	#N/A	21.225	epididymal protein 3B
Slc38a5	153.13	#N/A	#N/A	108.636	solute carrier family 38, member 5
Odam	151.02	#N/A	#N/A	0.052	odontogenic, ameloblast asssociated
Trpc5os	141.19	#N/A	#N/A	1.291	predicted gene 15070
Wfdc15b	140.99	#N/A	#N/A	14.998	WAP four-disulfide core domain 15B
Slco4c1	140.9	#N/A	#N/A	0.184	solute carrier organic anion transporter family, member 4C1
Asb18	140.6	#N/A	#N/A	0.01	ankyrin repeat and SOCS box-containing 18
4930571K23Rik	140.59	#N/A	#N/A	1.264	RIKEN cDNA 4930571K23 gene
Atp8b3	140.35	#N/A	#N/A	0.709	ATPase, class I, type 8B, member 3
Ccdc183	135.16	#N/A	#N/A	1.642	coiled-coil domain containing 183
Wfdc6a	132.18	#N/A	#N/A	1.315	WAP four-disulfide core domain 6A
Rpl3l	128.19	#N/A	#N/A	0.948	ribosomal protein L3-like
Akr1b7	126.78	#N/A	#N/A	0.156	aldo-keto reductase family 1, member B7
Ido1	126.64	#N/A	#N/A	77.279	indoleamine 2,3-dioxygenase 1
Cpne5	123.56	#N/A	#N/A	4.786	copine V
Mfsd2a	121.66	#N/A	#N/A	1.543	major facilitator superfamily domain containing 2A
Wfdc8	121.5	#N/A	#N/A	40.843	WAP four-disulfide core domain 8
Acbd7	121.47	#N/A	#N/A	0.878	acyl-Coenzyme A binding domain containing 7
Defb26	119.84	#N/A	#N/A	0.123	defensin beta 26
Akap4	119.66	#N/A	#N/A	0.913	A kinase (PRKA) anchor protein 4
Iqcf3	115.09	#N/A	#N/A	0.87	IQ motif containing F3
Gcnt4	113.53	#N/A	#N/A	0.074	glucosaminyl (N-acetyl) transferase 4, core 2 (beta-1,6-N-acetylglucosaminyltransferase)
Krt15	109.12	#N/A	#N/A	2.417	keratin 15
Fam169a	108.05	#N/A	#N/A	0.475	family with sequence similarity 169, member A
Rprm	105.04	#N/A	#N/A	0.661	reprimo, TP53 dependent G2 arrest mediator candidate
Panx2	104.99	#N/A	#N/A	0.41	pannexin 2
Vsig1	103.04	#N/A	#N/A	0.414	V-set and immunoglobulin domain containing 1
Sprr2a2	100.38	#N/A	#N/A	0.025	small proline-rich protein 2A2
Gm933	99.49	#N/A	#N/A	2.538	predicted gene 933
Cldn4	98.56	#N/A	#N/A	4.393	claudin 4
Rbbp8nl	95.98	#N/A	#N/A	0.299	RBBP8 N-terminal like
Rasef	93.84	#N/A	#N/A	0.883	RAS and EF hand domain containing
Teddm1b	93.24	#N/A	#N/A	28.62	predicted gene 5531
Prm1	90.44	#N/A	#N/A	4.765	protamine 1
Trpc2	88.14	0.00035	0.00601	0	transient receptor potential cation channel, subfamily C, member 2
Pgk2	87.88	#N/A	#N/A	0.72	phosphoglycerate kinase 2
Anxa13	86.36	#N/A	#N/A	0.375	annexin A13
1700029F12Rik	86.27	#N/A	#N/A	0.474	RIKEN cDNA 1700029F12 gene
Odf1	85.6	#N/A	#N/A	2.944	outer dense fiber of sperm tails 1
Tppp2	85.28	#N/A	#N/A	1.087	tubulin polymerization-promoting protein family member 2
4933415F23Rik	83.95	#N/A	#N/A	0.428	RIKEN cDNA 4933415F23 gene
Grhl2	83.16	#N/A	#N/A	2.048	grainyhead-like 2 (Drosophila)
Gsdmc2	79.54	#N/A	#N/A	0	gasdermin C2
Lingo1	78.17	#N/A	#N/A	7.045	leucine rich repeat and Ig domain containing 1
Prm2	77.47	#N/A	#N/A	17.715	protamine 2
Spert	77.16	#N/A	#N/A	0.323	spermatid associated
Gm6644	76.55	#N/A	#N/A	0	Akr1b3 pseudogene
Prr30	75.59	#N/A	#N/A	0.457	RIKEN cDNA 1700110M21 gene
9130230L23Rik	74.44	#N/A	#N/A	5.946	RIKEN cDNA 9130230L23 gene
H1fnt	74.4	#N/A	#N/A	0.48	H1 histone family, member N, testis-specific
Xkr7	74.4	#N/A	#N/A	0	X Kell blood group precursor related family member 7 homolog
Sptssb	74.26	#N/A	#N/A	0.022	serine palmitoyltransferase, small subunit B
BB014433	73.32	#N/A	#N/A	0.265	expressed sequence BB014433
Tfap2c	73.06	#N/A	#N/A	0.485	transcription factor AP-2, gamma
Defb29	72.44	#N/A	#N/A	30.064	defensin beta 29
1700012A03Rik	72.24	#N/A	#N/A	0.572	RIKEN cDNA 1700012A03 gene
March10	71.31	#N/A	#N/A	0.239	membrane-associated ring finger (C3HC4) 10
Gria2	71.24	#N/A	#N/A	0.012	glutamate receptor, ionotropic, AMPA2 (alpha 2)
Atp6v1b1	70.2	#N/A	#N/A	0.713	ATPase, H+ transporting, lysosomal V1 subunit B1
Hspb9	70.14	#N/A	#N/A	1.058	heat shock protein, alpha-crystallin-related, B9
4922502D21Rik	69.01	#N/A	#N/A	0.269	RIKEN cDNA 4922502D21 gene
Ubl4b	67.93	#N/A	#N/A	0.298	ubiquitin-like 4B
Slc35f2	67.52	#N/A	#N/A	4.89	solute carrier family 35, member F2
1700034I23Rik	65.77	#N/A	#N/A	0.189	FUN14 domain containing 2 pseudogene
Gm11780	65.77	#N/A	#N/A	0.162	predicted gene 11780
Fam196b	65.19	#N/A	#N/A	0	family with sequence similarity 196, member B
Gm26688	64.7	#N/A	#N/A	0.697	Derived by automated computational analysis using gene prediction method: Gnomon.
Cyp17a1	63.93	#N/A	#N/A	0.825	cytochrome P450, family 17, subfamily a, polypeptide 1
Zmat4	63.58	#N/A	#N/A	0.006	zinc finger, matrin type 4
Muc20	63.18	#N/A	#N/A	0.946	mucin 20
Ltf	60.81	#N/A	#N/A	0.195	lactotransferrin
Atp6v1g3	60.4	#N/A	#N/A	2.09	ATPase, H+ transporting, lysosomal V1 subunit G3
Foxa1	59.33	#N/A	#N/A	1.053	forkhead box A1
Defb13	56.07	#N/A	#N/A	5.029	defensin beta 13
Defb43	55.91	#N/A	#N/A	0.195	defensin beta 43
Ubqln3	55.91	#N/A	#N/A	0.271	ubiquilin 3
Tfap2a	55.68	#N/A	#N/A	2.552	transcription factor AP-2, alpha
Dmrtb1	55.1	#N/A	#N/A	0.858	DMRT-like family B with proline-rich C-terminal, 1
Lypd3	53.83	0.058	0.224	0	Ly6/Plaur domain containing 3
Atp13a4	53.46	#N/A	#N/A	0.06	ATPase type 13A4
4930407I10Rik	52.91	#N/A	#N/A	0.054	RIKEN cDNA 4930407I10 gene
Fscb	52.84	#N/A	#N/A	0.105	fibrous sheath CABYR binding protein
D430041D05Rik	52.83	#N/A	#N/A	0.39	RIKEN cDNA D430041D05 gene
Atp4a	51.73	#N/A	#N/A	2.316	ATPase, H+/K+ exchanging, gastric, alpha polypeptide
Tnp1	51.61	#N/A	#N/A	3.747	transition protein 1
Spock1	51.41	#N/A	#N/A	2.958	sparc/osteonectin, cwcv and kazal-like domains proteoglycan 1
Dgkk	51.35	#N/A	#N/A	0.006	diacylglycerol kinase kappa
Mup6	50.95	#N/A	#N/A	0.048	major urinary protein 6
Gpr82	50.58	#N/A	#N/A	0.39	G protein-coupled receptor 82
Nt5c1b	50.27	#N/A	#N/A	0.424	5'-nucleotidase, cytosolic IB
Snx31	49.9	#N/A	#N/A	0.023	sorting nexin 31
Prom2	49.72	#N/A	#N/A	55.565	prominin 2
Gsg1	49.28	#N/A	#N/A	2.23	germ cell-specific gene 1
Pcdh10	48.62	#N/A	#N/A	0.422	protocadherin 10
Myh13	48.53	#N/A	#N/A	0.291	myosin, heavy polypeptide 13, skeletal muscle
Cuzd1	47.75	#N/A	#N/A	137.425	CUB and zona pellucida-like domains 1
Dapl1	47.68	#N/A	#N/A	0.135	death associated protein-like 1
Elf5	47.64	#N/A	#N/A	0.313	E74-like factor 5
Actl7a	47.47	#N/A	#N/A	0.227	actin-like 7a
Lrrc26	47.12	0.0315	0.149	0	leucine rich repeat containing 26
Glrp1	46.91	#N/A	#N/A	0.678	glutamine repeat protein 1
Gpa33	46.81	0.0675	0.248	0	glycoprotein A33 (transmembrane)
Gm3434	46.37	#N/A	#N/A	0	predicted gene 3434
Krt17	44.53	#N/A	#N/A	0.195	keratin 17
Ascl4	44.45	#N/A	#N/A	0.02	achaete-scute complex homolog 4 (Drosophila)
AI507597	44.23	#N/A	#N/A	0.369	expressed sequence AI507597
BC048546	44.23	#N/A	#N/A	2.198	cDNA sequence BC048546
Fam46d	44.22	#N/A	#N/A	0.15	family with sequence similarity 46, member D
Tmem150c	44.2	#N/A	#N/A	14.034	transmembrane protein 150C
Ivl	44.17	#N/A	#N/A	0	involucrin
9230102K24Rik	43.84	#N/A	#N/A	0.022	RIKEN cDNA 9230102K24 gene
Frem3	43.14	#N/A	#N/A	0	Fras1 related extracellular matrix protein 3
Ttbk1	43.06	#N/A	#N/A	0.102	tau tubulin kinase 1
Shh	42.88	0.00255	0.0266	0.649	sonic hedgehog
Pax2	42.82	#N/A	#N/A	9.159	paired box 2
Spem1	42.8	#N/A	#N/A	1.009	sperm maturation 1
Fscn3	42.64	#N/A	#N/A	0.315	fascin homolog 3, actin-bundling protein, testicular (Strongylocentrotus purpuratus)
1700013G24Rik	42.62	#N/A	#N/A	0.634	RIKEN cDNA 1700013G24 gene
Gm5893	42.08	#N/A	#N/A	0.127	predicted gene 5893
Gm32511	42.06	#N/A	#N/A	0.231	Derived by automated computational analysis using gene prediction method: Gnomon.
Abo	41.65	#N/A	#N/A	0.521	ABO blood group (transferase A, alpha 1-3-N-acetylgalactosaminyltransferase, transferase B, alpha 1-3-galactosyltransferase)
Mroh4	41.17	#N/A	#N/A	0.074	maestro heat-like repeat family member 4
Gm10823	40.98	#N/A	#N/A	0	predicted gene 10823
Tssk2	40.8	#N/A	#N/A	0.493	testis-specific serine kinase 2
Ovol1	40.23	#N/A	#N/A	0.159	OVO homolog-like 1 (Drosophila)
Aqp6	40.19	#N/A	#N/A	0.677	aquaporin 6
Gfra1	40.06	#N/A	#N/A	13.184	glial cell line derived neurotrophic factor family receptor alpha 1
Lipk	39.9	#N/A	#N/A	0	lipase, family member K
Gm4861	39.9	#N/A	#N/A	0	predicted gene 4861
Cyp4a30b	39.9	#N/A	#N/A	0	cytochrome P450, family 4, subfamily a, polypeptide 30b, pseudogene
Mfrp	39.82	#N/A	#N/A	14.637	membrane-type frizzled-related protein
Grhl3	39.69	#N/A	#N/A	0.006	grainyhead-like 3 (Drosophila)
Ldhc	39.46	#N/A	#N/A	0.799	lactate dehydrogenase C
Rab26	38.41	#N/A	#N/A	0.189	RAB26, member RAS oncogene family
4930503B20Rik	38.19	#N/A	#N/A	0.269	RIKEN cDNA 4930503B20 gene
Obp2b	37.75	#N/A	#N/A	0	odorant binding protein 2B
Arfgef3	37.56	#N/A	#N/A	0.113	DNA segment, Chr 10, Brigham & Women's Genetics 1379 expressed
Cemip	37.52	#N/A	#N/A	0.538	cell migration inducing protein, hyaluronan binding
Frmpd4	37.29	#N/A	#N/A	0.607	FERM and PDZ domain containing 4
Muc4	37.28	#N/A	#N/A	0.035	mucin 4
Prdx6b	37.16	#N/A	#N/A	0.211	peroxiredoxin 6B
4933402J07Rik	36.67	#N/A	#N/A	0.222	RIKEN cDNA 4933402J07 gene
Bpi	36.65	#N/A	#N/A	0.379	bactericidal permeablility increasing protein
SV40	36.06	9.05e-06	#N/A	0	-
Rbm11	35.65	#N/A	#N/A	11.878	RNA binding motif protein 11
1700031M16Rik	35.62	#N/A	#N/A	0.318	RIKEN cDNA 1700031M16 gene
Theg	35.59	#N/A	#N/A	0.222	testicular haploid expressed gene
Irx1	35.52	#N/A	#N/A	1.369	Iroquois related homeobox 1 (Drosophila)
Gm17727	35.43	#N/A	#N/A	0.23	predicted gene, 17727
Tox3	35.24	#N/A	#N/A	4.044	TOX high mobility group box family member 3
1700016H13Rik	34.71	#N/A	#N/A	0.366	RIKEN cDNA 1700016H13 gene
Myom2	34.67	#N/A	#N/A	0.677	myomesin 2
Oxct2a	34.45	#N/A	#N/A	0.205	3-oxoacid CoA transferase 2A
Dsc2	34.37	#N/A	#N/A	0.897	desmocollin 2
D1Pas1	34.05	#N/A	#N/A	0.083	DNA segment, Chr 1, Pasteur Institute 1
Fgf12	33.52	#N/A	#N/A	0.407	fibroblast growth factor 12
Aldoart2	33.12	#N/A	#N/A	0.34	aldolase 1 A, retrogene 2
Prss39	32.37	#N/A	#N/A	0.155	protease, serine 39
Gm13003	32.36	#N/A	#N/A	0.098	predicted gene 13003
Edar	31.63	#N/A	#N/A	0.535	ectodysplasin-A receptor
Hoxb1	31.14	#N/A	#N/A	0.011	homeobox B1
Adgrg7	30.8	#N/A	#N/A	0.186	G protein-coupled receptor 128
Plekhd1os	30.57	#N/A	#N/A	0.4	pleckstrin homology domain containing, family D (with coiled-coil domains) member 1, opposite strand
1700027A15Rik	30.45	#N/A	#N/A	1.046	RIKEN cDNA 1700027A15 gene
A330093E20Rik	30.21	#N/A	#N/A	0.019	RIKEN cDNA A330093E20 gene
Actrt2	29.85	#N/A	#N/A	0.259	actin-related protein T2
Ido2	29.57	#N/A	#N/A	0.417	indoleamine 2,3-dioxygenase 2
Psca	29.54	#N/A	#N/A	0.148	prostate stem cell antigen
Mcf2	29.5	#N/A	#N/A	0.246	mcf.2 transforming sequence
Rpl37rt	29.44	7.26e-05	0.00173	6.555	predicted gene 13826
Clcnkb	29.36	#N/A	#N/A	0.959	chloride channel Kb
Ovol2	29.34	0.0684	#N/A	0.169	ovo-like 2 (Drosophila)
5033403H07Rik	29.18	#N/A	#N/A	1.55	RIKEN cDNA 5033403H07 gene
Unc5d	29.13	#N/A	#N/A	0	unc-5 homolog D (C. elegans)
Dmrta1	28.88	0.000806	0.0113	0.01	doublesex and mab-3 related transcription factor like family A1
Nptx1	28.65	#N/A	#N/A	2.647	neuronal pentraxin 1
Txndc2	28.54	#N/A	#N/A	0.815	thioredoxin domain containing 2 (spermatozoa)
Kif2b	28.05	#N/A	#N/A	0.09	kinesin family member 2B
4930442L01Rik	28.05	#N/A	#N/A	0.266	RIKEN cDNA 4930442L01 gene
1700018G05Rik	28.05	#N/A	#N/A	2.452	RIKEN cDNA 1700018G05 gene
Ankrd22	28.01	#N/A	#N/A	0.013	ankyrin repeat domain 22
Syt8	27.85	0.0143	0.0882	0.017	synaptotagmin VIII
Fam25c	27.74	#N/A	#N/A	0	family with sequence similarity 25, member C
Tcp10c	27.61	#N/A	#N/A	0.217	t-complex protein 10c
9230102O04Rik	27.61	#N/A	#N/A	0.031	RIKEN cDNA 9230102O04 gene
Svs4	27.02	0.00616	0.0499	0.122	seminal vesicle secretory protein 4
Vip	26.97	#N/A	#N/A	0	vasoactive intestinal polypeptide
4930412O13Rik	26.93	#N/A	#N/A	2.628	RIKEN cDNA 4930412O13 gene
Serinc2	26.9	#N/A	#N/A	1.132	serine incorporator 2
Lrrc74a	26.75	#N/A	#N/A	0.136	predicted gene 6772
Lamp5	26.75	#N/A	#N/A	0.228	lysosomal-associated membrane protein family, member 5
Enpp1	26.69	#N/A	#N/A	30.757	ectonucleotide pyrophosphatase/phosphodiesterase 1
Atp12a	25.96	#N/A	#N/A	1.696	ATPase, H+/K+ transporting, nongastric, alpha polypeptide
Ccdc54	25.94	#N/A	#N/A	0.179	coiled-coil domain containing 54
Klk1b5	25.89	#N/A	#N/A	0.337	kallikrein 1-related peptidase b5
Fam184b	25.54	#N/A	#N/A	0.223	family with sequence similarity 184, member B
Panct2	25.22	#N/A	#N/A	0.083	pluripotency-associated noncoding transcript 2
Pantr1	25	#N/A	#N/A	1.444	RIKEN cDNA 2610017I09 gene
Pabpc2	24.97	#N/A	#N/A	0.129	poly(A) binding protein, cytoplasmic 2
Tuba3a	24.86	#N/A	#N/A	0.469	tubulin, alpha 3A
Tchhl1	24.81	#N/A	#N/A	0.182	trichohyalin-like 1
Gm15056	24.81	#N/A	#N/A	1.848	predicted gene 15056
Otof	24.65	#N/A	#N/A	1.781	otoferlin
Crisp2	24.61	#N/A	#N/A	0.82	cysteine-rich secretory protein 2
Tmed6	24.42	#N/A	#N/A	4.259	transmembrane emp24 protein transport domain containing 6
Ism2	24.21	#N/A	#N/A	0.283	isthmin 2 homolog (zebrafish)
2310034O05Rik	24	#N/A	#N/A	1.644	RIKEN cDNA 2310034O05 gene
Defb19	23.74	#N/A	#N/A	1.357	defensin beta 19
Ptgds	23.65	#N/A	#N/A	119.713	prostaglandin D2 synthase (brain)
Wfdc3	23.59	#N/A	#N/A	0.063	WAP four-disulfide core domain 3
Spink2	23.56	#N/A	#N/A	123.991	serine peptidase inhibitor, Kazal type 2
Oxct2b	23.54	#N/A	#N/A	0.356	3-oxoacid CoA transferase 2B
Fam205c	23.52	#N/A	#N/A	0.138	cDNA sequence BC049635
Tssk3	23.51	#N/A	#N/A	0.389	testis-specific serine kinase 3
Iqcf4	23.51	#N/A	#N/A	0.382	IQ motif containing F4
Spata32	22.84	#N/A	#N/A	0.194	spermatogenesis associated 32
Elovl4	22.64	#N/A	#N/A	0.095	elongation of very long chain fatty acids (FEN1/Elo2, SUR4/Elo3, yeast)-like 4
Edn3	22.6	#N/A	#N/A	1.147	endothelin 3
Tgm5	22.46	#N/A	#N/A	0.006	transglutaminase 5
Nxph4	22.3	#N/A	#N/A	1.205	neurexophilin 4
1810019D21Rik	22.06	#N/A	#N/A	6.84	RIKEN cDNA 1810019D21 gene
Slc7a11	21.98	#N/A	#N/A	1.723	solute carrier family 7 (cationic amino acid transporter, y+ system), member 11
Plekhd1	21.58	#N/A	#N/A	0.963	pleckstrin homology domain containing, family D (with coiled-coil domains) member 1
Elovl2	21.53	#N/A	#N/A	2.808	elongation of very long chain fatty acids (FEN1/Elo2, SUR4/Elo3, yeast)-like 2
Tbx3os2	21.46	#N/A	#N/A	1.134	T-box 3, opposite strand 2
Lipg	21.41	#N/A	#N/A	31.337	lipase, endothelial
Slfnl1	21.39	#N/A	#N/A	0.26	schlafen like 1
Pate4	21.36	0.044	#N/A	0.022	prostate and testis expressed 4
Slco4a1	20.95	#N/A	#N/A	1.229	solute carrier organic anion transporter family, member 4a1
Cdh20	20.83	#N/A	#N/A	0.007	cadherin 20
Lrrc63	20.83	#N/A	#N/A	0.114	leucine rich repeat containing 63
Htr5b	20.69	#N/A	#N/A	0.045	5-hydroxytryptamine (serotonin) receptor 5B
Plekhs1	20.6	#N/A	#N/A	2.496	pleckstrin homology domain containing, family S member 1
Cdh17	20.53	#N/A	#N/A	0.658	cadherin 17
Cyp4f40	20.51	0.152	#N/A	0	cytochrome P450, family 4, subfamily f, polypeptide 40
Nxf3	20.18	#N/A	#N/A	8.225	nuclear RNA export factor 3
Upk2	20.03	#N/A	#N/A	0.13	uroplakin 2
Spata3	19.96	#N/A	#N/A	6.847	spermatogenesis associated 3
P2rx2	19.91	#N/A	#N/A	5.14	purinergic receptor P2X, ligand-gated ion channel, 2
Ramp3	19.8	#N/A	#N/A	23.767	receptor (calcitonin) activity modifying protein 3
Dkkl1	19.48	#N/A	#N/A	0.448	dickkopf-like 1
Pou3f1	19.43	#N/A	#N/A	0.299	POU domain, class 3, transcription factor 1
Tmem247	19.42	#N/A	#N/A	0	transmembrane protein 247
Tcp10a	19.22	#N/A	#N/A	0.243	t-complex protein 10a
Anks1b	19.07	#N/A	#N/A	0.276	ankyrin repeat and sterile alpha motif domain containing 1B
Slc34a2	19.03	#N/A	#N/A	4.1	solute carrier family 34 (sodium phosphate), member 2
Hoxa11os	18.91	0.113	#N/A	1.528	homeobox A11, opposite strand
Hgfac	18.84	#N/A	#N/A	0.412	hepatocyte growth factor activator
Golt1a	18.75	#N/A	#N/A	0.745	golgi transport 1 homolog A (S. cerevisiae)
Tsga13	18.65	#N/A	#N/A	0.01	testis specific gene A13
Ap1s2	18.64	#N/A	#N/A	62.186	adaptor-related protein complex 1, sigma 2 subunit
AU015791	18.39	#N/A	#N/A	0.486	expressed sequence AU015791
Slc26a7	18.36	0.168	#N/A	0	solute carrier family 26, member 7
Rhpn1	18.31	#N/A	#N/A	6.09	rhophilin, Rho GTPase binding protein 1
St14	18.27	#N/A	#N/A	8.832	suppression of tumorigenicity 14 (colon carcinoma)
Esrp2	18	#N/A	#N/A	5.558	epithelial splicing regulatory protein 2
Actg2	17.92	#N/A	#N/A	14.675	actin, gamma 2, smooth muscle, enteric
Ccdc129	17.84	#N/A	#N/A	0.003	coiled-coil domain containing 129
Tgm3	17.73	1.03e-08	1.19e-06	0.106	transglutaminase 3, E polypeptide
Spata20	17.72	#N/A	#N/A	0.74	spermatogenesis associated 20
Scx	17.57	#N/A	#N/A	1.255	scleraxis
Ofcc1	17.56	2.23e-05	0.000676	0.023	orofacial cleft 1 candidate 1
Serpinb5	17.44	#N/A	#N/A	0.307	serine (or cysteine) peptidase inhibitor, clade B, member 5
2610528J11Rik	17.43	#N/A	#N/A	2.527	RIKEN cDNA 2610528J11 gene
D830032E09Rik	17.27	0.178	#N/A	0	RIKEN cDNA D830032E09 gene
Upk3a	17.26	#N/A	#N/A	0.148	uroplakin 3A
Serpinf2	17.23	#N/A	#N/A	3.139	serine (or cysteine) peptidase inhibitor, clade F, member 2
Obp2a	17.23	#N/A	#N/A	0.207	odorant binding protein 2A
Gm16617	17.06	#N/A	#N/A	0.978	predicted gene, 16617
Sppl2c	17.04	#N/A	#N/A	0.145	signal peptide peptidase 2C
Car12	17.04	#N/A	#N/A	2.306	carbonic anyhydrase 12
Kcnc4	17.03	#N/A	#N/A	3.994	potassium voltage gated channel, Shaw-related subfamily, member 4
Rnf186	16.88	#N/A	#N/A	1.485	ring finger protein 186
Lcn2	16.83	#N/A	#N/A	89.899	lipocalin 2
Stx19	16.76	#N/A	#N/A	0.038	syntaxin 19
Mal	16.7	#N/A	#N/A	9.534	myelin and lymphocyte protein, T cell differentiation protein
Mpped2	16.51	#N/A	#N/A	0.53	metallophosphoesterase domain containing 2
2610318N02Rik	16.32	#N/A	#N/A	0.688	RIKEN cDNA 2610318N02 gene
Defb9	16.19	0.188	#N/A	0	defensin beta 9
Fer1l4	16.15	0.173	0.435	0.041	fer-1-like 4 (C. elegans)
Asb11	16.1	#N/A	#N/A	9.005	ankyrin repeat and SOCS box-containing 11
Irgc1	16.08	#N/A	#N/A	0.394	immunity-related GTPase family, cinema 1
Tsix	16.02	#N/A	#N/A	0.008	X (inactive)-specific transcript, opposite strand
Irs4	16.02	#N/A	#N/A	0.051	insulin receptor substrate 4
Vwa2	15.98	#N/A	#N/A	0.956	von Willebrand factor A domain containing 2
Kcnk1	15.88	#N/A	#N/A	20.463	potassium channel, subfamily K, member 1
Rgs9	15.85	#N/A	#N/A	3.086	regulator of G-protein signaling 9
Dnase2b	15.84	#N/A	#N/A	0.161	deoxyribonuclease II beta
Arnt2	15.79	#N/A	#N/A	3.202	aryl hydrocarbon receptor nuclear translocator 2
Zfp541	15.54	0.176	#N/A	0.053	zinc finger protein 541
Gldc	15.39	#N/A	#N/A	2.182	glycine decarboxylase
C77370	15.27	#N/A	#N/A	0.389	expressed sequence C77370
0610040F04Rik	15.17	#N/A	#N/A	0.189	RIKEN cDNA 0610040F04 gene
Cdcp1	15.16	#N/A	#N/A	1.673	CUB domain containing protein 1
Cpn1	15.15	#N/A	#N/A	1.595	carboxypeptidase N, polypeptide 1
Pcdha9	15.13	0.199	#N/A	0	protocadherin alpha 9
Derl3	15.11	#N/A	#N/A	6.939	Der1-like domain family, member 3
Pabpc6	15.11	0.199	#N/A	0.074	poly(A) binding protein, cytoplasmic 6
Slc45a1	15.11	0.199	#N/A	0.244	solute carrier family 45, member 1
5730457N03Rik	15.11	0.199	#N/A	0.835	RIKEN cDNA 5730457N03 gene
Sult2b1	15.08	#N/A	#N/A	2.067	sulfotransferase family, cytosolic, 2B, member 1
Ugt1a9	15.03	0.153	#N/A	0	UDP glucuronosyltransferase 1 family, polypeptide A9
Slc7a5	14.99	#N/A	#N/A	23.251	solute carrier family 7 (cationic amino acid transporter, y+ system), member 5
2900092D14Rik	14.98	#N/A	#N/A	0.521	RIKEN cDNA 2900092D14 gene
Wee2	14.93	#N/A	#N/A	0.028	WEE1 homolog 2 (S. pombe)
Sptbn2	14.88	#N/A	#N/A	0.779	spectrin beta, non-erythrocytic 2
Lmntd2	14.87	#N/A	#N/A	1.352	RIKEN cDNA 1600016N20 gene
Cldn3	14.79	#N/A	#N/A	27.254	claudin 3
Zfp804b	14.6	#N/A	#N/A	0.003	zinc finger protein 804B
Crabp2	14.58	#N/A	#N/A	0.09	cellular retinoic acid binding protein II
Galnt13	14.52	#N/A	#N/A	0.048	UDP-N-acetyl-alpha-D-galactosamine:polypeptide N-acetylgalactosaminyltransferase 13
Adamdec1	14.49	#N/A	#N/A	0.07	ADAM-like, decysin 1
Fam71a	14.45	0.0879	#N/A	0.005	family with sequence similarity 71, member A
Esrp1	14.39	#N/A	#N/A	3.145	epithelial splicing regulatory protein 1
Ap1m2	14.27	#N/A	#N/A	7.128	adaptor protein complex AP-1, mu 2 subunit
Spdef	14.21	0.08	#N/A	0.558	SAM pointed domain containing ets transcription factor
Gm14744	14.03	0.212	#N/A	0	predicted gene 14744
Ccno	13.99	#N/A	#N/A	4.42	cyclin O
Mup2	13.98	0.026	#N/A	3.763	major urinary protein 2
Defb38	13.79	0.214	#N/A	0.059	defensin beta 38
E030018B13Rik	13.68	0.00234	0.0251	0.179	RIKEN cDNA E030018B13 gene
Entpd3	13.66	#N/A	#N/A	0.48	ectonucleoside triphosphate diphosphohydrolase 3
Npc1l1	13.59	#N/A	#N/A	0.111	NPC1-like 1
Pax8	13.59	#N/A	#N/A	10.514	paired box 8
Crybb1	13.57	#N/A	#N/A	0.838	crystallin, beta B1
C330021F23Rik	13.56	0.00322	0.0315	0.557	RIKEN cDNA C330021F23 gene
Mc4r	13.49	0.219	#N/A	0	melanocortin 4 receptor
Fabp9	13.46	#N/A	#N/A	0.839	fatty acid binding protein 9, testis
4930452B06Rik	13.38	#N/A	#N/A	0.554	RIKEN cDNA 4930452B06 gene
9230105E05Rik	13.33	#N/A	#N/A	0.102	RIKEN cDNA 9230105E05 gene
Ntn5	13.28	#N/A	#N/A	0.019	netrin 5
Akap3	13.14	#N/A	#N/A	0.179	A kinase (PRKA) anchor protein 3
Klrb1c	13.05	#N/A	#N/A	0.949	killer cell lectin-like receptor subfamily B member 1C
Rhox5	12.98	0.226	#N/A	0.853	reproductive homeobox 5
1700016C15Rik	12.96	0.227	#N/A	0	RIKEN cDNA 1700016C15 gene
Spink4	12.96	0.227	#N/A	0	serine peptidase inhibitor, Kazal type 4
1500012K07Rik	12.96	0.227	#N/A	0	RIKEN cDNA 1500012K07 gene
Pou3f3	12.91	#N/A	#N/A	3.804	POU domain, class 3, transcription factor 3
Arhgap40	12.89	#N/A	#N/A	0.073	Rho GTPase activating protein 40
Slitrk3	12.84	0.203	#N/A	0.003	SLIT and NTRK-like family, member 3
Ildr1	12.83	#N/A	#N/A	2.516	immunoglobulin-like domain containing receptor 1
Galr3	12.81	0.197	#N/A	0.018	galanin receptor 3
1700009N14Rik	12.81	#N/A	#N/A	0.945	RIKEN cDNA 1700009N14 gene
Dpp6	12.72	0.0749	0.265	0.147	dipeptidylpeptidase 6
Fosb	12.71	#N/A	#N/A	2.756	FBJ osteosarcoma oncogene B
Bpifc	12.69	#N/A	#N/A	0.157	BPI fold containing family C
Gucy2g	12.68	#N/A	#N/A	0.413	guanylate cyclase 2g
Cdh1	12.66	#N/A	#N/A	6.205	cadherin 1
Slc25a34	12.63	4.84e-10	9.52e-08	0.562	solute carrier family 25, member 34
Rimbp3	12.6	#N/A	#N/A	0.086	RIMS binding protein 3
Gm2083	12.6	0.0269	0.135	4.917	major urinary protein LOC100048885
Tmem30b	12.57	#N/A	#N/A	4.003	transmembrane protein 30B
Egr2	12.48	#N/A	#N/A	9.647	early growth response 2
Slc47a2	12.48	#N/A	#N/A	0.022	solute carrier family 47, member 2
Trank1	12.48	#N/A	#N/A	4.927	tetratricopeptide repeat and ankyrin repeat containing 1
Elovl3	12.46	0.000996	0.0132	0.354	elongation of very long chain fatty acids (FEN1/Elo2, SUR4/Elo3, yeast)-like 3
Cldn7	12.42	#N/A	#N/A	20.347	claudin 7
Col6a4	12.41	#N/A	#N/A	0.25	collagen, type VI, alpha 4
Fga	12.32	#N/A	#N/A	1.949	fibrinogen alpha chain
5730559C18Rik	12.31	#N/A	#N/A	0.834	RIKEN cDNA 5730559C18 gene
Chrdl2	12.29	#N/A	#N/A	0.546	chordin-like 2
Pla2g4f	12.27	#N/A	#N/A	0.124	phospholipase A2, group IVF
Gm11128	12.22	0.238	#N/A	0	predicted gene 11128
Klrb1a	12.2	#N/A	#N/A	2.076	killer cell lectin-like receptor subfamily B member 1A
Pacsin1	12.14	#N/A	#N/A	0.218	protein kinase C and casein kinase substrate in neurons 1
Kcnh3	11.9	#N/A	#N/A	4.028	potassium voltage-gated channel, subfamily H (eag-related), member 3
Cypt12	11.9	#N/A	#N/A	0.067	cysteine-rich perinuclear theca 12
Gm17026	11.89	0.243	#N/A	0	disks large homolog 5-like
Gm30498	11.88	0.243	#N/A	0	Derived by automated computational analysis using gene prediction method: Gnomon.
Kcnmb4	11.77	#N/A	#N/A	1.987	potassium large conductance calcium-activated channel, subfamily M, beta member 4
Asic3	11.7	0.00264	#N/A	0.029	acid-sensing (proton-gated) ion channel 3
Bsnd	11.68	#N/A	#N/A	0.367	Bartter syndrome, infantile, with sensorineural deafness (Barttin)
Gal3st4	11.64	#N/A	#N/A	6.751	galactose-3-O-sulfotransferase 4
Lad1	11.62	#N/A	#N/A	1.776	ladinin
Hsf5	11.58	0.0104	#N/A	0.072	heat shock transcription factor family member 5
Hoxd1	11.58	#N/A	#N/A	0.138	homeobox D1
Kdf1	11.58	#N/A	#N/A	2.61	RIKEN cDNA 1810019J16 gene
Nipal4	11.54	0.00735	0.0559	0.082	NIPA-like domain containing 4
Cited1	11.54	#N/A	#N/A	5.866	Cbp/p300-interacting transactivator with Glu/Asp-rich carboxy-terminal domain 1
Bcl2l14	11.44	#N/A	#N/A	1.015	BCL2-like 14 (apoptosis facilitator)
Mrap2	11.4	0.0399	#N/A	0.156	melanocortin 2 receptor accessory protein 2
Kiss1	11.33	#N/A	#N/A	0.326	KiSS-1 metastasis-suppressor
Gm266	11.31	#N/A	#N/A	2.097	predicted gene 266
Ctnna2	11.28	#N/A	#N/A	0.027	catenin (cadherin associated protein), alpha 2
Etv4	11.19	#N/A	#N/A	0.407	ets variant gene 4 (E1A enhancer binding protein, E1AF)
Syna	11.08	#N/A	#N/A	0.025	syncytin a
Tmem254b	11	0.238	0.522	0.677	transmembrane protein 254b
Tmem102	10.99	#N/A	#N/A	2.045	transmembrane protein 102
Ropn1	10.99	#N/A	#N/A	0.04	ropporin, rhophilin associated protein 1
Clec2l	10.99	#N/A	#N/A	0.951	C-type lectin domain family 2, member L
Slc1a1	10.97	#N/A	#N/A	2.178	solute carrier family 1 (neuronal/epithelial high affinity glutamate transporter, system Xag), member 1
Svs5	10.97	0.0061	0.0495	0.494	seminal vesicle secretory protein 5
Spin2c	10.91	#N/A	#N/A	2.595	spindlin family, member 2C
Gjb6	10.89	0.159	0.416	0.055	gap junction protein, beta 6
Rab25	10.81	#N/A	#N/A	5.093	RAB25, member RAS oncogene family
Pmis2	10.81	0.262	#N/A	0	Pmis2, sperm specific protein
Prss33	10.8	0.262	#N/A	0	protease, serine 33
AY761184	10.8	0.262	#N/A	0.452	cDNA sequence AY761184
Defb35	10.8	0.262	#N/A	2.105	defensin beta 35
Rnf128	10.8	#N/A	#N/A	4.471	ring finger protein 128
Serpina3j	10.77	4.54e-08	4.16e-06	2.228	serine (or cysteine) peptidase inhibitor, clade A (alpha-1 antiproteinase, antitrypsin), member 3J
Bex2	10.75	#N/A	#N/A	26.085	brain expressed X-linked 2
5330417C22Rik	10.72	0.0652	#N/A	2.851	RIKEN cDNA 5330417C22 gene
Mboat2	10.6	#N/A	#N/A	3.133	membrane bound O-acyltransferase domain containing 2
Clu	10.57	#N/A	#N/A	1795.95	clusterin
Tex21	10.55	0.266	#N/A	0.006	testis expressed gene 21
Saxo1	10.55	0.266	#N/A	0.006	family with sequence similarity 154, member A
Slc7a4	10.5	#N/A	#N/A	4.157	solute carrier family 7 (cationic amino acid transporter, y+ system), member 4
Map6d1	10.44	0.252	#N/A	0	MAP6 domain containing 1
Pip5k1b	10.44	#N/A	#N/A	9.993	phosphatidylinositol-4-phosphate 5-kinase, type 1 beta
Ehf	10.44	#N/A	#N/A	7.753	ets homologous factor
Clgn	10.43	#N/A	#N/A	0.308	calmegin
Myh6	10.35	0.0221	0.119	0.018	myosin, heavy polypeptide 6, cardiac muscle, alpha
Prss8	10.32	#N/A	#N/A	7.163	protease, serine 8 (prostasin)
Gdnf	10.26	#N/A	#N/A	0.151	glial cell line derived neurotrophic factor
Snap25	10.26	0.00112	0.0144	0.071	synaptosomal-associated protein 25
Slc17a9	10.23	#N/A	#N/A	3.588	solute carrier family 17, member 9
Tpd52l1	10.15	#N/A	#N/A	12.36	tumor protein D52-like 1
Ccdc64b	10.14	#N/A	#N/A	0.209	coiled-coil domain containing 64B
Hormad2	10.13	0.000167	0.00335	0.06	HORMA domain containing 2
Tcp11	10.12	#N/A	#N/A	2.3	t-complex protein 11
Dkk1	10.11	0.0965	#N/A	0.209	dickkopf homolog 1 (Xenopus laevis)
Serpinb12	10.1	#N/A	#N/A	0.033	serine (or cysteine) peptidase inhibitor, clade B (ovalbumin), member 12
Akr1c19	10.1	#N/A	#N/A	0.66	aldo-keto reductase family 1, member C19
Gm13446	10.09	0.265	#N/A	0	predicted gene 13446
Pgr	10.09	0.165	#N/A	0.006	progesterone receptor
Pkp1	10.01	#N/A	#N/A	0.333	plakophilin 1
Rassf6	10	1.43e-13	6.96e-11	1.087	Ras association (RalGDS/AF-6) domain family member 6
Pdzk1	9.99	#N/A	#N/A	22.097	PDZ domain containing 1
Emid1	9.92	#N/A	#N/A	2.121	EMI domain containing 1
Csmd2	9.9	0.281	#N/A	0.058	CUB and Sushi multiple domains 2
Syt16	9.88	0.281	#N/A	0	synaptotagmin XVI
Bspry	9.86	#N/A	#N/A	4.775	B-box and SPRY domain containing
Tmprss7	9.85	0.0663	#N/A	0.006	transmembrane serine protease 7
Mbnl3	9.81	#N/A	#N/A	5.238	muscleblind-like 3 (Drosophila)
mFc	9.81	0.0426	#N/A	0.077	-
Stk32b	9.75	#N/A	#N/A	0.074	serine/threonine kinase 32B
Mpped1	9.74	0.279	#N/A	0.194	metallophosphoesterase domain containing 1
4933409G03Rik	9.74	0.283	#N/A	0.008	RIKEN cDNA 4933409G03 gene
Afm	9.74	0.284	#N/A	0.186	afamin
Capn8	9.73	#N/A	#N/A	0.284	calpain 8
Srd5a2	9.73	#N/A	#N/A	18.749	steroid 5 alpha-reductase 2
Crygn	9.73	0.284	#N/A	0.396	crystallin, gamma N
Gpr45	9.72	#N/A	#N/A	0.036	G protein-coupled receptor 45
Gm11651	9.72	0.285	#N/A	0.192	predicted gene 11651
9230117E06Rik	9.72	0.285	#N/A	0	RIKEN cDNA 9230117E06 gene
Scrt2	9.72	0.285	#N/A	0.121	scratch homolog 2, zinc finger protein (Drosophila)
Defb40	9.72	0.285	#N/A	0	defensin beta 40
Cnga2	9.68	#N/A	#N/A	0.233	cyclic nucleotide gated channel alpha 2
Epcam	9.64	#N/A	#N/A	29.459	epithelial cell adhesion molecule
Veph1	9.61	#N/A	#N/A	0.323	ventricular zone expressed PH domain-containing 1
Scarna6	9.51	0.0616	#N/A	0.046	small Cajal body-specific RNA 6
Fa2h	9.46	#N/A	#N/A	0.686	fatty acid 2-hydroxylase
Bex4	9.46	#N/A	#N/A	17.566	brain expressed gene 4
Elf3	9.43	#N/A	#N/A	12.777	E74-like factor 3
Tcf7	9.39	#N/A	#N/A	31.274	transcription factor 7, T cell specific
Ttc39d	9.35	#N/A	#N/A	0.161	tetratricopeptide repeat domain 39D
Tdrd5	9.34	#N/A	#N/A	0.031	tudor domain containing 5
Nkx3-1	9.29	0.178	#N/A	5.623	NK-3 transcription factor, locus 1 (Drosophila)
Wnt7b	9.26	#N/A	#N/A	0.884	wingless-related MMTV integration site 7B
Glt1d1	9.21	#N/A	#N/A	0.342	glycosyltransferase 1 domain containing 1
Efcab3	9.16	#N/A	#N/A	0.02	EF-hand calcium binding domain 3
Zfp750	9.06	#N/A	#N/A	2.004	zinc finger protein 750
Cntnap3	9.04	#N/A	#N/A	0.029	contactin associated protein-like 3
Pdzk1ip1	9.03	#N/A	#N/A	23.99	PDZK1 interacting protein 1
Cldn2	8.99	#N/A	#N/A	14.231	claudin 2
Sult6b1	8.97	0.302	#N/A	0	sulfotransferase family, cytosolic, 6B, member 1
Igsf5	8.95	#N/A	#N/A	2.977	immunoglobulin superfamily, member 5
1700049L16Rik	8.93	0.302	#N/A	0.014	hematological and neurological expressed 1-like pseudogene
Gm16063	8.93	0.302	#N/A	1.141	predicted gene 16063
Dlgap1	8.91	#N/A	#N/A	0.509	discs, large (Drosophila) homolog-associated protein 1
Gm20745	8.89	0.165	#N/A	0	predicted gene, 20745
Svs2	8.86	0.183	0.45	0.083	seminal vesicle secretory protein 2
Cblc	8.85	#N/A	#N/A	0.898	Casitas B-lineage lymphoma c
Actrt3	8.82	0.306	#N/A	0	actin related protein T3
Adam3	8.82	#N/A	#N/A	0.337	a disintegrin and metallopeptidase domain 3 (cyritestin)
Tacstd2	8.71	0.123	0.359	0.276	tumor-associated calcium signal transducer 2
Gm19589	8.68	#N/A	#N/A	0.225	predicted gene, 19589
BC021767	8.68	#N/A	#N/A	0.293	cingulin pseudogene
Slc35f4	8.64	0.311	#N/A	0.133	solute carrier family 35, member F4
1700029P11Rik	8.64	0.311	#N/A	0	RIKEN cDNA 1700029P11 gene
Gm14151	8.64	0.311	#N/A	0	predicted gene 14151
Popdc3	8.59	#N/A	#N/A	0.023	popeye domain containing 3
Asb16	8.53	0.311	#N/A	0.204	ankyrin repeat and SOCS box-containing 16
Spint1	8.53	#N/A	#N/A	6.798	serine protease inhibitor, Kunitz type 1
4921539E11Rik	8.53	0.311	#N/A	0.012	RIKEN cDNA 4921539E11 gene
Ugt2b34	8.51	0.313	#N/A	0.202	UDP glucuronosyltransferase 2 family, polypeptide B34
Gabrr1	8.49	#N/A	#N/A	0.045	gamma-aminobutyric acid (GABA) C receptor, subunit rho 1
4930563E18Rik	8.47	0.045	#N/A	0.018	RIKEN cDNA 4930563E18 gene
Il22ra2	8.45	9.42e-10	1.65e-07	0.285	interleukin 22 receptor, alpha 2
Dusp15	8.43	#N/A	#N/A	0.475	dual specificity phosphatase-like 15
Acsm3	8.42	1.25e-10	2.96e-08	14.107	acyl-CoA synthetase medium-chain family member 3
Fut2	8.4	#N/A	#N/A	1.029	fucosyltransferase 2
Vash2	8.38	#N/A	#N/A	2.441	vasohibin 2
Actl7b	8.34	#N/A	#N/A	0.048	actin-like 7b
Spp1	8.3	0.00936	0.0659	0.82	secreted phosphoprotein 1
Aqp3	8.27	#N/A	#N/A	0.22	aquaporin 3
Frem1	8.25	#N/A	#N/A	0.245	Fras1 related extracellular matrix protein 1
Fos	8.17	#N/A	#N/A	11.3	FBJ osteosarcoma oncogene
Ell3	8.17	#N/A	#N/A	0.372	elongation factor RNA polymerase II-like 3
Piwil4	8.14	#N/A	#N/A	0.044	piwi-like RNA-mediated gene silencing 4
Cntnap5b	8.12	0.324	#N/A	0.002	contactin associated protein-like 5B
Gm10267	8.12	0.324	#N/A	0.033	predicted gene 10267
Pglyrp4	8.12	0.324	#N/A	0.005	peptidoglycan recognition protein 4
Slc2a5	8.07	0.00016	0.00326	1.106	solute carrier family 2 (facilitated glucose transporter), member 5
Khdc1a	8.05	#N/A	#N/A	0.073	KH domain containing 1A
Gm31763	8.05	#N/A	#N/A	0.067	Derived by automated computational analysis using gene prediction method: Gnomon.
1700029H14Rik	8.05	#N/A	#N/A	0.797	RIKEN cDNA 1700029H14 gene
Rdh1	8.04	0.00288	0.0291	0.053	retinol dehydrogenase 1 (all trans)
Aspg	8	2.83e-06	0.000126	0.843	asparaginase homolog (S. cerevisiae)
Tmem95	7.95	0.138	#N/A	0.043	transmembrane protein 95
Dab1	7.94	0.0137	0.0856	0.02	disabled 1
Cdh16	7.93	#N/A	#N/A	19.531	cadherin 16
Ddit4l	7.9	#N/A	#N/A	4.07	DNA-damage-inducible transcript 4-like
Capn3	7.89	#N/A	#N/A	2.191	calpain 3
Depdc7	7.84	#N/A	#N/A	4.137	DEP domain containing 7
Gpr55	7.81	0.00305	#N/A	0.026	G protein-coupled receptor 55
Ksr2	7.8	#N/A	#N/A	0.349	kinase suppressor of ras 2
Noxa1	7.79	0.239	#N/A	0.024	NADPH oxidase activator 1
Scel	7.77	#N/A	#N/A	0.52	sciellin
Ano3	7.74	#N/A	#N/A	0.435	anoctamin 3
Ttll10	7.74	#N/A	#N/A	1.077	tubulin tyrosine ligase-like family, member 10
Mum1l1	7.71	#N/A	#N/A	1.242	melanoma associated antigen (mutated) 1-like 1
AA792892	7.69	0.086	#N/A	0.017	expressed sequence AA792892
Elovl6	7.68	0.00013	0.00279	25.631	ELOVL family member 6, elongation of long chain fatty acids (yeast)
Prom1	7.68	#N/A	#N/A	30.673	prominin 1
Pvrl4	7.67	#N/A	#N/A	2.216	poliovirus receptor-related 4
Crb3	7.66	#N/A	#N/A	2.184	crumbs homolog 3 (Drosophila)
4931431C16Rik	7.66	0.0337	0.157	0.032	RIKEN cDNA 4931431C16 gene
Patl2	7.64	0.34	#N/A	0	protein associated with topoisomerase II homolog 2 (yeast)
Wdr64	7.63	#N/A	#N/A	0.018	WD repeat domain 64
Cited4	7.63	#N/A	#N/A	5.351	Cbp/p300-interacting transactivator, with Glu/Asp-rich carboxy-terminal domain, 4
Caln1	7.61	0.341	#N/A	0	calneuron 1
Tuba8	7.61	3.05e-07	2.03e-05	0.935	tubulin, alpha 8
Gldn	7.6	#N/A	#N/A	0.068	gliomedin
Nmur1	7.58	0.211	#N/A	0.011	neuromedin U receptor 1
Mettl11b	7.58	0.342	#N/A	0	methyltransferase like 11B
BC006965	7.57	0.0471	#N/A	0.006	cDNA sequence BC006965
Htr1a	7.57	0.343	#N/A	0	5-hydroxytryptamine (serotonin) receptor 1A
1700012I11Rik	7.57	0.343	#N/A	0	RIKEN cDNA 1700012I11 gene
1700034G24Rik	7.57	0.343	#N/A	0	RIKEN cDNA 1700034G24 gene
Pla2g1b	7.57	0.343	#N/A	0	phospholipase A2, group IB, pancreas
Fam90a1a	7.57	0.343	#N/A	0.133	expressed sequence C86695
Cd52	7.55	#N/A	#N/A	82.763	CD52 antigen
Tsks	7.55	#N/A	#N/A	0.31	testis-specific serine kinase substrate
Chst10	7.54	#N/A	#N/A	1.219	carbohydrate sulfotransferase 10
Pnmt	7.54	#N/A	#N/A	0.169	phenylethanolamine-N-methyltransferase
Gsdmc3	7.53	0.344	#N/A	0	gasdermin C3
Acot5	7.5	0.0306	0.147	0.311	acyl-CoA thioesterase 5
E330023G01Rik	7.5	#N/A	#N/A	0.04	RIKEN cDNA E330023G01 gene
Cntn3	7.47	#N/A	#N/A	0.013	contactin 3
Pgam2	7.45	#N/A	#N/A	0.781	phosphoglycerate mutase 2
Hpdl	7.45	#N/A	#N/A	6.516	4-hydroxyphenylpyruvate dioxygenase-like
Gm6760	7.45	#N/A	#N/A	0.101	predicted gene 6760
Gpr50	7.43	#N/A	#N/A	0.04	G-protein-coupled receptor 50
Phlda2	7.4	#N/A	#N/A	0.111	pleckstrin homology-like domain, family A, member 2
4933428G20Rik	7.4	0.217	#N/A	0.018	RIKEN cDNA 4933428G20 gene
Rab11fip4	7.39	#N/A	#N/A	7.556	RAB11 family interacting protein 4 (class II)
Mir1934	7.38	0.131	#N/A	0.169	microRNA 1934
Allc	7.36	#N/A	#N/A	0.276	allantoicase
Kcnj3	7.33	0.346	#N/A	0.007	potassium inwardly-rectifying channel, subfamily J, member 3
1700001J11Rik	7.33	0.346	#N/A	0.141	ring finger protein 19A pseudogene
Ngp	7.33	0.235	#N/A	0.486	neutrophilic granule protein
D330045A20Rik	7.33	#N/A	#N/A	0.101	RIKEN cDNA D330045A20 gene
1700024P04Rik	7.32	0.347	#N/A	0.048	RIKEN cDNA 1700024P04 gene
1700042G07Rik	7.32	0.347	#N/A	0.058	RIKEN cDNA 1700042G07 gene
Kcne1	7.31	0.164	#N/A	0.011	potassium voltage-gated channel, Isk-related subfamily, member 1
Hdhd1a	7.31	0.349	#N/A	0.011	haloacid dehalogenase-like hydrolase domain containing 1A
Hap1	7.3	#N/A	#N/A	2.877	huntingtin-associated protein 1
Tcp10b	7.23	0.000975	0.013	0.464	t-complex protein 10b
Ptprn2	7.2	#N/A	#N/A	0.264	protein tyrosine phosphatase, receptor type, N polypeptide 2
Dmrtc1a	7.2	#N/A	#N/A	4.359	DMRT-like family C1a
Lgals6	7.2	0.0346	0.159	0.354	lectin, galactose binding, soluble 6
Zim1	7.19	#N/A	#N/A	0.207	zinc finger, imprinted 1
Pdilt	7.19	0.355	#N/A	0	protein disulfide isomerase-like, testis expressed
Cyb561	7.17	#N/A	#N/A	110.343	cytochrome b-561
Tdrd6	7.17	#N/A	#N/A	0.086	tudor domain containing 6
Ap3b2	7.17	#N/A	#N/A	8.245	adaptor-related protein complex 3, beta 2 subunit
Kcnh8	7.16	#N/A	#N/A	0.555	potassium voltage-gated channel, subfamily H (eag-related), member 8
Fhl4	7.14	#N/A	#N/A	0.878	four and a half LIM domains 4
Sim1	7.1	#N/A	#N/A	0.265	single-minded homolog 1 (Drosophila)
Necab1	7.1	#N/A	#N/A	0.154	N-terminal EF-hand calcium binding protein 1
Hnf1b	7.06	#N/A	#N/A	4.386	HNF1 homeobox B
Shc4	7.06	#N/A	#N/A	0.299	SHC (Src homology 2 domain containing) family, member 4
Il27	7.06	0.238	#N/A	0	interleukin 27
Iapp	7.01	#N/A	#N/A	0.098	islet amyloid polypeptide
Scube1	7	#N/A	#N/A	3.868	signal peptide, CUB domain, EGF-like 1
Wfdc2	6.99	0.00354	0.0336	1.028	WAP four-disulfide core domain 2
Pla2g5	6.99	#N/A	#N/A	0.524	phospholipase A2, group V
Creg2	6.98	#N/A	#N/A	0.518	cellular repressor of E1A-stimulated genes 2
Ocln	6.97	#N/A	#N/A	1.683	occludin
Rnf180	6.97	#N/A	#N/A	2.603	ring finger protein 180
Edaradd	6.96	#N/A	#N/A	0.234	EDAR (ectodysplasin-A receptor)-associated death domain
Nags	6.91	#N/A	#N/A	0.037	N-acetylglutamate synthase
Slit1	6.91	#N/A	#N/A	0.93	slit homolog 1 (Drosophila)
Trpm3	6.89	#N/A	#N/A	3.093	transient receptor potential cation channel, subfamily M, member 3
Fcrl5	6.89	0.149	#N/A	0.016	Fc receptor-like 5
Fxyd4	6.88	0.27	#N/A	0.075	FXYD domain-containing ion transport regulator 4
9030625G05Rik	6.87	#N/A	#N/A	0.181	RIKEN cDNA 9030625G05 gene
Crybb2	6.87	0.367	#N/A	0	crystallin, beta B2
Iqcf1	6.86	#N/A	#N/A	0.072	IQ motif containing F1
Chrm2	6.85	0.0633	#N/A	0.006	cholinergic receptor, muscarinic 2, cardiac
4933411K16Rik	6.84	#N/A	#N/A	2.88	RIKEN cDNA 4933411K16 gene
0610005C13Rik	6.84	0.00599	0.0489	1.192	RIKEN cDNA 0610005C13 gene
Ffar1	6.83	0.369	#N/A	0	free fatty acid receptor 1
Hs3st5	6.82	0.123	#N/A	0.005	heparan sulfate (glucosamine) 3-O-sulfotransferase 5
Dbil5	6.8	#N/A	#N/A	3.334	diazepam binding inhibitor-like 5
Gm21859	6.79	0.227	#N/A	0.012	Derived by automated computational analysis using gene prediction method: Gnomon.
Cyp2j12	6.78	0.0332	#N/A	0.019	cytochrome P450, family 2, subfamily j, polypeptide 12
2810429I04Rik	6.73	0.151	#N/A	0.051	RIKEN cDNA 2810429I04 gene
Rnf222	6.68	0.374	#N/A	0	ring finger protein 222
Gm14124	6.67	0.0281	#N/A	0.013	predicted gene 14124
Slc13a2	6.66	#N/A	#N/A	0.168	solute carrier family 13 (sodium-dependent dicarboxylate transporter), member 2
Gm5087	6.66	0.375	#N/A	0	predicted gene 5087
Tmem151b	6.66	#N/A	#N/A	0.134	transmembrane protein 151B
Tmem139	6.66	#N/A	#N/A	1.311	transmembrane protein 139
Gadl1	6.66	0.375	#N/A	0	glutamate decarboxylase-like 1
Plek2	6.64	#N/A	#N/A	2.071	pleckstrin 2
Ankdd1b	6.64	0.0983	0.312	0.026	ankyrin repeat and death domain containing 1B
Nox1	6.64	0.372	#N/A	0.005	NADPH oxidase 1
Sprr2a3	6.63	#N/A	#N/A	0.163	small proline-rich protein 2A3
C530008M17Rik	6.6	#N/A	#N/A	0.296	RIKEN cDNA C530008M17 gene
Prr27	6.6	#N/A	#N/A	0.079	proline rich 27
F2	6.59	0.129	#N/A	0.9	coagulation factor II
Fibcd1	6.58	#N/A	#N/A	0.034	fibrinogen C domain containing 1
Rims2	6.55	#N/A	#N/A	0.253	regulating synaptic membrane exocytosis 2
2410017I17Rik	6.54	0.38	#N/A	0	RIKEN cDNA 2410017I17 gene
Dlk2	6.53	#N/A	#N/A	0.313	delta-like 2 homolog (Drosophila)
Tssk6	6.53	#N/A	#N/A	0.658	testis-specific serine kinase 6
1700030L20Rik	6.52	0.381	#N/A	0	RIKEN cDNA 1700030L20 gene
4921509O07Rik	6.5	0.382	#N/A	0	RIKEN cDNA 4921509O07 gene
Gtsf1	6.5	0.379	#N/A	0.016	gametocyte specific factor 1
Clca3a2	6.5	0.0334	0.156	0.365	chloride channel calcium activated 2
Prrt3	6.5	0.261	#N/A	0.008	proline-rich transmembrane protein 3
Slco1b2	6.5	0.382	#N/A	0.114	solute carrier organic anion transporter family, member 1b2
C2cd4b	6.5	0.382	#N/A	0	C2 calcium-dependent domain containing 4B
4931408C20Rik	6.49	0.382	#N/A	0	RIKEN cDNA 4931408C20 gene
Sun3	6.49	0.382	#N/A	0	Sad1 and UNC84 domain containing 3
Pdzph1	6.49	0.382	#N/A	0	RIKEN cDNA 2610034M16 gene
Gm21190	6.49	0.382	#N/A	0	predicted gene, 21190
4933438B17Rik	6.49	0.382	#N/A	0	RIKEN cDNA 4933438B17 gene
Grid2ip	6.49	0.382	#N/A	0	glutamate receptor, ionotropic, delta 2 (Grid2) interacting protein 1
Prmt8	6.49	0.382	#N/A	0	protein arginine N-methyltransferase 8
Platr21	6.49	0.382	#N/A	0	RIKEN cDNA C330013F16 gene
Cypt10	6.49	0.382	#N/A	0	cysteine-rich perinuclear theca 10
Cypt9	6.49	0.382	#N/A	0	cysteine-rich perinuclear theca 9
Kcns1	6.48	0.375	#N/A	0.017	K+ voltage-gated channel, subfamily S, 1
Fam189a1	6.48	#N/A	#N/A	0.379	family with sequence similarity 189, member A1
Macc1	6.46	0.362	0.646	0.057	metastasis associated in colon cancer 1
Asb9	6.44	0.362	#N/A	0.042	ankyrin repeat and SOCS box-containing 9
Khdc1c	6.41	0.15	#N/A	0.037	KH domain containing 1C
Lsmem1	6.41	#N/A	#N/A	0.162	leucine-rich single-pass membrane protein 1
Aldh3b3	6.41	2.29e-06	0.000107	0.276	RIKEN cDNA 1700055N04 gene
Ntsr2	6.4	#N/A	#N/A	48.547	neurotensin receptor 2
Krt18	6.39	#N/A	#N/A	52.392	keratin 18
Tdrd1	6.39	#N/A	#N/A	0.143	tudor domain containing 1
Cyp2b23	6.39	#N/A	#N/A	0.181	cytochrome P450, family 2, subfamily b, polypeptide 23
Ncam1	6.37	#N/A	#N/A	3.718	neural cell adhesion molecule 1
Tnk2os	6.36	0.171	#N/A	0.017	tyrosine kinase, non-receptor 2, opposite strand
Cpsf4l	6.35	#N/A	#N/A	0.362	cleavage and polyadenylation specific factor 4-like
Smim22	6.35	#N/A	#N/A	3.16	small integral membrane protein 22
D730001G18Rik	6.34	0.386	#N/A	0.009	RIKEN cDNA D730001G18 gene
St6gal1	6.34	#N/A	#N/A	96.88	beta galactoside alpha 2,6 sialyltransferase 1
Cib4	6.32	0.247	#N/A	0.051	calcium and integrin binding family member 4
Galnt14	6.29	#N/A	#N/A	1.999	UDP-N-acetyl-alpha-D-galactosamine:polypeptide N-acetylgalactosaminyltransferase 14
H60c	6.27	0.391	#N/A	0	histocompatibility 60c
9530014B07Rik	6.27	0.391	#N/A	0	RIKEN cDNA 9530014B07 gene
Vwa5b2	6.27	0.391	#N/A	0	von Willebrand factor A domain containing 5B2
Gnat2	6.27	#N/A	#N/A	0.588	guanine nucleotide binding protein, alpha transducing 2
Armcx6	6.26	#N/A	#N/A	5.235	armadillo repeat containing, X-linked 6
Gm8580	6.25	0.116	#N/A	0.045	ribosomal protein L29 pseudogene
Lgr5	6.24	0.00305	0.0304	0.096	leucine rich repeat containing G protein coupled receptor 5
6030469F06Rik	6.24	0.111	#N/A	0.035	RIKEN cDNA 6030469F06 gene
Erc2	6.24	#N/A	#N/A	0.525	ELKS/RAB6-interacting/CAST family member 2
Zfp819	6.24	0.273	#N/A	0.011	zinc finger protein 819
Jakmip1	6.22	#N/A	#N/A	1.313	janus kinase and microtubule interacting protein 1
Scnn1g	6.21	0.0635	0.237	0.035	sodium channel, nonvoltage-gated 1 gamma
Ptpn20	6.19	0.0578	#N/A	0.02	protein tyrosine phosphatase, non-receptor type 20
Gm4477	6.19	0.171	#N/A	0.05	predicted gene 4477
H2-Q10	6.18	8.41e-06	0.000307	21.299	histocompatibility 2, Q region locus 10
Atp6v0d2	6.18	#N/A	#N/A	1.917	ATPase, H+ transporting, lysosomal V0 subunit D2
Susd4	6.15	#N/A	#N/A	12.656	sushi domain containing 4
1700110I01Rik	6.11	0.278	#N/A	0.012	RIKEN cDNA 1700110I01 gene
Arrdc5	6.1	0.394	#N/A	0.022	arrestin domain containing 5
Hook1	6.1	#N/A	#N/A	2.672	hook homolog 1 (Drosophila)
Nxpe2	6.03	#N/A	#N/A	3.599	neurexophilin and PC-esterase domain family, member 2
Clec18a	6.01	#N/A	#N/A	0.282	C-type lectin domain family 18, member A
Rdh9	6	0.000651	0.00966	0.103	retinol dehydrogenase 9
Gyltl1b	5.98	#N/A	#N/A	1.725	glycosyltransferase-like 1B
Spata31d1b	5.97	#N/A	#N/A	0.016	spermatogenesis associated 31 subfamily D, member 1B
Nav2	5.97	#N/A	#N/A	3.455	neuron navigator 2
Spint2	5.92	#N/A	#N/A	94.345	serine protease inhibitor, Kunitz type 2
Hs3st3a1	5.89	0.0137	0.0858	0.175	heparan sulfate (glucosamine) 3-O-sulfotransferase 3A1
Fbxo15	5.88	0.284	#N/A	0.017	F-box protein 15
Rab3c	5.85	#N/A	#N/A	0.064	RAB3C, member RAS oncogene family
St8sia6	5.85	#N/A	#N/A	1.548	ST8 alpha-N-acetyl-neuraminide alpha-2,8-sialyltransferase 6
4930483J18Rik	5.81	0.161	#N/A	0.023	RIKEN cDNA 4930483J18 gene
Tex19.1	5.8	0.174	#N/A	0.014	testis expressed gene 19.1
Slc44a4	5.79	#N/A	#N/A	4.463	solute carrier family 44, member 4
Myo16	5.79	#N/A	#N/A	0.038	myosin XVI
Mir29c	5.78	0.411	#N/A	0.16	microRNA 29c
Klf17	5.78	0.411	#N/A	0.003	Kruppel-like factor 17
Gm13032	5.76	0.0852	#N/A	0.011	predicted gene 13032
Lrrc69	5.75	0.0334	#N/A	0.035	leucine rich repeat containing 69
2410003L11Rik	5.74	0.298	#N/A	0.016	RIKEN cDNA 2410003L11 gene
BC021614	5.72	0.00152	0.018	0.376	cDNA sequence BC021614
Nanos2	5.72	0.102	#N/A	0.02	nanos homolog 2 (Drosophila)
Myo5b	5.71	#N/A	#N/A	7.277	myosin VB
6720468P15Rik	5.71	0.417	#N/A	0	RIKEN cDNA 6720468P15 gene
Aldoc	5.7	#N/A	#N/A	3.032	aldolase C, fructose-bisphosphate
Npbwr1	5.69	0.415	#N/A	0.004	neuropeptides B/W receptor 1
Dnase1l2	5.69	#N/A	#N/A	14.112	deoxyribonuclease 1-like 2
4921524L21Rik	5.69	0.415	#N/A	0.008	RIKEN cDNA 4921524L21 gene
2610316D01Rik	5.69	0.415	#N/A	0.324	RIKEN cDNA 2610316D01 gene
Vmn2r46	5.69	0.415	#N/A	0.007	vomeronasal 2, receptor 46
Skor1	5.69	0.107	#N/A	0.008	SKI family transcriptional corepressor 1
Esr2	5.66	#N/A	#N/A	0.062	estrogen receptor 2 (beta)
9130024F11Rik	5.64	0.118	#N/A	0.011	RIKEN cDNA 9130024F11 gene
9130015A21Rik	5.62	0.421	#N/A	0	RIKEN cDNA 9130015A21 gene
Marcksl1-ps4	5.61	0.16	0.417	0.222	MARCKS-like 1, pseudogene 4
Ppy	5.59	#N/A	#N/A	0.379	pancreatic polypeptide
Ccdc136	5.59	#N/A	#N/A	1.055	coiled-coil domain containing 136
Ggt1	5.58	#N/A	#N/A	34.325	gamma-glutamyltransferase 1
Ppp1r27	5.58	0.423	#N/A	0	protein phosphatase 1, regulatory subunit 27
Snora16a	5.58	0.11	#N/A	0.158	small nucleolar RNA, H/ACA box 16A
5930438M14Rik	5.55	0.424	#N/A	0	RIKEN cDNA 5930438M14 gene
Glrb	5.55	#N/A	#N/A	0.59	glycine receptor, beta subunit
Cabp4	5.54	1.11e-05	0.00038	0.991	calcium binding protein 4
Fut4	5.54	#N/A	#N/A	1.353	fucosyltransferase 4
Rnf225	5.51	#N/A	#N/A	0.339	RIKEN cDNA 2310014L17 gene
Tchh	5.5	#N/A	#N/A	1.556	trichohyalin
4930546K05Rik	5.48	0.000108	0.0024	0.107	RIKEN cDNA 4930546K05 gene
Sh2d5	5.45	#N/A	#N/A	0.204	SH2 domain containing 5
1700074P13Rik	5.45	#N/A	#N/A	0.041	RIKEN cDNA 1700074P13 gene
9330182O14Rik	5.44	0.43	#N/A	0	RIKEN cDNA 9330182O14 gene
Hoxb8	5.43	#N/A	#N/A	15.659	homeobox B8
Epha5	5.42	0.431	#N/A	0	Eph receptor A5
Olfr460	5.42	0.431	#N/A	0	olfactory receptor 460
Trap1a	5.42	0.431	#N/A	0	tumor rejection antigen P1A
Olfr1414	5.41	0.432	#N/A	0	olfactory receptor 1414
4933411G06Rik	5.41	0.432	#N/A	0	Sumo1 pseudogene
9230009I02Rik	5.41	0.432	#N/A	0.188	RIKEN cDNA 9230009I02 gene
Adam6a	5.41	0.432	#N/A	0	a disintegrin and metallopeptidase domain 6A
1700003P14Rik	5.41	0.432	#N/A	0	RIKEN cDNA 1700003P14 gene
Grp	5.41	0.432	#N/A	0	gastrin releasing peptide
Cst13	5.41	0.432	#N/A	0	cystatin 13
1700036G14Rik	5.41	0.432	#N/A	0	RIKEN cDNA 1700036G14 gene
Izumo3	5.41	0.432	#N/A	0	IZUMO family member 3
Gm21671	5.41	0.432	#N/A	0	predicted gene, 21671
1700041A01Rik	5.41	0.432	#N/A	0	RIKEN cDNA 1700041A01 gene
Prss58	5.41	0.432	#N/A	0	protease, serine 58
Tas2r139	5.41	0.432	#N/A	0	taste receptor, type 2, member 139
Gm5114	5.41	0.432	#N/A	0	predicted gene 5114
Adam26a	5.41	0.432	#N/A	0	a disintegrin and metallopeptidase domain 26A (testase 3)
Mmp1b	5.41	0.432	#N/A	0	matrix metallopeptidase 1b (interstitial collagenase)
Cylc1	5.41	0.432	#N/A	0	cylicin, basic protein of sperm head cytoskeleton 1
4930447F24Rik	5.4	#N/A	#N/A	0.355	RIKEN cDNA 4930447F24 gene
Emx2	5.39	#N/A	#N/A	8.683	empty spiracles homeobox 2
Robo2	5.38	#N/A	#N/A	0.141	roundabout homolog 2 (Drosophila)
Unc93a	5.38	1.09e-06	5.84e-05	1.376	unc-93 homolog A (C. elegans)
Ttc39aos1	5.37	#N/A	#N/A	1.774	Derived by automated computational analysis using gene prediction method: Gnomon.
Sv2b	5.37	#N/A	#N/A	0.101	synaptic vesicle glycoprotein 2 b
Gstm7	5.36	#N/A	#N/A	94.412	glutathione S-transferase, mu 7
Grb7	5.35	#N/A	#N/A	5.529	growth factor receptor bound protein 7
Cylc2	5.34	0.428	#N/A	0.035	cylicin, basic protein of sperm head cytoskeleton 2
Lrrc8e	5.34	#N/A	#N/A	0.419	leucine rich repeat containing 8 family, member E
Eid3	5.33	#N/A	#N/A	1.527	EP300 interacting inhibitor of differentiation 3
Col17a1	5.32	#N/A	#N/A	0.849	collagen, type XVII, alpha 1
Spo11	5.32	0.0859	0.289	0.07	SPO11 meiotic protein covalently bound to DSB homolog (S. cerevisiae)
Chil6	5.32	0.00271	0.0278	0.123	chitinase-like 6
Gm5126	5.32	#N/A	#N/A	0.948	predicted pseudogene 5126
Lrrc4b	5.31	0.218	#N/A	0.022	leucine rich repeat containing 4B
Epn3	5.3	#N/A	#N/A	1.996	epsin 3
Armc12	5.29	#N/A	#N/A	0.149	armadillo repeat containing 12
Rgs2	5.28	1.34e-12	5.62e-10	8.773	regulator of G-protein signaling 2
Necab2	5.28	#N/A	#N/A	0.268	N-terminal EF-hand calcium binding protein 2
Mthfd1l	5.26	#N/A	#N/A	2.75	methylenetetrahydrofolate dehydrogenase (NADP+ dependent) 1-like
Nebl	5.26	#N/A	#N/A	0.682	nebulette
Epb4.1l4b	5.26	#N/A	#N/A	3.323	erythrocyte protein band 4.1-like 4b
Gm5801	5.23	0.168	0.428	4.514	ubiquitin-conjugating enzyme E2, J2 homolog pseudogene
Slc27a1	5.23	8.74e-09	1.06e-06	188.097	solute carrier family 27 (fatty acid transporter), member 1
Aqp9	5.23	#N/A	#N/A	7.496	aquaporin 9
Erbb3	5.22	#N/A	#N/A	4.802	v-erb-b2 erythroblastic leukemia viral oncogene homolog 3 (avian)
2610027K06Rik	5.22	#N/A	#N/A	0.546	RIKEN cDNA 2610027K06 gene
Arhgap8	5.22	#N/A	#N/A	3.58	Rho GTPase activating protein 8
St3gal6	5.21	1.88e-08	1.94e-06	9.548	ST3 beta-galactoside alpha-2,3-sialyltransferase 6
Bricd5	5.2	#N/A	#N/A	0.112	BRICHOS domain containing 5
Ttc24	5.2	0.168	#N/A	0.031	tetratricopeptide repeat domain 24
Gata3	5.19	0.000936	0.0127	4.311	GATA binding protein 3
Kcnj11	5.19	#N/A	#N/A	0.254	potassium inwardly rectifying channel, subfamily J, member 11
Hoxb5os	5.18	#N/A	#N/A	2.04	homeobox B5 and homeobox B6, opposite strand
Ncmap	5.18	0.0196	0.109	0.441	noncompact myelin associated protein
Tmem51	5.16	#N/A	#N/A	18.802	transmembrane protein 51
Fam101a	5.15	#N/A	#N/A	1.835	family with sequence similarity 101, member A
Zcchc13	5.15	0.437	#N/A	0.045	zinc finger, CCHC domain containing 13
Ttll9	5.13	0.118	0.35	0.22	tubulin tyrosine ligase-like family, member 9
Fer1l5	5.12	0.145	#N/A	0.004	fer-1-like 5 (C. elegans)
Cyp2j13	5.12	#N/A	#N/A	0.264	cytochrome P450, family 2, subfamily j, polypeptide 13
Gpx2	5.11	0.441	#N/A	0.032	glutathione peroxidase 2
Tmem51os1	5.11	#N/A	#N/A	0.435	Tmem51 opposite strand 1
Ctse	5.1	#N/A	#N/A	0.629	cathepsin E
Acot4	5.09	4.12e-08	3.85e-06	2.212	acyl-CoA thioesterase 4
Gjb4	5.09	#N/A	#N/A	3.043	gap junction protein, beta 4
Slc28a3	5.07	#N/A	#N/A	0.557	solute carrier family 28 (sodium-coupled nucleoside transporter), member 3
Kif17	5.07	#N/A	#N/A	0.729	kinesin family member 17
1700007K09Rik	5.07	0.347	#N/A	0.057	RIKEN cDNA 1700007K09 gene
Rnf43	5.06	#N/A	#N/A	2.818	ring finger protein 43
1810041L15Rik	5.06	0.0176	0.101	0.085	RIKEN cDNA 1810041L15 gene
Gm10731	5.06	#N/A	#N/A	0.335	FUN14 domain containing 2 pseudogene
Mapk10	5.06	#N/A	#N/A	0.263	mitogen-activated protein kinase 10
Myl2	5.06	0.446	#N/A	0.041	myosin, light polypeptide 2, regulatory, cardiac, slow
Rims1	5.05	0.269	#N/A	0.033	regulating synaptic membrane exocytosis 1
C1ql4	5.05	#N/A	#N/A	0.119	complement component 1, q subcomponent-like 4
Arl14epl	5.05	0.357	#N/A	0.016	ADP-ribosylation factor-like 14 effector protein-like
Sel1l3	5.05	#N/A	#N/A	4.063	sel-1 suppressor of lin-12-like 3 (C. elegans)
Gm11437	5.04	0.341	#N/A	0.011	predicted gene 11437
Syt1	5	#N/A	#N/A	0.188	synaptotagmin I
Sprr2f	5	0.454	#N/A	0	small proline-rich protein 2F
Olfr1338	4.98	0.444	#N/A	0.06	olfactory receptor 1338
Oit1	4.97	0.276	0.563	0.188	oncoprotein induced transcript 1
Galnt12	4.97	#N/A	#N/A	10.11	UDP-N-acetyl-alpha-D-galactosamine:polypeptide N-acetylgalactosaminyltransferase 12
4930512M02Rik	4.96	0.146	#N/A	0.037	RIKEN cDNA 4930512M02 gene
Btg3	4.96	#N/A	#N/A	70.956	B cell translocation gene 3
Rgs16	4.94	8.93e-08	7.18e-06	1.461	regulator of G-protein signaling 16
Kcnf1	4.92	0.159	#N/A	0.012	potassium voltage-gated channel, subfamily F, member 1
A330049N07Rik	4.9	#N/A	#N/A	0.301	RIKEN cDNA A330049N07 gene
Myadml2	4.9	0.0369	#N/A	0.032	myeloid-associated differentiation marker-like 2
Spink13	4.9	#N/A	#N/A	0.1	serine peptidase inhibitor, Kazal type 13
Spata19	4.9	#N/A	#N/A	0.115	spermatogenesis associated 19
Tac2	4.89	0.458	#N/A	0.02	tachykinin 2
Nrsn1	4.89	0.449	#N/A	0.032	neurensin 1
Pcp4	4.89	0.303	0.592	0.702	Purkinje cell protein 4
Elavl2	4.89	0.349	#N/A	0.003	ELAV (embryonic lethal, abnormal vision, Drosophila)-like 2 (Hu antigen B)
Triml1	4.89	0.456	#N/A	0.012	tripartite motif family-like 1
1700006E09Rik	4.88	0.456	#N/A	0.033	RIKEN cDNA 1700006E09 gene
Gm17750	4.88	0.456	#N/A	0.059	predicted gene, 17750
Zic5	4.88	0.458	#N/A	0.005	zinc finger protein of the cerebellum 5
Pcdha12	4.88	0.459	#N/A	0.004	protocadherin alpha 12
4930406D18Rik	4.88	0.459	#N/A	0.016	RIKEN cDNA 4930406D18 gene
Mup4	4.88	0.459	#N/A	0.013	major urinary protein 4
Gm11240	4.88	0.456	#N/A	0.03	predicted gene 11240
Speer4b	4.88	0.459	#N/A	0.006	spermatogenesis associated glutamate (E)-rich protein 4b
1700016P04Rik	4.88	0.459	#N/A	0.027	RIKEN cDNA 1700016P04 gene
1700013D24Rik	4.88	0.459	#N/A	0.021	RIKEN cDNA 1700013D24 gene
Tex24	4.88	0.459	#N/A	0.006	testis expressed gene 24
Iqcf5	4.88	0.456	#N/A	0.042	IQ motif containing F5
Lyzl4	4.88	0.456	#N/A	0.026	lysozyme-like 4
Sh3gl3	4.85	#N/A	#N/A	1.345	SH3-domain GRB2-like 3
Rasl10a	4.84	#N/A	#N/A	2.106	RAS-like, family 10, member A
Vmn2r18	4.84	0.464	#N/A	0	vomeronasal 2, receptor 18
Ankrd53	4.84	0.221	#N/A	0.041	ankyrin repeat domain 53
Fam83e	4.84	0.0312	0.148	0.06	family with sequence similarity 83, member E
Gm9992	4.82	3.81e-06	0.000158	3.147	predicted gene 9992
Emilin3	4.82	0.245	#N/A	0.019	elastin microfibril interfacer 3
Pmel	4.81	#N/A	#N/A	0.832	premelanosome protein
Irf4	4.81	0.000265	0.00482	4.331	interferon regulatory factor 4
Bdh1	4.81	#N/A	#N/A	1.703	3-hydroxybutyrate dehydrogenase, type 1
Runx2	4.81	#N/A	#N/A	0.678	runt related transcription factor 2
Nwd1	4.81	#N/A	#N/A	0.632	NACHT and WD repeat domain containing 1
Egln3	4.8	4.05e-23	6.8e-20	2.609	EGL nine homolog 3 (C. elegans)
Hs3st3b1	4.79	#N/A	#N/A	1.374	heparan sulfate (glucosamine) 3-O-sulfotransferase 3B1
2310002L09Rik	4.79	0.467	#N/A	0	RIKEN cDNA 2310002L09 gene
Timd2	4.78	#N/A	#N/A	0.029	T cell immunoglobulin and mucin domain containing 2
Trim80	4.78	0.0798	#N/A	0.051	RIKEN cDNA 4933422H20 gene
Cntnap2	4.78	0.174	0.437	0.037	contactin associated protein-like 2
Tjp3	4.77	#N/A	#N/A	3.259	tight junction protein 3
Btnl5-ps	4.77	0.248	#N/A	0.013	butyrophilin-like 5, pseudogene
Abhd2	4.77	#N/A	#N/A	59.548	abhydrolase domain containing 2
Ankrd61	4.76	#N/A	#N/A	0.072	ankyrin repeat domain 61
Mboat1	4.75	#N/A	#N/A	5.372	membrane bound O-acyltransferase domain containing 1
Lef1	4.75	#N/A	#N/A	1.049	lymphoid enhancer binding factor 1
Pmfbp1	4.75	#N/A	#N/A	0.295	polyamine modulated factor 1 binding protein 1
Asb15	4.73	#N/A	#N/A	0.025	ankyrin repeat and SOCS box-containing 15
Fam209	4.72	0.0773	#N/A	0.141	family with sequence similarity 209
Zcchc18	4.71	#N/A	#N/A	0.234	zinc finger, CCHC domain containing 18
Tex35	4.7	0.3	0.588	0.121	testis expressed 35
Tas1r1	4.69	#N/A	#N/A	0.095	taste receptor, type 1, member 1
1700022A21Rik	4.69	#N/A	#N/A	0.063	glycerol-3-phosphate dehydrogenase 1-like pseudogene
1810046K07Rik	4.68	0.474	#N/A	0	RIKEN cDNA 1810046K07 gene
Boll	4.67	0.475	#N/A	0	bol, boule-like (Drosophila)
Ano7	4.67	0.289	#N/A	0.069	anoctamin 7
Dupd1	4.67	0.474	#N/A	0	dual specificity phosphatase and pro isomerase domain containing 1
Ly6d	4.67	0.0113	0.075	1.562	lymphocyte antigen 6 complex, locus D
Gtsf1l	4.67	0.463	#N/A	0.065	gametocyte specific factor 1-like
Mapk13	4.66	#N/A	#N/A	4.365	mitogen-activated protein kinase 13
Rnf207	4.66	0.0888	#N/A	0.027	ring finger protein 207
Pof1b	4.65	0.368	#N/A	0.018	premature ovarian failure 1B
Slc30a2	4.64	#N/A	#N/A	13.441	solute carrier family 30 (zinc transporter), member 2
Oprd1	4.63	0.345	#N/A	0.006	opioid receptor, delta 1
4930526L06Rik	4.62	0.0827	#N/A	0.066	RIKEN cDNA 4930526L06 gene
Irf6	4.61	#N/A	#N/A	2.262	interferon regulatory factor 6
Slc9a2	4.6	#N/A	#N/A	2.699	solute carrier family 9 (sodium/hydrogen exchanger), member 2
Prss40	4.58	0.473	#N/A	0.026	protease, serine 40
1700093K21Rik	4.58	0.00315	0.031	0.193	RIKEN cDNA 1700093K21 gene
Hist1h2ap	4.58	0.48	#N/A	0	histone cluster 1, H2ap
Etv2	4.58	0.48	#N/A	0	ets variant gene 2
Myl3	4.58	0.0397	#N/A	0.095	myosin, light polypeptide 3
Ppifos	4.56	0.394	#N/A	0	peptidylprolyl isomerase F, opposite strand
Cadps2	4.56	2.29e-08	2.34e-06	2.801	Ca2+-dependent activator protein for secretion 2
Slc25a48	4.55	4.34e-06	0.000175	0.468	solute carrier family 25, member 48
Ttc36	4.55	0.00116	0.0148	1.84	tetratricopeptide repeat domain 36
Mreg	4.53	5.32e-09	7.3e-07	0.625	melanoregulin
Pabpn1l	4.53	0.484	#N/A	0	poly(A)binding protein nuclear 1-like
Fanca	4.53	#N/A	#N/A	1.283	Fanconi anemia, complementation group A
4931428L18Rik	4.52	0.484	#N/A	0	RIKEN cDNA 4931428L18 gene
Kcnj12	4.52	#N/A	#N/A	1.267	potassium inwardly-rectifying channel, subfamily J, member 12
G730013B05Rik	4.52	0.484	#N/A	0	RIKEN cDNA G730013B05 gene
Sptlc3	4.51	0.238	0.522	0.136	serine palmitoyltransferase, long chain base subunit 3
Foxq1	4.5	0.0808	0.278	0.311	forkhead box Q1
Bmpr1b	4.49	#N/A	#N/A	1.67	bone morphogenetic protein receptor, type 1B
Padi2	4.49	#N/A	#N/A	3.725	peptidyl arginine deiminase, type II
Trim43a	4.49	0.266	#N/A	0.016	tripartite motif-containing 43A
Brinp3	4.48	#N/A	#N/A	0.202	bone morphogenetic protein/retinoic acid inducible neural specific 3
Fam71f2	4.48	#N/A	#N/A	1.208	family with sequence similarity 71, member F2
Col7a1	4.48	#N/A	#N/A	0.982	collagen, type VII, alpha 1
Nxpe3	4.47	#N/A	#N/A	1.279	neurexophilin and PC-esterase domain family, member 3
Tmc4	4.47	#N/A	#N/A	10.805	transmembrane channel-like gene family 4
Sytl4	4.47	#N/A	#N/A	13.477	synaptotagmin-like 4
Cldn1	4.46	#N/A	#N/A	1.495	claudin 1
BC048609	4.46	0.489	#N/A	0	cDNA sequence BC048609
Gm10390	4.46	0.489	#N/A	0	predicted gene 10390
Camk2b	4.45	#N/A	#N/A	7.918	calcium/calmodulin-dependent protein kinase II, beta
Tmc5	4.45	#N/A	#N/A	8.875	transmembrane channel-like gene family 5
Acly	4.41	0.000568	0.00875	552.678	ATP citrate lyase
Osr2	4.41	#N/A	#N/A	3.464	odd-skipped related 2
Mfap3l	4.41	#N/A	#N/A	4.367	microfibrillar-associated protein 3-like
Nmbr	4.39	0.129	#N/A	0.031	neuromedin B receptor
D030018L15Rik	4.39	0.493	#N/A	0	nuclear receptor coactivator 2 pseudogene
Klhl40	4.39	0.493	#N/A	0	kelch-like 40
Fgf14	4.37	0.0263	0.133	0.085	fibroblast growth factor 14
Gm1600	4.37	0.0146	0.0898	0.047	predicted gene 1600
4833412C05Rik	4.37	0.393	#N/A	0.027	RIKEN cDNA 4833412C05 gene
Pnky	4.37	0.495	#N/A	0	-
Tlx1	4.36	0.495	#N/A	0	T cell leukemia, homeobox 1
H2afb1	4.36	0.484	#N/A	0.108	H2A histone family, member B1
4930479D17Rik	4.36	0.0759	#N/A	0.094	RIKEN cDNA 4930479D17 gene
Omp	4.36	#N/A	#N/A	0.433	olfactory marker protein
Gm15455	4.35	0.496	#N/A	0	predicted gene 15455
4931423N10Rik	4.35	0.496	#N/A	0	RIKEN cDNA 4931423N10 gene
Madcam1	4.34	0.197	#N/A	0.033	mucosal vascular addressin cell adhesion molecule 1
D030025P21Rik	4.34	0.405	#N/A	0.018	RIKEN cDNA D030025P21 gene
B830017H08Rik	4.34	0.496	#N/A	0	RIKEN cDNA B830017H08 gene
H2-Eb2	4.34	0.0244	0.127	0.035	histocompatibility 2, class II antigen E beta2
Svs6	4.34	0.224	#N/A	0.144	seminal vesicle secretory protein 6
Trim55	4.34	0.496	#N/A	0	tripartite motif-containing 55
Fam13a	4.34	8.24e-06	0.000302	57.732	family with sequence similarity 13, member A
4930486I03Rik	4.33	0.497	#N/A	0	RIKEN cDNA 4930486I03 gene
Pth2r	4.33	0.497	#N/A	0	parathyroid hormone 2 receptor
Slco6b1	4.33	0.497	#N/A	0	solute carrier organic anion transporter family, member 6b1
Slco6d1	4.33	0.497	#N/A	0	solute carrier organic anion transporter family, member 6d1
Fmo9	4.33	0.497	#N/A	0	flavin containing monooxygenase 9
Msgn1	4.33	0.497	#N/A	0	mesogenin 1
4921530L21Rik	4.33	0.497	#N/A	0	RIKEN cDNA 4921530L21 gene
Csta1	4.33	0.497	#N/A	0	cystatin A
Gm9573	4.33	0.497	#N/A	0	predicted gene 9573
Wfdc15a	4.33	0.497	#N/A	0	WAP four-disulfide core domain 15A
Lppr1	4.33	0.497	#N/A	0	RIKEN cDNA E130309F12 gene
4933402J10Rik	4.33	0.497	#N/A	0	RIKEN cDNA 4933402J10 gene
1700018F24Rik	4.33	0.497	#N/A	0	RIKEN cDNA 1700018F24 gene
Rnf148	4.33	0.497	#N/A	0	ring finger protein 148
C130060K24Rik	4.33	0.497	#N/A	0	RIKEN cDNA C130060K24 gene
Tas2r103	4.33	0.497	#N/A	0	taste receptor, type 2, member 103
Vmn1r91	4.33	0.497	#N/A	0.003	vomeronasal 1 receptor 91
Cyp2b19	4.33	0.497	#N/A	0	cytochrome P450, family 2, subfamily b, polypeptide 19
Papl	4.33	0.497	#N/A	0	iron/zinc purple acid phospatase-like
Upk1a	4.33	0.18	0.444	3.177	uroplakin 1A
Spaca7	4.33	0.497	#N/A	0	sperm acrosome associated 7
1110028F18Rik	4.33	0.497	#N/A	0	RIKEN cDNA 1110028F18 gene
Adad2	4.33	0.497	#N/A	0	adenosine deaminase domain containing 2
AV320801	4.33	0.497	#N/A	0	expressed sequence AV320801
Gm15097	4.33	0.497	#N/A	0	predicted gene 15097
Gm20831	4.33	0.497	#N/A	0	predicted gene, 20831
Gm4956	4.32	0.0109	0.0735	0.339	predicted gene 4956
Nme8	4.32	0.486	#N/A	0.034	NME/NM23 family member 8
Amh	4.31	0.185	#N/A	0.026	anti-Mullerian hormone
Sstr1	4.31	0.101	0.318	0.09	somatostatin receptor 1
Il20ra	4.3	0.28	#N/A	0.012	interleukin 20 receptor, alpha
Ryr3	4.3	0.109	0.334	0.069	ryanodine receptor 3
Pramef12	4.3	#N/A	#N/A	0.185	PRAME family member 12
4930483O08Rik	4.29	0.188	#N/A	0.035	RIKEN cDNA 4930483O08 gene
E330034G19Rik	4.28	0.124	#N/A	0.047	RIKEN cDNA E330034G19 gene
Tmem117	4.28	#N/A	#N/A	0.502	transmembrane protein 117
Ccdc185	4.27	0.496	#N/A	0.011	RIKEN cDNA 4922505E12 gene
Slc9c1	4.27	0.496	#N/A	0.006	solute carrier family 9, subfamily C (Na+-transporting carboxylic acid decarboxylase), member 1
Ttll2	4.27	0.00206	0.0228	0.398	tubulin tyrosine ligase-like family, member 2
Slco1c1	4.27	0.0261	#N/A	0.032	solute carrier organic anion transporter family, member 1c1
Rnf208	4.26	#N/A	#N/A	0.63	ring finger protein 208
Alms1-ps2	4.26	0.14	0.387	0.201	Alstrom syndrome 1, pseudogene 2
Lrrc75b	4.24	#N/A	#N/A	3.982	family with sequence similarity 211, member B
Pik3c2g	4.24	#N/A	#N/A	0.038	phosphatidylinositol 3-kinase, C2 domain containing, gamma polypeptide
Tescl	4.24	#N/A	#N/A	0.09	tescalcin-like
Rerg	4.23	#N/A	#N/A	1.783	RAS-like, estrogen-regulated, growth-inhibitor
Ubap1l	4.23	0.0812	#N/A	0.043	predicted gene 514
Slc9a7	4.22	#N/A	#N/A	0.323	solute carrier family 9 (sodium/hydrogen exchanger), member 7
Gm19510	4.21	0.294	#N/A	0.02	predicted gene, 19510
Ace2	4.21	0.00361	0.034	0.21	angiotensin I converting enzyme (peptidyl-dipeptidase A) 2
Hdgfl1	4.2	0.498	#N/A	0.023	hepatoma derived growth factor-like 1
Mir207	4.2	0.307	#N/A	0.881	microRNA 207
Capza3	4.2	0.498	#N/A	0.036	capping protein (actin filament) muscle Z-line, alpha 3
Ces1a	4.2	0.29	#N/A	0.006	carboxylesterase 1A
Hebp2	4.19	#N/A	#N/A	3.308	heme binding protein 2
D630041G03Rik	4.19	0.0515	#N/A	0.025	RIKEN cDNA D630041G03 gene
Pcdh8	4.18	0.245	#N/A	0.1	protocadherin 8
Pbp2	4.18	0.42	#N/A	0.058	phosphatidylethanolamine binding protein 2
Chchd10	4.17	1.62e-06	8.08e-05	70.495	coiled-coil-helix-coiled-coil-helix domain containing 10
8430408G22Rik	4.17	6.42e-05	0.00157	16.051	RIKEN cDNA 8430408G22 gene
Slc35d3	4.14	0.408	#N/A	0.004	solute carrier family 35, member D3
2310008N11Rik	4.14	0.504	#N/A	0.084	RIKEN cDNA 2310008N11 gene
1700007B14Rik	4.14	0.416	#N/A	0.03	RIKEN cDNA 1700007B14 gene
1700021F07Rik	4.13	0.505	#N/A	0.053	RIKEN cDNA 1700021F07 gene
Egf	4.12	#N/A	#N/A	5.315	epidermal growth factor
Ociad2	4.11	#N/A	#N/A	2.211	OCIA domain containing 2
Nps	4.11	0.51	#N/A	0.012	neuropeptide S
Bves	4.1	0.0561	0.22	0.119	blood vessel epicardial substance
1500015L24Rik	4.1	#N/A	#N/A	0.117	RIKEN cDNA 1500015L24 gene
Tmco5	4.1	#N/A	#N/A	0.077	transmembrane and coiled-coil domains 5
Samd7	4.1	0.511	#N/A	0.004	sterile alpha motif domain containing 7
Apoa5	4.1	0.511	#N/A	0.292	apolipoprotein A-V
Tex33	4.09	0.268	#N/A	0.105	testis expressed 33
B3gnt6	4.09	0.0887	#N/A	0.029	UDP-GlcNAc:betaGal beta-1,3-N-acetylglucosaminyltransferase 6 (core 3 synthase)
Cdk5r2	4.07	0.514	#N/A	0.004	cyclin-dependent kinase 5, regulatory subunit 2 (p39)
Mgat4e	4.07	0.513	#N/A	0.007	RIKEN cDNA 4931440L10 gene
Krtap3-3	4.07	0.514	#N/A	0.016	keratin associated protein 3-3
Alk	4.07	0.514	#N/A	0.002	anaplastic lymphoma kinase
Trim36	4.07	#N/A	#N/A	1.591	tripartite motif-containing 36
Tex43	4.07	0.514	#N/A	0.02	RIKEN cDNA 1700065I17 gene
1700020A23Rik	4.07	0.514	#N/A	0.022	RIKEN cDNA 1700020A23 gene
Sun5	4.07	0.514	#N/A	0.01	Sad1 and UNC84 domain containing 5
1700018B24Rik	4.07	0.514	#N/A	0.003	enhancer of rudimentary homolog pseudogene
Mgarp	4.07	0.329	#N/A	0.087	mitochondria localized glutamic acid rich protein
Rhbg	4.07	0.0452	0.191	1.47	Rhesus blood group-associated B glycoprotein
Bhlha15	4.07	0.0416	0.181	1.063	basic helix-loop-helix family, member a15
Adam39	4.07	0.514	#N/A	0.005	a disintegrin and metallopeptidase domain 39
Gnat1	4.07	0.513	#N/A	0.005	guanine nucleotide binding protein, alpha transducing 1
Apoc4-apoc2	4.07	0.118	0.349	0.704	-
Mc5r	4.06	0.00348	0.0332	1.228	melanocortin 5 receptor
Lhx2	4.06	0.514	#N/A	0.006	LIM homeobox protein 2
Bpifa3	4.05	0.506	#N/A	0.051	BPI fold containing family A, member 3
Arl13a	4.05	0.506	#N/A	0.033	ADP-ribosylation factor-like 13A
Tbc1d8	4.04	#N/A	#N/A	9.021	TBC1 domain family, member 8
Gucy2e	4.04	0.0302	#N/A	0.014	guanylate cyclase 2e
Mpzl2	4.04	1.74e-06	8.6e-05	4.124	myelin protein zero-like 2
Syt6	4.03	0.425	#N/A	0.024	synaptotagmin VI
Klrg2	4.03	#N/A	#N/A	0.353	killer cell lectin-like receptor subfamily G, member 2
Stard10	4.03	#N/A	#N/A	31.657	START domain containing 10
4930558J18Rik	4.01	0.505	#N/A	0.037	RIKEN cDNA 4930558J18 gene
Ptprv	4.01	#N/A	#N/A	1.706	protein tyrosine phosphatase, receptor type, V
Cxcl13	4.01	0.0114	0.0754	2.809	chemokine (C-X-C motif) ligand 13
Klk13	3.99	0.0702	#N/A	0.089	kallikrein related-peptidase 13
Spata4	3.99	#N/A	#N/A	0.202	spermatogenesis associated 4
Gm20172	3.97	0.308	#N/A	0.016	predicted gene, 20172
Wwc1	3.97	#N/A	#N/A	17.806	WW, C2 and coiled-coil domain containing 1
Isyna1	3.97	#N/A	#N/A	61.048	myo-inositol 1-phosphate synthase A1
Gramd2	3.97	#N/A	#N/A	0.954	GRAM domain containing 2
Slc25a2	3.96	0.109	#N/A	0.042	solute carrier family 25 (mitochondrial carrier, ornithine transporter) member 2
Ces1e	3.96	#N/A	#N/A	0.388	carboxylesterase 1E
Sprr2a1	3.95	0.354	#N/A	0.025	small proline-rich protein 2A1
Arhgef38	3.95	#N/A	#N/A	0.138	Rho guanine nucleotide exchange factor (GEF) 38
Cyp2f2	3.94	1.97e-07	1.47e-05	83.123	cytochrome P450, family 2, subfamily f, polypeptide 2
Nudt11	3.94	0.0102	0.0699	0.518	nudix (nucleoside diphosphate linked moiety X)-type motif 11
Tectb	3.93	0.00119	0.0151	0.168	tectorin beta
Alpl	3.92	#N/A	#N/A	52.876	alkaline phosphatase, liver/bone/kidney
C1s2	3.92	#N/A	#N/A	12.237	predicted gene 5077
Prss35	3.92	0.018	0.103	0.08	protease, serine 35
Hoxb9	3.91	#N/A	#N/A	7.864	homeobox B9
A3galt2	3.91	0.00709	0.0545	0.151	alpha 1,3-galactosyltransferase 2 (isoglobotriaosylceramide synthase)
Asb17	3.9	0.515	#N/A	0.065	ankyrin repeat and SOCS box-containing 17
Phox2b	3.9	0.328	#N/A	0.01	paired-like homeobox 2b
Umod	3.9	0.16	0.416	0.115	uromodulin
Adgrg2	3.9	0.00221	0.0239	22.59	G protein-coupled receptor 64
B3galt1	3.89	2.65e-05	0.000776	0.462	UDP-Gal:betaGlcNAc beta 1,3-galactosyltransferase, polypeptide 1
Gpr87	3.89	0.523	#N/A	0.023	G protein-coupled receptor 87
Trpm1	3.89	#N/A	#N/A	0.031	transient receptor potential cation channel, subfamily M, member 1
Hist1h2ak	3.88	0.526	#N/A	0.057	histone cluster 1, H2ak
Dsg1b	3.88	0.321	#N/A	0.022	desmoglein 1 beta
Rorc	3.88	1.21e-09	2.02e-07	9.994	RAR-related orphan receptor gamma
Gjb3	3.88	#N/A	#N/A	12.447	gap junction protein, beta 3
Ucp1	3.88	0.0663	#N/A	0.07	uncoupling protein 1 (mitochondrial, proton carrier)
Hils1	3.86	#N/A	#N/A	0.171	histone H1-like protein in spermatids 1
ChkbCpt1b	3.86	0.18	0.445	0.324	Chkb-Cpt1b readthrough transcript (NMD candidate)
Egr1	3.86	#N/A	#N/A	31.611	early growth response 1
Klk1b27	3.86	0.32	#N/A	0.089	kallikrein 1-related peptidase b27
Luzp2	3.86	0.178	#N/A	0.013	leucine zipper protein 2
Gm7904	3.86	0.0504	0.206	0.141	predicted gene 7904
Kcnh1	3.85	#N/A	#N/A	0.133	potassium voltage-gated channel, subfamily H (eag-related), member 1
Rbm24	3.85	0.0232	0.122	0.618	RNA binding motif protein 24
Stap1	3.85	#N/A	#N/A	3.6	signal transducing adaptor family member 1
Esyt3	3.85	#N/A	#N/A	1.729	extended synaptotagmin-like protein 3
Gm20757	3.84	#N/A	#N/A	0.078	predicted gene, 20757
Plac8	3.84	#N/A	#N/A	37.824	placenta-specific 8
Cilp2	3.83	0.103	#N/A	0.033	cartilage intermediate layer protein 2
Elane	3.82	5.19e-06	0.000206	0.951	elastase, neutrophil expressed
Acot1	3.82	0.0332	0.155	3.809	acyl-CoA thioesterase 1
Degs2	3.82	0.023	0.122	2.543	degenerative spermatocyte homolog 2 (Drosophila), lipid desaturase
Acox2	3.81	0.000339	0.00584	0.466	acyl-Coenzyme A oxidase 2, branched chain
Hrasls5	3.8	#N/A	#N/A	1.333	HRAS-like suppressor family, member 5
Klra5	3.79	0.339	#N/A	0.021	killer cell lectin-like receptor, subfamily A, member 5
Lrrc24	3.78	0.00398	0.0366	0.274	leucine rich repeat containing 24
LOC102631757	3.78	0.423	#N/A	0.02	Derived by automated computational analysis using gene prediction method: Gnomon.
Cyp4a12a	3.78	#N/A	#N/A	0.154	cytochrome P450, family 4, subfamily a, polypeptide 12a
Il13ra2	3.78	#N/A	#N/A	0.365	interleukin 13 receptor, alpha 2
Gm9899	3.77	0.000879	0.0121	0.568	predicted gene 9899
Gm8989	3.77	0.386	0.667	0.138	very large inducible GTPase 1 pseudogene
Apoc3	3.77	0.0325	0.152	4.062	apolipoprotein C-III
1700012B07Rik	3.76	0.457	#N/A	0.087	RIKEN cDNA 1700012B07 gene
Tmem52b	3.76	0.445	#N/A	0.009	transmembrane protein 52B
Pkp3	3.76	#N/A	#N/A	2.036	plakophilin 3
Gm11529	3.74	0.543	#N/A	0	predicted gene 11529
1700066J03Rik	3.74	0.543	#N/A	0	RIKEN cDNA 1700066J03 gene
Krt1	3.74	0.543	#N/A	0	keratin 1
Prss22	3.74	0.543	#N/A	0	protease, serine 22
Gm8909	3.74	0.274	#N/A	0.04	predicted gene 8909
Pnlip	3.74	0.543	#N/A	0.184	pancreatic lipase
Them7	3.74	#N/A	#N/A	0.422	RIKEN cDNA 0610012H03 gene
Ppapdc1a	3.74	0.543	#N/A	0	phosphatidic acid phosphatase type 2 domain containing 1A
Olfr538	3.74	0.543	#N/A	0	olfactory receptor 538
Cdc20b	3.72	0.428	#N/A	0.02	cell division cycle 20B
G630071F17Rik	3.71	0.351	#N/A	0.015	RIKEN cDNA G630071F17 gene
2310069B03Rik	3.71	0.0698	0.253	0.149	RIKEN cDNA 2310069B03 gene
Klc3	3.71	#N/A	#N/A	2.822	kinesin light chain 3
Ankmy1	3.7	0.0226	0.121	0.163	ankyrin repeat and MYND domain containing 1
Slc37a1	3.7	#N/A	#N/A	2.83	solute carrier family 37 (glycerol-3-phosphate transporter), member 1
Cetn1	3.7	#N/A	#N/A	0.167	centrin 1
Tmem82	3.7	0.00514	0.0442	0.265	transmembrane protein 82
Mlana	3.69	0.542	#N/A	0.055	melan-A
D6Ertd474e	3.69	0.348	#N/A	0.008	DNA segment, Chr 6, ERATO Doi 474, expressed
Igf2os	3.69	0.0737	#N/A	0.015	insulin-like growth factor 2, opposite strand
2810459M11Rik	3.68	0.00263	0.0272	2.298	RIKEN cDNA 2810459M11 gene
Ggt7	3.68	#N/A	#N/A	0.847	gamma-glutamyltransferase 7
Olfr520	3.68	0.141	#N/A	0.098	olfactory receptor 520
Amt	3.68	#N/A	#N/A	10.511	aminomethyltransferase
Lyg2	3.67	0.455	#N/A	0.03	lysozyme G-like 2
1700019A02Rik	3.67	0.541	#N/A	0.054	RIKEN cDNA 1700019A02 gene
Spn-ps	3.67	0.543	#N/A	0.028	sialophorin, pseudogene
9330182L06Rik	3.67	#N/A	#N/A	0.064	RIKEN cDNA 9330182L06 gene
Ces2a	3.67	0.541	#N/A	0.273	carboxylesterase 2A
Cryba2	3.66	0.544	#N/A	0.032	crystallin, beta A2
4930562C15Rik	3.66	0.544	#N/A	0.006	RIKEN cDNA 4930562C15 gene
Coro2a	3.66	#N/A	#N/A	13.634	coronin, actin binding protein 2A
Adam1b	3.66	0.544	#N/A	0.094	a disintegrin and metallopeptidase domain 1b
Prss46	3.66	0.544	#N/A	0.018	protease, serine 46
Fpr1	3.65	0.178	0.442	0.114	formyl peptide receptor 1
Acnat2	3.65	0.259	#N/A	0.038	acyl-coenzyme A amino acid N-acyltransferase 2
Mtus2	3.65	#N/A	#N/A	1.18	microtubule associated tumor suppressor candidate 2
Sytl5	3.65	#N/A	#N/A	0.048	synaptotagmin-like 5
Stk31	3.64	0.548	#N/A	0.003	serine threonine kinase 31
Fam71e2	3.64	#N/A	#N/A	0.059	family with sequence similarity 71, member E2
Slc6a14	3.64	0.548	#N/A	0.005	solute carrier family 6 (neurotransmitter transporter), member 14
Olfr20	3.63	0.0876	#N/A	0.07	olfactory receptor 20
Krt20	3.63	0.113	0.342	0.282	keratin 20
Fxyd7	3.63	0.00609	0.0495	0.772	FXYD domain-containing ion transport regulator 7
Erbb4	3.62	0.0189	#N/A	0.031	v-erb-a erythroblastic leukemia viral oncogene homolog 4 (avian)
4732416N19Rik	3.62	0.000397	0.00664	0.578	RIKEN cDNA 4732416N19 gene
4833411C07Rik	3.62	0.00442	0.0397	0.547	RIKEN cDNA 4833411C07 gene
Esrrb	3.61	#N/A	#N/A	0.078	estrogen related receptor, beta
Myo7b	3.61	0.173	0.435	0.513	myosin VIIB
Ass1	3.61	0.339	0.625	0.831	argininosuccinate synthetase 1
Svs3b	3.61	0.543	#N/A	0.03	seminal vesicle secretory protein 3B
Bhmt	3.59	0.0489	#N/A	2.116	betaine-homocysteine methyltransferase
Gsta1	3.59	0.556	#N/A	0	glutathione S-transferase, alpha 1 (Ya)
Fnd3c2	3.58	0.557	#N/A	0	fibronectin type III domain containing 3C2
Hoxb6	3.57	#N/A	#N/A	18.063	homeobox B6
1700063D05Rik	3.57	0.0251	#N/A	0.161	RIKEN cDNA 1700063D05 gene
Nipal2	3.56	#N/A	#N/A	0.948	NIPA-like domain containing 2
Btnl4	3.56	0.0177	0.102	0.102	butyrophilin-like 4
Galnt3	3.56	#N/A	#N/A	0.96	UDP-N-acetyl-alpha-D-galactosamine:polypeptide N-acetylgalactosaminyltransferase 3
Cox8b	3.56	0.000989	0.0131	36.199	cytochrome c oxidase subunit VIIIb
Fam166a	3.55	0.144	0.393	0.209	family with sequence similarity 166, member A
Gstm6	3.55	#N/A	#N/A	21.109	glutathione S-transferase, mu 6
Shisa7	3.55	0.0756	0.266	0.069	shisa homolog 7 (Xenopus laevis)
Cps1	3.54	0.0217	#N/A	0.704	carbamoyl-phosphate synthetase 1
Igfbp3	3.54	6.81e-11	1.71e-08	21.941	insulin-like growth factor binding protein 3
Ddn	3.54	0.47	#N/A	0.004	dendrin
Htr4	3.54	0.555	#N/A	0.005	5 hydroxytryptamine (serotonin) receptor 4
Ptprn	3.53	0.115	#N/A	0.018	protein tyrosine phosphatase, receptor type, N
Pkdrej	3.53	#N/A	#N/A	0.146	polycystic kidney disease (polycystin) and REJ (sperm receptor for egg jelly homolog, sea urchin)
Rasgrf1	3.53	#N/A	#N/A	2.503	RAS protein-specific guanine nucleotide-releasing factor 1
Gabra1	3.52	0.559	#N/A	0.003	gamma-aminobutyric acid (GABA) A receptor, subunit alpha 1
Ankrd63	3.52	0.559	#N/A	0.003	ankyrin repeat domain 63
S100a14	3.52	0.131	0.371	0.423	S100 calcium binding protein A14
Ntng1	3.52	0.0183	0.104	0.074	netrin G1
Ak4	3.52	0.000339	0.00584	1.332	adenylate kinase 4
Mir7034	3.52	0.559	#N/A	0.187	microRNA mir-7034
Rnf149	3.51	#N/A	#N/A	99.06	ring finger protein 149
6330403K07Rik	3.51	0.206	0.481	0.306	RIKEN cDNA 6330403K07 gene
Cts8	3.51	0.476	#N/A	0.005	cathepsin 8
Bnipl	3.51	0.217	0.495	0.123	BCL2/adenovirus E1B 19kD interacting protein like
Klk1b9	3.51	0.56	#N/A	0.019	kallikrein 1-related peptidase b9
Hmgb4	3.5	#N/A	#N/A	0.216	high-mobility group box 4
Hrk	3.5	0.00495	0.043	0.29	harakiri, BCL2 interacting protein (contains only BH3 domain)
Hpd	3.5	0.0129	0.0824	2.881	4-hydroxyphenylpyruvic acid dioxygenase
Cyb5r2	3.5	#N/A	#N/A	0.304	cytochrome b5 reductase 2
Arl4c	3.49	#N/A	#N/A	18.615	ADP-ribosylation factor-like 4C
Espn	3.49	#N/A	#N/A	15.072	espin
Acoxl	3.48	0.000323	0.00567	0.225	acyl-Coenzyme A oxidase-like
Abcc8	3.48	#N/A	#N/A	0.254	ATP-binding cassette, sub-family C (CFTR/MRP), member 8
Tnnt2	3.47	0.197	0.47	4.206	troponin T2, cardiac
Acap1	3.47	#N/A	#N/A	2.084	ArfGAP with coiled-coil, ankyrin repeat and PH domains 1
Prm3	3.47	#N/A	#N/A	0.391	protamine 3
Cacna1d	3.46	#N/A	#N/A	2.159	calcium channel, voltage-dependent, L type, alpha 1D subunit
Tex40	3.46	0.406	#N/A	0.133	testis expressed 40
Dmrt3	3.46	0.278	#N/A	0.015	doublesex and mab-3 related transcription factor 3
Tmem74b	3.46	0.12	#N/A	0.088	transmembrane protein 74B
Psapl1	3.46	0.28	#N/A	0.033	prosaposin-like 1
Aknad1	3.45	0.144	#N/A	0.038	AKNA domain containing 1
Efhc2	3.45	0.0141	0.0873	0.097	EF-hand domain (C-terminal) containing 2
Slc10a1	3.44	0.479	#N/A	0.322	solute carrier family 10 (sodium/bile acid cotransporter family), member 1
Klk1b11	3.44	0.566	#N/A	0.02	kallikrein 1-related peptidase b11
Lin28b	3.43	0.571	#N/A	0	lin-28 homolog B (C. elegans)
Car10	3.43	0.571	#N/A	0	carbonic anhydrase 10
Hoxb7	3.43	#N/A	#N/A	17.992	homeobox B7
Krt75	3.43	0.571	#N/A	0	keratin 75
Olig2	3.43	0.571	#N/A	0	oligodendrocyte transcription factor 2
1110058D11Rik	3.43	0.571	#N/A	0	RIKEN cDNA 1110058D11 gene
Zbbx	3.43	0.401	0.68	0.098	zinc finger, B-box domain containing
Best2	3.43	0.571	#N/A	0	bestrophin 2
Prss44	3.43	0.571	#N/A	0	protease, serine 44
Gpr143	3.43	0.571	#N/A	0	G protein-coupled receptor 143
Gm38671	3.43	0.571	#N/A	0	-
Tcam1	3.42	0.0418	0.181	0.089	testicular cell adhesion molecule 1
Obox3	3.42	0.572	#N/A	0	oocyte specific homeobox 3
AI854517	3.42	0.572	#N/A	0	expressed sequence AI854517
Gm5122	3.42	0.313	#N/A	0.075	predicted gene 5122
Lefty2	3.41	0.572	#N/A	0	left-right determination factor 2
Shroom1	3.41	0.00182	0.0206	1.596	shroom family member 1
Gm5797	3.41	0.572	#N/A	0	predicted gene 5797
Ankrd33	3.41	0.572	#N/A	0	ankyrin repeat domain 33
Zp1	3.41	0.572	#N/A	0	zona pellucida glycoprotein 1
Acss2os	3.41	0.573	#N/A	0	acyl-CoA synthetase short-chain family member 2, opposite strand
Tfap2e	3.41	0.572	#N/A	0	transcription factor AP-2, epsilon
Abca14	3.4	0.47	#N/A	0.009	ATP-binding cassette, sub-family A (ABC1), member 14
4930455C13Rik	3.39	0.488	#N/A	0.011	RIKEN cDNA 4930455C13 gene
Wif1	3.39	0.314	#N/A	0.469	Wnt inhibitory factor 1
H2-Q1	3.39	0.234	#N/A	0.06	histocompatibility 2, Q region locus 1
Chrnb2	3.39	7.68e-07	4.43e-05	0.634	cholinergic receptor, nicotinic, beta polypeptide 2 (neuronal)
Hfe2	3.38	0.00636	0.051	0.26	hemochromatosis type 2 (juvenile) (human homolog)
Ppm1n	3.38	0.575	#N/A	0	protein phosphatase, Mg2+/Mn2+ dependent, 1N (putative)
Fam187b	3.38	#N/A	#N/A	1.149	family with sequence similarity 187, member B
Efcab8	3.37	0.301	#N/A	0.029	EF-hand calcium binding domain 8
Hapln2	3.37	0.576	#N/A	0	hyaluronan and proteoglycan link protein 2
Gstm3	3.37	0.207	#N/A	0.154	glutathione S-transferase, mu 3
Gm15401	3.37	0.0484	0.2	0.187	predicted gene 15401
Mir7666	3.37	0.576	#N/A	0	microRNA mir-7666
1700012L04Rik	3.37	0.576	#N/A	0	RIKEN cDNA 1700012L04 gene
Lamc2	3.36	#N/A	#N/A	3.087	laminin, gamma 2
Acsl6	3.36	#N/A	#N/A	0.102	acyl-CoA synthetase long-chain family member 6
F930015N05Rik	3.36	0.139	0.385	0.051	RIKEN cDNA F930015N05 gene
Serpina6	3.36	0.574	#N/A	0.178	serine (or cysteine) peptidase inhibitor, clade A, member 6
Mir1249	3.36	0.118	#N/A	0.927	microRNA 1249
Fkbp6	3.36	0.492	#N/A	0.009	FK506 binding protein 6
Peg3os	3.36	0.574	#N/A	0.018	Peg3 opposite strand
Iqch	3.36	0.284	#N/A	0.037	IQ motif containing H
Adck3	3.35	1.71e-08	1.84e-06	16.894	aarF domain containing kinase 3
Prrg1	3.35	#N/A	#N/A	3.447	proline rich Gla (G-carboxyglutamic acid) 1
Gm20554	3.34	#N/A	#N/A	0.502	predicted gene, 20554
Naip1	3.34	#N/A	#N/A	0.056	NLR family, apoptosis inhibitory protein 1
Tekt5	3.34	#N/A	#N/A	0.145	tektin 5
Acacb	3.34	2.91e-05	0.000839	59.868	acetyl-Coenzyme A carboxylase beta
Epx	3.33	0.58	#N/A	0	eosinophil peroxidase
Mep1a	3.33	#N/A	#N/A	0.274	meprin 1 alpha
Dazl	3.33	0.373	#N/A	0.017	deleted in azoospermia-like
Cml5	3.33	0.58	#N/A	0	camello-like 5
Cnga4	3.33	0.000507	0.00802	0.271	cyclic nucleotide gated channel alpha 4
2310030G06Rik	3.33	#N/A	#N/A	3.248	RIKEN cDNA 2310030G06 gene
Gm4791	3.32	0.581	#N/A	0	predicted gene 4791
Lman1l	3.32	0.581	#N/A	0	lectin, mannose-binding 1 like
Me1	3.32	0.00344	0.0329	544.063	malic enzyme 1, NADP(+)-dependent, cytosolic
Lgsn	3.31	0.496	#N/A	0.007	lengsin, lens protein with glutamine synthetase domain
Trpm8	3.31	0.223	#N/A	0.014	transient receptor potential cation channel, subfamily M, member 8
Tnn	3.31	0.393	#N/A	0.01	tenascin N
Becn2	3.31	0.582	#N/A	0	predicted gene 104
Fat2	3.31	0.506	0.763	0.113	FAT tumor suppressor homolog 2 (Drosophila)
Pnliprp2	3.31	0.379	#N/A	0.021	pancreatic lipase-related protein 2
Mir7006	3.31	0.582	#N/A	0	microRNA mir-7006
Myt1	3.31	0.494	#N/A	0.002	myelin transcription factor 1
P2ry4	3.31	0.496	#N/A	0.003	pyrimidinergic receptor P2Y, G-protein coupled, 4
Adtrp	3.3	7.96e-06	0.000295	2.394	androgen dependent TFPI regulating protein
Atp8a2	3.3	#N/A	#N/A	0.336	ATPase, aminophospholipid transporter-like, class I, type 8A, member 2
Slc22a13b-ps	3.3	0.0305	0.146	0.155	solute carrier family 22 (organic cation transporter), member 13b, pseudogene
Etv5	3.29	#N/A	#N/A	6.904	ets variant gene 5
Clca4a	3.29	0.379	#N/A	0.018	chloride channel calcium activated 6
Slc6a19os	3.28	0.582	#N/A	0.01	solute carrier family 6 (neurotransmitter transporter), member 19, opposite strand
Btnl6	3.28	0.582	#N/A	0.008	butyrophilin-like 6
Amy2a5	3.28	0.586	#N/A	0.615	amylase 2a5
Kif12	3.28	0.26	0.546	0.289	kinesin family member 12
Rhox7a	3.28	0.586	#N/A	0	reproductive homeobox 7
5730412P04Rik	3.28	0.572	#N/A	0.081	RIKEN cDNA 5730412P04 gene
Plekha6	3.27	#N/A	#N/A	7.047	pleckstrin homology domain containing, family A member 6
Mir3061	3.27	0.298	#N/A	0.839	microRNA 3061
Mir6924	3.27	0.586	#N/A	0	microRNA mir-6924
Gm11681	3.27	0.586	#N/A	0	predicted gene 11681
Recql4	3.27	0.00139	0.0169	0.864	RecQ protein-like 4
Methig1	3.27	0.586	#N/A	0	Mettl7a2-Higd1c readthrough transcript
Cpn2	3.27	0.583	#N/A	0.073	carboxypeptidase N, polypeptide 2
1700069L16Rik	3.27	0.586	#N/A	0	RIKEN cDNA 1700069L16 gene
Klk1b21	3.27	0.586	#N/A	0	kallikrein 1-related peptidase b21
Gfy	3.27	0.586	#N/A	0	golgi-associated olfactory signaling regulator
Saa2	3.27	0.391	#N/A	0.095	serum amyloid A 2
Fbxo31	3.27	2.25e-05	0.000682	16.146	F-box protein 31
Sorl1	3.27	2.16e-05	0.000661	12.622	sortilin-related receptor, LDLR class A repeats-containing
Atp6v1c2	3.26	0.0403	0.177	6.071	ATPase, H+ transporting, lysosomal V1 subunit C2
Olah	3.26	0.587	#N/A	0	oleoyl-ACP hydrolase
Gm6194	3.26	0.587	#N/A	0	transmembrane protein 189 pseudogene
Cnksr1	3.26	#N/A	#N/A	1.633	connector enhancer of kinase suppressor of Ras 1
Mir7052	3.26	0.31	#N/A	0.449	microRNA mir-7052
1700015G11Rik	3.26	#N/A	#N/A	0.381	RIKEN cDNA 1700015G11 gene
Ugt1a10	3.25	0.588	#N/A	0	UDP glycosyltransferase 1 family, polypeptide A10
1700015E13Rik	3.25	0.588	#N/A	0	RIKEN cDNA 1700015E13 gene
Gm10787	3.25	0.588	#N/A	0	predicted gene 10787
Neurod4	3.25	0.588	#N/A	0	neurogenic differentiation 4
Foxn1	3.25	0.588	#N/A	0	forkhead box N1
Krt32	3.25	0.588	#N/A	0	keratin 32
Gm884	3.25	0.588	#N/A	0	predicted gene 884
Spanxn4	3.25	0.588	#N/A	0	SPANX family, member N4
1700084D21Rik	3.25	0.585	#N/A	0.025	RIKEN cDNA 1700084D21 gene
Gm10377	3.25	0.588	#N/A	0	predicted gene 10377
Ccnb1ip1	3.25	0.588	#N/A	0	cyclin B1 interacting protein 1
Olfr1513	3.25	0.588	#N/A	0	olfactory receptor 1513
Hs6st3	3.25	0.588	#N/A	0	heparan sulfate 6-O-sulfotransferase 3
Morc1	3.25	0.585	#N/A	0.004	microrchidia 1
4930542D17Rik	3.25	0.588	#N/A	0	RIKEN cDNA 4930542D17 gene
Galr1	3.25	0.588	#N/A	0	galanin receptor 1
Rln1	3.25	0.588	#N/A	0	relaxin 1
Glt6d1	3.25	0.588	#N/A	0	glycosyltransferase 6 domain containing 1
Mir10b	3.25	0.588	#N/A	0	microRNA 10b
Pin1rt1	3.25	0.588	#N/A	0	protein (peptidyl-prolyl cis/trans isomerase) NIMA-interacting 1, retrogene 1
8030411F24Rik	3.25	0.588	#N/A	0	RIKEN cDNA 8030411F24 gene
4930470P17Rik	3.25	0.588	#N/A	0	RIKEN cDNA 4930470P17 gene
4930539M17Rik	3.25	0.588	#N/A	0	RIKEN cDNA 4930539M17 gene
Sycp1	3.25	0.588	#N/A	0	synaptonemal complex protein 1
1700006A11Rik	3.25	0.588	#N/A	0	RIKEN cDNA 1700006A11 gene
Saxo1os	3.25	0.588	#N/A	0	Derived by automated computational analysis using gene prediction method: Gnomon.
Cyp4x1	3.25	0.588	#N/A	0	cytochrome P450, family 4, subfamily x, polypeptide 1
Speer4c	3.25	0.588	#N/A	0	spermatogenesis associated glutamate (E)-rich protein 4c
4930584F24Rik	3.25	0.588	#N/A	0	RIKEN cDNA 4930584F24 gene
Cox7b2	3.25	0.588	#N/A	0	cytochrome c oxidase subunit VIIb2
1700025M24Rik	3.25	0.588	#N/A	0	RIKEN cDNA 1700025M24 gene
A930011G23Rik	3.25	0.585	#N/A	0.003	RIKEN cDNA A930011G23 gene
Cldn13	3.25	0.585	#N/A	0.011	claudin 13
Gm6408	3.25	0.588	#N/A	0	predicted gene 6408
Calcr	3.25	0.588	#N/A	0	calcitonin receptor
Hyal5	3.25	0.585	#N/A	0.005	hyaluronoglucosaminidase 5
1700124L16Rik	3.25	0.588	#N/A	0	RIKEN cDNA 1700124L16 gene
Mir705	3.25	0.588	#N/A	0	microRNA 705
Klra6	3.25	0.588	#N/A	0	killer cell lectin-like receptor, subfamily A, member 6
Pde6h	3.25	0.585	#N/A	0.024	phosphodiesterase 6H, cGMP-specific, cone, gamma
Galp	3.25	0.588	#N/A	0	galanin-like peptide
Gm21276	3.25	0.588	#N/A	0	predicted gene, 21276
Gm5334	3.25	0.585	#N/A	0.007	tetraspanin 7 pseudogene
Dlgap2	3.25	0.588	#N/A	0	discs, large (Drosophila) homolog-associated protein 2
Mmp1a	3.25	0.588	#N/A	0	matrix metallopeptidase 1a (interstitial collagenase)
Hcrtr2	3.25	0.588	#N/A	0	hypocretin (orexin) receptor 2
Gm28979	3.25	0.588	#N/A	0	Derived by automated computational analysis using gene prediction method: Gnomon.
Gm6938	3.25	0.588	#N/A	0	predicted gene 6938
Slxl1	3.25	0.588	#N/A	0	Slx-like 1
Ctag2	3.25	0.585	#N/A	0.013	cancer/testis antigen 2
Gm7173	3.25	0.588	#N/A	0	predicted gene 7173
Tsga8	3.25	0.585	#N/A	0.011	testis specific gene A8
D330046F09Rik	3.25	0.588	#N/A	0	RIKEN cDNA D330046F09 gene
Cacna2d3	3.24	#N/A	#N/A	1.366	calcium channel, voltage-dependent, alpha2/delta subunit 3
Chrna2	3.24	0.0614	0.232	1.34	cholinergic receptor, nicotinic, alpha polypeptide 2 (neuronal)
Dnajc5b	3.24	0.573	#N/A	0.087	DnaJ (Hsp40) homolog, subfamily C, member 5 beta
Magee2	3.24	0.253	#N/A	0.248	melanoma antigen, family E, 2
Otogl	3.23	0.127	0.366	0.042	otogelin-like
Hist1h4b	3.23	0.584	#N/A	0.069	histone cluster 1, H4b
Rab11fip1	3.23	#N/A	#N/A	3.902	RAB11 family interacting protein 1 (class I)
Tmem64	3.22	#N/A	#N/A	19.836	transmembrane protein 64
A930016O22Rik	3.22	0.269	#N/A	0.173	RIKEN cDNA A930016O22 gene
Syngr4	3.22	0.439	#N/A	0.13	synaptogyrin 4
Kcnmb4os1	3.21	0.584	#N/A	0.045	potassium large conductance calcium-activated channel, subfamily M, beta member 4, opposite strand 1
Dydc1	3.21	0.408	#N/A	0.086	DPY30 domain containing 1
Basp1	3.21	#N/A	#N/A	25.364	brain abundant, membrane attached signal protein 1
Tg	3.21	0.00692	0.0538	0.07	thyroglobulin
Umodl1	3.21	0.584	#N/A	0.007	uromodulin-like 1
Abhd16b	3.21	0.584	#N/A	0.019	abhydrolase domain containing 16B
Slc25a31	3.21	0.254	#N/A	0.034	solute carrier family 25 (mitochondrial carrier; adenine nucleotide translocator), member 31
Wipf3	3.21	#N/A	#N/A	7.691	WAS/WASL interacting protein family, member 3
Cav3	3.21	0.304	0.593	0.133	caveolin 3
Gpd2	3.2	6.45e-05	0.00157	37.834	glycerol phosphate dehydrogenase 2, mitochondrial
Hoxd3	3.2	#N/A	#N/A	5.275	homeobox D3
Bmp8a	3.2	#N/A	#N/A	0.117	bone morphogenetic protein 8a
Ppargc1a	3.2	4.41e-07	2.79e-05	2.209	peroxisome proliferative activated receptor, gamma, coactivator 1 alpha
1810064F22Rik	3.2	0.401	0.68	0.348	RIKEN cDNA 1810064F22 gene
Gm11665	3.19	0.496	#N/A	0.06	predicted gene 11665
Fgf17	3.19	0.394	#N/A	0.019	fibroblast growth factor 17
Lrat	3.19	0.286	0.574	0.043	lecithin-retinol acyltransferase (phosphatidylcholine-retinol-O-acyltransferase)
Skap1	3.18	0.0226	0.121	1.071	src family associated phosphoprotein 1
Mb	3.18	0.0524	0.21	1.139	myoglobin
Ch25h	3.18	#N/A	#N/A	0.492	cholesterol 25-hydroxylase
Shisa8	3.17	0.243	#N/A	0.046	expressed sequence AI848285
Dnajc10	3.17	#N/A	#N/A	74.03	DnaJ (Hsp40) homolog, subfamily C, member 10
Gabrb1	3.17	#N/A	#N/A	0.778	gamma-aminobutyric acid (GABA) A receptor, subunit beta 1
Nfe2l3	3.17	#N/A	#N/A	3.204	nuclear factor, erythroid derived 2, like 3
Cml3	3.17	0.00143	0.0172	0.428	camello-like 3
Mesp2	3.17	0.224	0.503	0.393	mesoderm posterior 2
Ppp1r3b	3.17	0.00241	0.0256	7.441	protein phosphatase 1, regulatory (inhibitor) subunit 3B
Tac4	3.16	0.398	#N/A	0.025	tachykinin 4
Tmem254c	3.16	0.152	0.406	2.288	transmembrane protein 254c
Cftr	3.16	#N/A	#N/A	0.617	cystic fibrosis transmembrane conductance regulator
Tuba3b	3.16	#N/A	#N/A	0.102	tubulin, alpha 3B
Klhl23	3.15	#N/A	#N/A	2.401	kelch-like 23
Nutm1	3.15	0.593	#N/A	0.006	NUT midline carcinoma, family member 1
Syndig1	3.15	#N/A	#N/A	0.089	synapse differentiation inducing 1
Gucy2c	3.15	0.325	#N/A	0.017	guanylate cyclase 2c
Atp1a3	3.15	0.00456	0.0405	9.213	ATPase, Na+/K+ transporting, alpha 3 polypeptide
Xrra1	3.15	0.016	0.0953	0.449	X-ray radiation resistance associated 1
Fmo4	3.14	0.00405	0.037	0.817	flavin containing monooxygenase 4
Ccna1	3.14	0.418	#N/A	0.038	cyclin A1
Gm7337	3.14	0.584	#N/A	0.03	DAZ interacting protein 1 pseudogene
Agtr2	3.14	#N/A	#N/A	0.048	angiotensin II receptor, type 2
Csnka2ip	3.13	#N/A	#N/A	0.077	casein kinase 2, alpha prime interacting protein
Cxcl1	3.13	#N/A	#N/A	0.89	chemokine (C-X-C motif) ligand 1
A230077H06Rik	3.13	0.304	#N/A	0.02	RIKEN cDNA A230077H06 gene
Gm136	3.12	0.59	#N/A	0.044	predicted gene 136
Cdcp2	3.12	0.203	#N/A	0.04	CUB domain containing protein 2
Nlrp9b	3.12	#N/A	#N/A	0.078	NLR family, pyrin domain containing 9B
2010106E10Rik	3.12	0.154	0.408	0.107	RIKEN cDNA 2010106E10 gene
Zdhhc25	3.11	0.59	#N/A	0.042	zinc finger, DHHC domain containing 25
B4galnt1	3.1	#N/A	#N/A	11.036	beta-1,4-N-acetyl-galactosaminyl transferase 1
Rimklb	3.09	0.108	0.331	0.37	ribosomal modification protein rimK-like family member B
Npy2r	3.08	0.481	0.746	0.164	neuropeptide Y receptor Y2
Best3	3.07	0.146	0.396	0.343	bestrophin 3
Snord95	3.07	0.601	#N/A	0.335	small nucleolar RNA, C/D box 95
Atp13a5	3.07	0.602	#N/A	0.007	ATPase type 13A5
Fut4-ps1	3.07	0.513	#N/A	0.011	fucosyltransferase 4, pseudogene 1
Cyct	3.07	0.602	#N/A	0.041	cytochrome c, testis
Lppr5	3.07	0.523	#N/A	0.006	RIKEN cDNA 4833424O15 gene
Capn5	3.07	#N/A	#N/A	10.9	calpain 5
Muc2	3.07	0.043	0.185	0.208	mucin 2
Vipr1	3.07	#N/A	#N/A	1.131	vasoactive intestinal peptide receptor 1
2010300C02Rik	3.06	#N/A	#N/A	7.983	RIKEN cDNA 2010300C02 gene
Olfr1392	3.06	0.603	#N/A	0.027	olfactory receptor 1392
Fn3k	3.06	6.12e-06	0.000234	4.327	fructosamine 3 kinase
4930578I06Rik	3.06	0.603	#N/A	0.022	RIKEN cDNA 4930578I06 gene
Samd10	3.06	#N/A	#N/A	4.257	sterile alpha motif domain containing 10
1700003H04Rik	3.06	0.603	#N/A	0.03	RIKEN cDNA 1700003H04 gene
Col24a1	3.06	0.0707	0.255	0.028	collagen, type XXIV, alpha 1
Cyp4a12b	3.06	0.603	#N/A	0.009	cytochrome P450, family 4, subfamily a, polypeptide 12B
Slc4a5	3.06	#N/A	#N/A	0.086	solute carrier family 4, sodium bicarbonate cotransporter, member 5
Fancd2os	3.06	0.603	#N/A	0.017	Fancd2 opposite strand
Olfr467	3.06	0.603	#N/A	0.025	olfactory receptor 467
Defb14	3.06	0.603	#N/A	0.082	defensin beta 14
Mbd3l1	3.06	0.603	#N/A	0.027	methyl-CpG binding domain protein 3-like 1
Gm6812	3.06	0.603	#N/A	0.052	predicted gene 6812
1700010D01Rik	3.06	0.603	#N/A	0.045	RIKEN cDNA 1700010D01 gene
Gm16432	3.05	0.177	#N/A	0.076	predicted gene 16432
Pcdh9	3.05	0.0567	0.221	0.141	protocadherin 9
Pax5	3.05	0.0486	0.201	0.281	paired box 5
Nlrp14	3.05	0.599	#N/A	0.014	NLR family, pyrin domain containing 14
Ccdc7b	3.05	0.599	#N/A	0.028	RIKEN cDNA 1700008F21 gene
Ddx43	3.05	0.258	#N/A	0.027	DEAD (Asp-Glu-Ala-Asp) box polypeptide 43
Ap1s3	3.04	#N/A	#N/A	2.478	adaptor-related protein complex AP-1, sigma 3
Hsd17b10	3.04	1.86e-05	0.000582	205.446	hydroxysteroid (17-beta) dehydrogenase 10
Gm21319	3.03	0.433	#N/A	0.02	predicted gene, 21319
Galntl5	3.03	#N/A	#N/A	0.129	UDP-N-acetyl-alpha-D-galactosamine:polypeptide N-acetylgalactosaminyltransferase-like 5
Gm21119	3.03	0.0503	0.206	0.074	predicted gene, 21119
Ces4a	3.03	0.112	0.338	0.082	carboxylesterase 4A
Dbndd1	3.03	0.414	0.692	0.277	dysbindin (dystrobrevin binding protein 1) domain containing 1
1700019O17Rik	3.02	#N/A	#N/A	0.086	RIKEN cDNA 1700019O17 gene
Gm13031	3.02	0.073	0.261	0.171	predicted gene 13031
Gstt4	3.01	0.175	0.438	0.247	glutathione S-transferase, theta 4
Hoxd9	3.01	#N/A	#N/A	6.538	homeobox D9
Adra2c	3.01	#N/A	#N/A	0.514	adrenergic receptor, alpha 2c
Dusp27	3	#N/A	#N/A	0.103	dual specificity phosphatase 27 (putative)
Fkbp11	3	#N/A	#N/A	7.519	FK506 binding protein 11
Fcgbp	3	0.324	#N/A	0.229	Fc fragment of IgG binding protein
Ipcef1	2.99	#N/A	#N/A	0.356	interaction protein for cytohesin exchange factors 1
Acaca	2.99	0.00545	0.0459	296.806	acetyl-Coenzyme A carboxylase alpha
Acss2	2.99	0.00551	0.0462	153.408	acyl-CoA synthetase short-chain family member 2
Peg3	2.99	0.00266	0.0275	9.982	paternally expressed 3
Vpreb3	2.98	0.436	#N/A	0.092	pre-B lymphocyte gene 3
Cstad	2.98	0.108	0.332	0.212	CSA-conditional, T cell activation-dependent protein
Pdk1	2.98	9.75e-08	7.79e-06	25.378	pyruvate dehydrogenase kinase, isoenzyme 1
Itih4	2.97	0.00352	0.0334	2.977	inter alpha-trypsin inhibitor, heavy chain 4
Cacna1i	2.97	0.071	0.256	0.022	calcium channel, voltage-dependent, alpha 1I subunit
Sept12	2.97	#N/A	#N/A	0.141	septin 12
Pcsk2	2.97	#N/A	#N/A	0.045	proprotein convertase subtilisin/kexin type 2
Got2	2.97	#N/A	#N/A	138.948	glutamate oxaloacetate transaminase 2, mitochondrial
Hhatl	2.97	#N/A	#N/A	0.221	hedgehog acyltransferase-like
Mmgt2	2.96	#N/A	#N/A	3.167	membrane magnesium transporter 2
Krt8	2.96	#N/A	#N/A	44.783	keratin 8
H2-M9	2.96	0.0638	0.238	0.249	histocompatibility 2, M region locus 9
Snora3	2.95	0.229	#N/A	0.458	small nucleolar RNA, H/ACA box 3
Neu2	2.94	0.384	0.666	0.194	neuraminidase 2
Nkain2	2.94	0.297	#N/A	0.027	Na+/K+ transporting ATPase interacting 2
Mpo	2.94	0.451	#N/A	0.028	myeloperoxidase
Tenm1	2.94	0.45	#N/A	0.007	teneurin transmembrane protein 1
Snord87	2.93	0.294	#N/A	0.501	small nucleolar RNA, C/D box 87
Dusp13	2.93	0.126	0.364	0.165	dual specificity phosphatase 13
Klrc3	2.93	0.287	#N/A	0.085	killer cell lectin-like receptor subfamily C, member 3
Pafah1b3	2.93	#N/A	#N/A	7.247	platelet-activating factor acetylhydrolase, isoform 1b, subunit 3
Tmem63c	2.92	0.257	#N/A	0.035	transmembrane protein 63c
Oscp1	2.92	8.02e-06	0.000296	11.019	organic solute carrier partner 1
Tex26	2.92	0.244	#N/A	0.081	testis expressed 26
Tmie	2.92	7.42e-05	0.00176	1.071	transmembrane inner ear
Qrich2	2.91	#N/A	#N/A	0.074	glutamine rich 2
Lama1	2.91	0.0223	0.119	1.582	laminin, alpha 1
A630020A06	2.9	0.219	#N/A	0.032	uncharacterized A630020A06
Arl9	2.9	0.23	#N/A	0.329	ADP-ribosylation factor-like 9
Rbakdn	2.9	0.61	#N/A	0.131	Rbak downstream neighbor (non-protein coding)
Ttyh1	2.9	#N/A	#N/A	1.215	tweety homolog 1 (Drosophila)
St18	2.89	0.405	#N/A	0.018	suppression of tumorigenicity 18
Snord37	2.89	0.356	#N/A	0.67	small nucleolar RNA, C/D box 37
Capn13	2.89	0.122	0.358	0.153	calpain 13
Tpd52	2.89	#N/A	#N/A	29.978	tumor protein D52
Faah	2.89	#N/A	#N/A	5.106	fatty acid amide hydrolase
Slc25a13	2.89	#N/A	#N/A	2.244	solute carrier family 25 (mitochondrial carrier, adenine nucleotide translocator), member 13
Hdac11	2.89	#N/A	#N/A	12.434	histone deacetylase 11
Gm5475	2.88	#N/A	#N/A	0.075	predicted gene 5475
Masp1	2.88	0.00173	0.0198	3.232	mannan-binding lectin serine peptidase 1
Mir125a	2.88	0.25	#N/A	0.827	microRNA 125a
Sdcbp2	2.88	0.00238	0.0253	1.709	syndecan binding protein (syntenin) 2
Henmt1	2.88	0.18	#N/A	0.052	HEN1 methyltransferase homolog 1 (Arabidopsis)
Srgap3	2.88	4e-06	0.000163	1.367	SLIT-ROBO Rho GTPase activating protein 3
Hepacam	2.88	0.127	0.366	0.118	hepatocyte cell adhesion molecule
Gm29684	2.87	0.419	#N/A	0.065	Derived by automated computational analysis using gene prediction method: Gnomon.
Ttll8	2.87	0.318	0.606	0.128	tubulin tyrosine ligase-like family, member 8
Phf19	2.87	#N/A	#N/A	2.275	PHD finger protein 19
Slc43a1	2.87	0.000719	0.0105	21.356	solute carrier family 43, member 1
Gm13275	2.87	0.617	#N/A	0.04	predicted gene 13275
Gm15421	2.87	0.0599	0.228	0.267	ribosomal protein L22 like 1 pseudogene
Glra4	2.87	0.227	#N/A	0.053	glycine receptor, alpha 4 subunit
Pou2af1	2.86	0.0213	0.115	0.254	POU domain, class 2, associating factor 1
Fam228a	2.85	#N/A	#N/A	0.415	family with sequence similarity 228, member A
Gpr18	2.84	0.0312	0.148	0.195	G protein-coupled receptor 18
Kif16bos	2.84	0.372	#N/A	0.086	kinesin family member 16B, opposite strand
Hist2h2bb	2.84	0.372	#N/A	0.083	histone cluster 2, H2bb
Ermap	2.84	0.0297	0.144	0.073	erythroblast membrane-associated protein
9630001P10Rik	2.84	0.399	#N/A	0.034	RIKEN cDNA 9630001P10 gene
4930432K21Rik	2.84	0.018	0.103	0.413	RIKEN cDNA 4930432K21 gene
Mir7087	2.84	0.306	#N/A	0.54	microRNA mir-7087
Syngr1	2.83	2.77e-11	8.04e-09	3.033	synaptogyrin 1
Gm15471	2.83	0.0749	0.265	0.419	predicted gene 15471
Ppp1r3a	2.83	0.0314	0.149	0.025	protein phosphatase 1, regulatory (inhibitor) subunit 3A
Lrrtm4	2.83	0.629	#N/A	0.009	leucine rich repeat transmembrane neuronal 4
Zap70	2.82	#N/A	#N/A	0.844	zeta-chain (TCR) associated protein kinase
Npy6r	2.82	#N/A	#N/A	0.106	neuropeptide Y receptor Y6
Ptprt	2.82	0.541	0.788	0.15	protein tyrosine phosphatase, receptor type, T
Gk2	2.82	#N/A	#N/A	0.095	glycerol kinase 2
Zfp536	2.82	0.0923	0.301	0.07	zinc finger protein 536
Gm38426	2.82	#N/A	#N/A	3.803	uncharacterized LOC100503676
A330041J22Rik	2.82	0.0334	0.156	0.106	RIKEN cDNA A330041J22 gene
Gm5415	2.81	0.634	#N/A	0.003	predicted gene 5415
Hbq1b	2.81	0.634	#N/A	0.022	hemoglobin, theta 1B
Drd1	2.81	0.00091	0.0124	1.129	dopamine receptor D1A
Fgg	2.81	#N/A	#N/A	2.625	fibrinogen gamma chain
Cela3b	2.81	0.634	#N/A	0.013	chymotrypsin-like elastase family, member 3B
Dgki	2.81	0.219	0.497	0.162	diacylglycerol kinase, iota
Gm19345	2.81	0.634	#N/A	0.013	predicted gene, 19345
Ccdc83	2.81	0.546	#N/A	0.038	coiled-coil domain containing 83
Galr2	2.8	0.226	0.506	0.172	galanin receptor 2
4930471G03Rik	2.8	#N/A	#N/A	0.238	RIKEN cDNA 4930471G03 gene
Myo18b	2.8	0.0914	0.3	0.147	myosin XVIIIb
Sbspon	2.79	0.391	#N/A	0.058	somatomedin B and thrombospondin, type 1 domain containing
Cnst	2.79	8.3e-07	4.68e-05	19.127	consortin, connexin sorting protein
Grip1	2.79	0.354	0.639	0.235	glutamate receptor interacting protein 1
1700092M07Rik	2.79	0.365	#N/A	0.243	RIKEN cDNA 1700092M07 gene
Itpka	2.79	5.15e-07	3.2e-05	2.141	inositol 1,4,5-trisphosphate 3-kinase A
A430078I02Rik	2.79	0.0353	0.161	0.072	RIKEN cDNA A430078I02 gene
Arhgef4	2.78	#N/A	#N/A	3.485	Rho guanine nucleotide exchange factor (GEF) 4
Efcab9	2.78	0.284	#N/A	0.113	EF-hand calcium binding domain 9
Ttc25	2.78	0.00378	0.0351	1.573	tetratricopeptide repeat domain 25
Slc26a8	2.78	0.000291	0.00523	0.339	solute carrier family 26, member 8
Gp9	2.78	0.25	0.535	0.223	glycoprotein 9 (platelet)
Rassf7	2.78	#N/A	#N/A	4.346	Ras association (RalGDS/AF-6) domain family (N-terminal) member 7
Smarca1	2.78	#N/A	#N/A	0.661	SWI/SNF related, matrix associated, actin dependent regulator of chromatin, subfamily a, member 1
Faim2	2.77	#N/A	#N/A	3.786	Fas apoptotic inhibitory molecule 2
Itgb6	2.77	0.216	0.495	0.15	integrin beta 6
0610043K17Rik	2.77	0.000807	0.0113	1.778	RIKEN cDNA 0610043K17 gene
E430016F16Rik	2.77	0.184	#N/A	0.044	RIKEN cDNA E430016F16 gene
Gja6	2.77	0.415	#N/A	0.035	gap junction protein, alpha 6
Ankar	2.76	0.635	#N/A	0.007	ankyrin and armadillo repeat containing
Gpr84	2.76	0.355	#N/A	0.064	G protein-coupled receptor 84
Fpr2	2.76	0.177	0.441	0.152	formyl peptide receptor 2
Sult1c2	2.76	0.608	0.828	0.8	sulfotransferase family, cytosolic, 1C, member 2
Kcnk3	2.76	0.00584	0.048	12.777	potassium channel, subfamily K, member 3
Acsl1	2.76	3.43e-06	0.000145	602.088	acyl-CoA synthetase long-chain family member 1
Inha	2.75	#N/A	#N/A	2.583	inhibin alpha
1700001K19Rik	2.75	#N/A	#N/A	0.191	RIKEN cDNA 1700001K19 gene
Pde4d	2.75	9.76e-07	5.34e-05	3.577	phosphodiesterase 4D, cAMP specific
Mov10l1	2.75	0.636	#N/A	0.009	Moloney leukemia virus 10-like 1
Ppargc1b	2.75	6.44e-05	0.00157	3.739	peroxisome proliferative activated receptor, gamma, coactivator 1 beta
Sh3gl2	2.75	0.302	0.59	2.281	SH3-domain GRB2-like 2
5830473C10Rik	2.75	0.636	#N/A	0.015	RIKEN cDNA 5830473C10 gene
Piwil1	2.75	0.636	#N/A	0.009	piwi-like RNA-mediated gene silencing 1
D630045J12Rik	2.75	#N/A	#N/A	1.479	RIKEN cDNA D630045J12 gene
Prss37	2.75	0.636	#N/A	0.033	protease, serine 37
Apol7b	2.74	0.465	#N/A	0.056	apolipoprotein L 7b
Gm20324	2.74	0.074	0.263	0.371	predicted gene, 20324
Lhfpl3	2.74	0.0759	#N/A	0.054	lipoma HMGIC fusion partner-like 3
Nrgn	2.74	#N/A	#N/A	2.151	neurogranin
Pira11	2.74	0.625	#N/A	0.053	paired-Ig-like receptor A11
Dbpht2	2.73	0.453	0.725	0.123	DNA binding protein with his-thr domain
Gm3219	2.73	0.0164	0.0969	2.7	B-cell CLL/lymphoma 7C pseudogene
Garem	2.73	0.0124	0.0798	1.386	GRB2 associated, regulator of MAPK1
Tgm7	2.73	0.144	#N/A	0.049	transglutaminase 7
Hamp2	2.73	0.641	#N/A	0.052	hepcidin antimicrobial peptide 2
5430440P10Rik	2.72	0.476	#N/A	0.078	RIKEN cDNA 5430440P10 gene
Sp7	2.72	0.137	0.383	0.107	Sp7 transcription factor 7
Gm128	2.72	0.435	0.711	0.119	predicted gene 128
Epha8	2.72	0.566	#N/A	0.012	Eph receptor A8
Vwa5b1	2.72	0.488	0.751	0.057	von Willebrand factor A domain containing 5B1
Nrip3	2.72	0.253	#N/A	0.123	nuclear receptor interacting protein 3
Gm21992	2.72	0.513	0.767	0.38	-
Atcayos	2.71	0.304	#N/A	0.351	ataxia, cerebellar, Cayman type homolog (human), opposite strand
Heatr9	2.71	0.134	#N/A	0.047	predicted gene 11435
Gykl1	2.71	#N/A	#N/A	0.065	glycerol kinase-like 1
Dcc	2.71	0.272	#N/A	0.006	deleted in colorectal carcinoma
Haglr	2.71	#N/A	#N/A	0.524	Derived by automated computational analysis using gene prediction method: Gnomon.
Unc5c	2.71	0.00694	0.0539	0.073	unc-5 homolog C (C. elegans)
Uts2r	2.7	0.242	#N/A	0.046	urotensin 2 receptor
Cyp2c50	2.7	0.569	#N/A	0.604	cytochrome P450, family 2, subfamily c, polypeptide 50
9530080O11Rik	2.7	0.482	#N/A	0.055	RIKEN cDNA 9530080O11 gene
Lrp8	2.7	#N/A	#N/A	0.837	low density lipoprotein receptor-related protein 8, apolipoprotein e receptor
4930590J08Rik	2.7	0.173	0.436	0.051	RIKEN cDNA 4930590J08 gene
Slc6a15	2.69	#N/A	#N/A	0.123	solute carrier family 6 (neurotransmitter transporter), member 15
Gm10790	2.69	0.161	0.418	0.107	predicted gene 10790
Hectd2	2.69	#N/A	#N/A	0.403	HECT domain containing 2
1700029M20Rik	2.69	0.639	#N/A	0.022	RIKEN cDNA 1700029M20 gene
Mir339	2.69	0.649	#N/A	0.105	microRNA 339
Acsm5	2.69	3.43e-06	0.000145	7.836	acyl-CoA synthetase medium-chain family member 5
Kdm4d	2.69	0.038	0.17	0.1	lysine (K)-specific demethylase 4D
Spatc1l	2.68	0.484	#N/A	0.06	spermatogenesis and centriole associated 1 like
Dynlt1c	2.68	0.627	0.84	2.861	dynein light chain Tctex-type 1C
Fam83b	2.68	0.452	0.724	0.094	family with sequence similarity 83, member B
Satl1	2.68	0.637	#N/A	0.033	spermidine/spermine N1-acetyl transferase-like 1
Pcsk4	2.67	0.00068	0.00998	1.715	proprotein convertase subtilisin/kexin type 4
Rpl10l	2.67	0.644	#N/A	0.044	ribosomal protein L10-like
Nrtn	2.67	0.189	0.458	0.475	neurturin
Ptpn22	2.67	#N/A	#N/A	2.439	protein tyrosine phosphatase, non-receptor type 22 (lymphoid)
4921504A21Rik	2.67	#N/A	#N/A	0.304	RIKEN cDNA 4921504A21 gene
Clec12b	2.67	0.0346	0.159	0.254	C-type lectin domain family 12, member B
4931429L15Rik	2.67	0.644	#N/A	0.022	RIKEN cDNA 4931429L15 gene
Gm14634	2.67	0.00979	0.0682	0.174	predicted gene 14634
Trex2	2.67	0.644	#N/A	0.045	three prime repair exonuclease 2
Bcas3os2	2.66	0.312	#N/A	0.199	breast carcinoma amplified sequence 3 opposite strand 2
Sec14l5	2.66	0.362	0.646	0.088	SEC14-like 5 (S. cerevisiae)
Ss18l1	2.66	#N/A	#N/A	7.233	synovial sarcoma translocation gene on chromosome 18-like 1
Tctex1d1	2.66	0.506	#N/A	0.078	Tctex1 domain containing 1
Nat8l	2.66	5.47e-05	0.00136	18.313	N-acetyltransferase 8-like
Cck	2.66	0.653	#N/A	0.02	cholecystokinin
C130036L24Rik	2.65	0.0989	0.314	0.195	RIKEN cDNA C130036L24 gene
Tcn2	2.65	5.78e-06	0.000223	127.576	transcobalamin 2
Sox30	2.65	#N/A	#N/A	0.123	SRY (sex determining region Y)-box 30
Smim6	2.65	0.242	0.525	0.261	small integral membrane protein 6
Fasn	2.65	0.0172	0.0999	2238.01	fatty acid synthase
Serpind1	2.65	0.246	#N/A	0.357	serine (or cysteine) peptidase inhibitor, clade D, member 1
Lrit3	2.65	0.652	#N/A	0.011	leucine-rich repeat, immunoglobulin-like and transmembrane domains 3
Prr19	2.65	0.502	#N/A	0.077	proline rich 19
Fendrr	2.64	0.37	0.653	0.085	Foxf1 adjacent non-coding developmental regulatory RNA
Xk	2.64	#N/A	#N/A	0.966	Kell blood group precursor (McLeod phenotype) homolog
Hoxd3os1	2.63	0.145	0.396	0.302	homeobox D3, opposite strand 1
Tnk1	2.62	#N/A	#N/A	5.19	tyrosine kinase, non-receptor, 1
Mpp2	2.62	0.000333	0.00579	9.225	membrane protein, palmitoylated 2 (MAGUK p55 subfamily member 2)
Gpr137c	2.62	0.132	0.373	0.21	G protein-coupled receptor 137C
Kcnn2	2.62	0.182	0.449	0.348	potassium intermediate/small conductance calcium-activated channel, subfamily N, member 2
Dpyd	2.62	1.63e-06	8.08e-05	11.599	dihydropyrimidine dehydrogenase
Ambp	2.62	0.275	#N/A	2.025	alpha 1 microglobulin/bikunin
Lurap1	2.62	2.13e-07	1.54e-05	2.248	leucine rich adaptor protein 1
Cldn23	2.62	0.469	0.737	0.379	claudin 23
Lncbate1	2.62	0.0012	0.0152	4.198	RIKEN cDNA 3010033K07 gene
Evi2b	2.61	#N/A	#N/A	0.055	ecotropic viral integration site 2b
Tmem215	2.61	0.33	#N/A	0.03	transmembrane protein 215
Nipal1	2.61	0.0758	0.266	0.098	NIPA-like domain containing 1
Aass	2.61	#N/A	#N/A	2.827	aminoadipate-semialdehyde synthase
Cers3	2.61	0.184	0.452	0.127	ceramide synthase 3
Hhip	2.61	#N/A	#N/A	0.575	Hedgehog-interacting protein
Tbc1d9	2.61	#N/A	#N/A	7.992	TBC1 domain family, member 9
Ddi1	2.61	#N/A	#N/A	0.09	DDI1, DNA-damage inducible 1, homolog 1 (S. cerevisiae)
Snap91	2.61	0.651	#N/A	0.019	synaptosomal-associated protein 91
Thbs2	2.6	0.0052	0.0445	8.374	thrombospondin 2
Gm19424	2.6	0.649	#N/A	0.031	predicted gene, 19424
Lrriq4	2.6	0.649	#N/A	0.031	leucine-rich repeats and IQ motif containing 4
Gm7244	2.6	0.497	#N/A	0.032	predicted gene 7244
Pax3	2.59	0.51	#N/A	0.012	paired box 3
Cntd1	2.59	0.072	0.259	0.197	cyclin N-terminal domain containing 1
Klhl14	2.59	0.495	0.756	0.706	kelch-like 14
D630039A03Rik	2.59	0.212	0.489	2.438	RIKEN cDNA D630039A03 gene
Rex2	2.59	0.314	#N/A	0.024	reduced expression 2
Cds1	2.59	#N/A	#N/A	12.002	CDP-diacylglycerol synthase 1
Mir1247	2.58	0.663	#N/A	0.192	microRNA 1247
Scd3	2.58	0.000163	0.0033	2.841	stearoyl-coenzyme A desaturase 3
2610524H06Rik	2.58	#N/A	#N/A	6.648	RIKEN cDNA 2610524H06 gene
Cyp3a57	2.58	0.663	#N/A	0.006	cytochrome P450, family 3, subfamily a, polypeptide 57
Pth1r	2.58	0.00301	0.0301	12.588	parathyroid hormone 1 receptor
Aox4	2.57	0.665	#N/A	0.003	aldehyde oxidase 4
Ankfn1	2.57	0.464	0.734	0.189	ankyrin-repeat and fibronectin type III domain containing 1
Efcab10	2.57	0.584	#N/A	0.24	EF-hand calcium binding domain 10
Slc25a47	2.57	0.00417	0.0379	3.561	solute carrier family 25, member 47
BC024139	2.57	0.0046	0.0407	0.936	cDNA sequence BC024139
1700025B11Rik	2.57	0.665	#N/A	0.021	RIKEN cDNA 1700025B11 gene
Gpr31b	2.57	0.585	#N/A	0.094	G protein-coupled receptor 31, D17Leh66b region
Adcyap1r1	2.57	0.00569	0.0473	8.75	adenylate cyclase activating polypeptide 1 receptor 1
Clec4b2	2.57	0.665	#N/A	0.012	C-type lectin domain family 4, member b2
4933416M07Rik	2.57	0.665	#N/A	0.007	RIKEN cDNA 4933416M07 gene
Nat1	2.57	0.0261	0.132	0.216	N-acetyl transferase 1
Mir421	2.57	0.606	#N/A	0.15	microRNA 421
Wfikkn1	2.56	0.16	0.417	0.16	WAP, FS, Ig, KU, and NTR-containing protein 1
1700123I01Rik	2.56	0.0784	#N/A	0.09	RIKEN cDNA 1700123I01 gene
1700019N19Rik	2.56	0.649	#N/A	0.136	RIKEN cDNA 1700019N19 gene
Vmn2r1	2.56	0.119	0.352	0.102	vomeronasal 2, receptor 1
TrnP	2.56	0.665	#N/A	0.235	tRNA proline, mitochondrial
Usp51	2.56	0.524	#N/A	0.061	ubiquitin specific protease 51
Fcrlb	2.55	0.384	#N/A	0.042	Fc receptor-like B
Pbld2	2.55	0.000681	0.00999	0.802	phenazine biosynthesis-like protein domain containing 2
Spatc1	2.55	0.203	0.477	0.304	spermatogenesis and centriole associated 1
1700105P06Rik	2.55	0.429	#N/A	0.1	RIKEN cDNA 1700105P06 gene
Fcnb	2.55	0.441	#N/A	0.042	ficolin B
Kcnq1	2.55	#N/A	#N/A	6.744	potassium voltage-gated channel, subfamily Q, member 1
Hmgb1-rs17	2.55	0.323	#N/A	0.089	high mobility group box 1, related sequence 17
Tcf24	2.54	#N/A	#N/A	0.66	transcription factor 24
Dsp	2.54	#N/A	#N/A	4.919	desmoplakin
Acsbg2	2.54	#N/A	#N/A	0.211	acyl-CoA synthetase bubblegum family member 2
Nrg1	2.54	0.388	#N/A	0.06	neuregulin 1
Kif26b	2.53	0.131	0.373	0.173	kinesin family member 26B
Cr2	2.53	0.192	0.463	0.054	complement receptor 2
BC049762	2.53	0.0207	0.113	0.583	cDNA sequence BC049762
Spns3	2.53	0.072	0.258	0.108	spinster homolog 3
2900011O08Rik	2.53	0.512	#N/A	0.013	RIKEN cDNA 2900011O08 gene
Plch1	2.53	0.308	0.596	0.468	phospholipase C, eta 1
Cd46	2.52	0.000224	0.00424	0.661	CD46 antigen, complement regulatory protein
Foxg1	2.52	0.512	#N/A	0.006	forkhead box G1
Shd	2.52	0.161	0.417	0.241	src homology 2 domain-containing transforming protein D
Spdya	2.52	0.126	0.364	0.139	speedy homolog A (Xenopus laevis)
Cacna1b	2.52	#N/A	#N/A	0.123	calcium channel, voltage-dependent, N type, alpha 1B subunit
Mroh8	2.52	0.205	0.48	0.061	maestro heat-like repeat family member 8
Rrh	2.52	0.594	#N/A	0.018	retinal pigment epithelium derived rhodopsin homolog
Dnajc5g	2.52	0.603	#N/A	0.033	DnaJ (Hsp40) homolog, subfamily C, member 5 gamma
Slc29a4	2.52	0.158	0.415	0.218	solute carrier family 29 (nucleoside transporters), member 4
Tgfbr3l	2.52	0.000267	0.00484	2.086	predicted gene 14378
Cers1	2.52	0.00801	0.0593	0.164	ceramide synthase 1
Il17c	2.52	0.669	#N/A	0.04	interleukin 17C
D430036J16Rik	2.52	0.522	#N/A	0.031	RIKEN cDNA D430036J16 gene
Mael	2.51	#N/A	#N/A	0.211	maelstrom homolog (Drosophila)
1700129C05Rik	2.51	0.658	#N/A	0.107	RIKEN cDNA 1700129C05 gene
1700001C19Rik	2.51	0.297	0.585	0.174	RIKEN cDNA 1700001C19 gene
Spag6l	2.51	0.592	#N/A	0.06	cDNA sequence BC061194
Spata16	2.51	#N/A	#N/A	0.094	spermatogenesis associated 16
Kcnd1	2.51	#N/A	#N/A	1.7	potassium voltage-gated channel, Shal-related family, member 1
Mir6925	2.5	0.617	#N/A	0.185	microRNA mir-6925
Mettl7a3	2.5	0.12	0.354	0.266	methyltransferase like 7A3
Trp63	2.5	#N/A	#N/A	3.799	transformation related protein 63
Parm1	2.5	0.000533	0.00834	18.954	prostate androgen-regulated mucin-like protein 1
Gm10638	2.5	0.0378	0.17	0.523	predicted gene 10638
Ces1f	2.5	3.63e-05	0.00101	151.636	carboxylesterase 1F
Gm6787	2.5	0.0182	0.104	0.341	proteasome (prosome, macropain) subunit, beta type 7 pseudogene
Pecr	2.49	1.25e-08	1.41e-06	27.154	peroxisomal trans-2-enoyl-CoA reductase
BB019430	2.49	0.666	#N/A	0.043	expressed sequence BB019430
Sftpc	2.49	0.598	#N/A	0.039	surfactant associated protein C
Gm5468	2.49	0.597	#N/A	0.02	predicted gene 5468
1110032F04Rik	2.49	0.272	0.559	0.117	RIKEN cDNA 1110032F04 gene
C920021L13Rik	2.49	0.000307	0.00544	0.704	RIKEN cDNA C920021L13 gene
Col9a2	2.49	0.609	#N/A	0.04	collagen, type IX, alpha 2
En2	2.49	0.598	#N/A	0.009	engrailed 2
Slc6a12	2.49	1.62e-05	0.00052	1.605	solute carrier family 6 (neurotransmitter transporter, betaine/GABA), member 12
Fbxw26	2.49	0.675	#N/A	0.006	F-box and WD-40 domain protein 26
Gm4737	2.48	0.376	0.658	5.518	S-adenosylhomocysteine hydrolase pseudogene
1700008K24Rik	2.48	#N/A	#N/A	0.161	RIKEN cDNA 1700008K24 gene
1700018C11Rik	2.48	0.66	#N/A	0.203	RIKEN cDNA 1700018C11 gene
Aoc1	2.48	0.422	0.699	0.351	amine oxidase, copper-containing 1
Cldn22	2.48	0.00336	0.0324	31.143	claudin 22
Ngfrap1	2.48	#N/A	#N/A	32.549	nerve growth factor receptor (TNFRSF16) associated protein 1
Adcy10	2.47	0.00985	0.0685	0.623	adenylate cyclase 10
5730420D15Rik	2.47	0.229	#N/A	0.082	RIKEN cDNA 5730420D15 gene
Olfr56	2.47	0.0427	0.184	0.138	olfactory receptor 56
Ppp1r3g	2.47	0.676	#N/A	0.011	protein phosphatase 1, regulatory (inhibitor) subunit 3G
Cyp2d10	2.47	0.676	#N/A	0.585	cytochrome P450, family 2, subfamily d, polypeptide 10
D930032P07Rik	2.47	0.521	#N/A	0.019	RIKEN cDNA D930032P07 gene
1700003G18Rik	2.47	0.522	#N/A	0.039	RIKEN cDNA 1700003G18 gene
Cdh3	2.47	#N/A	#N/A	14.154	cadherin 3
Ddo	2.46	2.58e-07	1.76e-05	5.217	D-aspartate oxidase
4930447C04Rik	2.46	0.606	#N/A	0.014	RIKEN cDNA 4930447C04 gene
Akr1c12	2.46	#N/A	#N/A	1.611	aldo-keto reductase family 1, member C12
Gad1	2.46	0.301	0.59	0.083	glutamate decarboxylase 1
Hist2h2ac	2.46	0.222	#N/A	0.353	histone cluster 2, H2ac
Tex37	2.46	#N/A	#N/A	0.197	testis expressed 37
Psg16	2.46	0.679	#N/A	0.006	pregnancy specific glycoprotein 16
Khdc3	2.46	0.68	#N/A	0.008	KH domain containing 3, subcortical maternal complex member
Phf6	2.46	#N/A	#N/A	6.009	PHD finger protein 6
Pom121l12	2.45	0.679	#N/A	0.029	POM121 membrane glycoprotein-like 12
Gabrp	2.45	0.671	#N/A	0.018	gamma-aminobutyric acid (GABA) A receptor, pi
Olfr332	2.45	0.668	#N/A	0.05	olfactory receptor 332
4930544D05Rik	2.45	0.666	#N/A	0.181	RIKEN cDNA 4930544D05 gene
1700051A21Rik	2.45	0.679	#N/A	0.017	RIKEN cDNA 1700051A21 gene
Lpo	2.45	0.671	#N/A	0.02	lactoperoxidase
Kcnh6	2.45	0.612	#N/A	0.02	potassium voltage-gated channel, subfamily H (eag-related), member 6
Sstr2	2.45	0.601	#N/A	0.042	somatostatin receptor 2
Spata31	2.45	0.679	#N/A	0.007	spermatogenesis associated 31
Fam134b	2.45	0.0611	0.231	3.148	family with sequence similarity 134, member B
Pp2d1	2.45	0.116	0.348	0.1	protein phosphatase 2C-like domain containing 1
Dsc3	2.45	0.681	#N/A	0.003	desmocollin 3
Tnik	2.45	#N/A	#N/A	1.669	TRAF2 and NCK interacting kinase
Smok3a	2.45	0.679	#N/A	0.011	sperm motility kinase 3A
Igbp1b	2.45	0.679	#N/A	0.017	immunoglobulin (CD79A) binding protein 1b
Usp29	2.45	0.681	#N/A	0.002	ubiquitin specific peptidase 29
Ceacam9	2.45	0.679	#N/A	0.017	carcinoembryonic antigen-related cell adhesion molecule 9
Prss45	2.45	0.681	#N/A	0.011	protease, serine 45
C030023E24Rik	2.45	0.681	#N/A	0.005	RIKEN cDNA C030023E24 gene
Gm1720	2.45	0.679	#N/A	0.018	predicted gene 1720
1700067G17Rik	2.44	0.682	#N/A	0.019	RIKEN cDNA 1700067G17 gene
C730036E19Rik	2.44	0.393	0.673	0.118	RIKEN cDNA C730036E19 gene
1700007P06Rik	2.44	0.682	#N/A	0.014	RIKEN cDNA 1700007P06 gene
D030045P18Rik	2.44	0.682	#N/A	0.006	RIKEN cDNA D030045P18 gene
Gm19395	2.44	0.682	#N/A	0.017	predicted gene, 19395
Rfx4	2.44	0.529	#N/A	0.018	regulatory factor X, 4 (influences HLA class II expression)
Rdh19	2.44	0.682	#N/A	0.008	retinol dehydrogenase 19
Ccl1	2.44	0.682	#N/A	0.02	chemokine (C-C motif) ligand 1
Gpr142	2.44	0.682	#N/A	0.01	G protein-coupled receptor 142
Fam71d	2.44	#N/A	#N/A	0.172	family with sequence similarity 71, member D
4930455J16Rik	2.44	0.682	#N/A	0.007	RIKEN cDNA 4930455J16 gene
Cntn1	2.44	0.194	0.466	0.065	contactin 1
Mfi2	2.44	0.544	#N/A	0.042	antigen p97 (melanoma associated) identified by monoclonal antibodies 133.2 and 96.5
Myh15	2.44	0.682	#N/A	0.002	myosin, heavy chain 15
4932438H23Rik	2.44	0.116	0.347	0.463	RIKEN cDNA 4932438H23 gene
Ms4a5	2.44	0.682	#N/A	0.908	membrane-spanning 4-domains, subfamily A, member 5
1700122C19Rik	2.44	0.682	#N/A	0.018	RIKEN cDNA 1700122C19 gene
4930552P12Rik	2.44	0.52	#N/A	0.016	RIKEN cDNA 4930552P12 gene
Sohlh2	2.44	0.682	#N/A	0.005	spermatogenesis and oogenesis specific basic helix-loop-helix 2
Tspan2os	2.44	0.682	#N/A	0.022	tetraspanin 2, opposite strand
Rpe65	2.44	0.46	#N/A	0.022	retinal pigment epithelium 65
4930552N02Rik	2.44	0.682	#N/A	0.01	RIKEN cDNA 4930552N02 gene
5031410I06Rik	2.44	0.682	#N/A	0.004	RIKEN cDNA 5031410I06 gene
Plekhg6	2.44	0.0023	0.0247	0.824	pleckstrin homology domain containing, family G (with RhoGef domain) member 6
Clec2f	2.44	0.682	#N/A	0.021	C-type lectin domain family 2, member f
Plcz1	2.44	0.507	#N/A	0.075	phospholipase C, zeta 1
Pinlyp	2.44	0.682	#N/A	0.022	phospholipase A2 inhibitor and LY6/PLAUR domain containing
1700016D06Rik	2.44	0.682	#N/A	0.009	RIKEN cDNA 1700016D06 gene
Defb33	2.44	0.682	#N/A	0.027	defensin beta 33
Isl2	2.44	0.682	#N/A	0.006	insulin related protein 2 (islet 2)
4930524O08Rik	2.44	0.682	#N/A	0.008	RIKEN cDNA 4930524O08 gene
Ppp1r2-ps9	2.44	0.682	#N/A	0.013	protein phosphatase 1, regulatory (inhibitor) subunit 2, pseudogene 9
Ppp1r2-ps7	2.44	0.682	#N/A	0.006	protein phosphatase 1, regulatory (inhibitor) subunit 2, pseudogene 7
Mir677	2.43	0.447	#N/A	0.785	microRNA 677
1700011H14Rik	2.43	0.572	0.806	6.232	RIKEN cDNA 1700011H14 gene
Mir6995	2.43	0.453	#N/A	0.812	microRNA mir-6995
Cyp51	2.43	9.13e-05	0.00208	24.655	cytochrome P450, family 51
Pgap2	2.43	#N/A	#N/A	42.803	post-GPI attachment to proteins 2
Gm3258	2.42	0.45	#N/A	0.079	predicted gene 3258
Cpm	2.42	0.0022	0.0239	2.109	carboxypeptidase M
Rpgrip1	2.42	#N/A	#N/A	0.276	retinitis pigmentosa GTPase regulator interacting protein 1
Znrf4	2.42	#N/A	#N/A	0.151	zinc and ring finger 4
0610010B08Rik	2.42	0.00894	0.0641	1.312	RIKEN cDNA 0610010B08 gene
B330016D10Rik	2.42	4.96e-05	0.00127	1.897	RIKEN cDNA B330016D10 gene
1700080E11Rik	2.42	0.669	#N/A	0.144	RIKEN cDNA 1700080E11 gene
Ctnnd2	2.41	0.0506	0.206	0.2	catenin (cadherin associated protein), delta 2
1700013F07Rik	2.41	0.486	0.75	0.631	RIKEN cDNA 1700013F07 gene
Cttnbp2	2.41	#N/A	#N/A	0.646	cortactin binding protein 2
1700120K04Rik	2.41	0.13	#N/A	0.259	RIKEN cDNA 1700120K04 gene
Raet1b	2.41	0.614	#N/A	0.047	retinoic acid early transcript beta
Prss56	2.4	0.625	0.84	0.433	protease, serine 56
Arg2	2.4	0.583	0.813	2.587	arginase type II
[truncated: 22,476 more rows]

## Sheet: Marc2_lung__KO_vs_WT
gene	fold change	p-value	adjusted p-value	control TPM	description
LacZ	2426.23	1.18e-47	2.94e-44	0	-
4930467E23Rik	14.12	0.0785	#N/A	0	RIKEN cDNA 4930467E23 gene
Olfr564	9.97	0.0983	#N/A	0	olfactory receptor 564
Hrk	9.72	0.0413	#N/A	0	harakiri, BCL2 interacting protein (contains only BH3 domain)
Olfr1396	8.35	0.123	#N/A	0	olfactory receptor 1396
Nppb	7.98	0.0371	#N/A	0.019	natriuretic peptide type B
H2-L	7.81	0.256	#N/A	0.126	histocompatibility 2, D region locus L
Cadps	7.52	0.0298	#N/A	0.008	Ca2+-dependent secretion activator
Cnih3	6.8	0.0101	#N/A	0.018	cornichon homolog 3 (Drosophila)
Usp26	6.64	0.247	#N/A	0.008	ubiquitin specific peptidase 26
Hist1h2an	6.54	0.273	#N/A	0.047	histone cluster 1, H2an
Mir10a	6.52	0.199	#N/A	0	microRNA 10a
Pak7	6.52	0.0654	#N/A	0.003	p21 protein (Cdc42/Rac)-activated kinase 7
Gm5622	6.49	0.13	#N/A	0	predicted gene 5622
Trap1a	6.43	0.196	#N/A	0	tumor rejection antigen P1A
Tsks	6.42	0.109	#N/A	0.009	testis-specific serine kinase substrate
Uncx	6.34	0.208	#N/A	0	UNC homeobox
Wdr17	5.68	0.111	#N/A	0.004	WD repeat domain 17
4921511I17Rik	5.65	0.0967	#N/A	0.011	RIKEN cDNA 4921511I17 gene
Dlx3	5.62	0.104	#N/A	0.006	distal-less homeobox 3
5730403I07Rik	5.6	0.154	#N/A	0.008	RIKEN cDNA 5730403I07 gene
Hist1h3i	5.55	0.352	#N/A	0	histone cluster 1, H3i
Btnl1	5.52	0.235	#N/A	0.008	butyrophilin-like 1
4933431G14Rik	5.51	0.355	#N/A	0	RIKEN cDNA 4933431G14 gene
1700019N19Rik	5.5	0.151	#N/A	0.019	RIKEN cDNA 1700019N19 gene
Tat	5.5	0.000219	0.00687	0.302	tyrosine aminotransferase
Gm15348	5.47	0.271	#N/A	0	predicted gene 15348
Cst11	5.44	0.0968	#N/A	0.055	cystatin 11
Stra8	5.42	0.274	#N/A	0	stimulated by retinoic acid gene 8
Snord71	5.4	0.196	#N/A	0	small nucleolar RNA, C/D box 71
Spata31d1b	5.39	0.0681	#N/A	0.005	spermatogenesis associated 31 subfamily D, member 1B
Tfap2e	5.39	0.277	#N/A	0	transcription factor AP-2, epsilon
Gm8801	5.37	0.372	#N/A	0	protein phosphatase 1, regulatory subunit 10 pseudogene
Chst9	5.33	0.274	#N/A	0	carbohydrate (N-acetylgalactosamine 4-0) sulfotransferase 9
Mir214	5.27	0.373	#N/A	0	microRNA 214
Adam18	5.27	0.278	#N/A	0	a disintegrin and metallopeptidase domain 18
Fscn2	5.26	0.0411	#N/A	0.036	fascin homolog 2, actin-bundling protein, retinal (Strongylocentrotus purpuratus)
BC100530	5.26	0.279	#N/A	0	cDNA sequence BC100530
SV40	5.21	0.29	#N/A	0	-
Gm11541	5.2	0.379	#N/A	0	predicted gene 11541
Cib3	5.16	0.293	#N/A	0	calcium and integrin binding family member 3
Gm22109	5.06	#N/A	#N/A	7.114	5S RNA 23
Gm22291	5.06	#N/A	#N/A	7.114	5S RNA 30
Gm23284	5.06	#N/A	#N/A	7.114	5S RNA 31
Gm25018	5.06	#N/A	#N/A	7.114	5S RNA 10
Gm25212	5.06	#N/A	#N/A	7.114	5S RNA 28
Gm26391	5.06	#N/A	#N/A	7.114	5S RNA 17
Gm9961	5.04	0.278	#N/A	0.03	predicted gene 9961
Il11ra2	5.02	0.243	#N/A	0.012	interleukin 11 receptor, alpha chain 2
Gm2002	5.02	0.243	#N/A	0.012	predicted gene 2002
Tll2	4.98	0.27	#N/A	0.005	tolloid-like 2
Vmn2r2	4.97	0.456	#N/A	0	vomeronasal 2, receptor 2
Cyp2a12	4.92	0.19	#N/A	0.02	cytochrome P450, family 2, subfamily a, polypeptide 12
Slc18a3	4.91	0.15	#N/A	0.007	solute carrier family 18 (vesicular monoamine), member 3
Psca	4.91	0.2	#N/A	0.019	prostate stem cell antigen
Hrh3	4.89	0.1	#N/A	0.013	histamine receptor H3
Cldn24	4.87	0.255	#N/A	0.046	claudin 24
Mir6998	4.83	0.147	#N/A	0.269	microRNA mir-6998
Mir3473e	4.82	0.149	#N/A	0.142	microRNA mir-3473e
Lppr1	4.81	0.0936	#N/A	0.009	RIKEN cDNA E130309F12 gene
BC089491	4.76	0.21	#N/A	0.013	cDNA sequence BC089491
Slc10a1	4.73	0.139	#N/A	0.022	solute carrier family 10 (sodium/bile acid cotransporter family), member 1
Gm14204	4.72	0.148	#N/A	0.013	predicted gene 14204
Hist1h2bj	4.69	0.19	#N/A	0.096	histone cluster 1, H2bj
Vmn2r1	4.59	0.0786	#N/A	0.018	vomeronasal 2, receptor 1
Defb1	4.59	0.0785	#N/A	0.053	defensin beta 1
Gm11166	4.5	0.485	#N/A	0	predicted gene 11166
Gm5095	4.5	0.485	#N/A	0	predicted gene 5095
Ldhc	4.5	0.485	#N/A	0	lactate dehydrogenase C
Ren1	4.47	0.447	#N/A	0	renin 1 structural
Abca12	4.41	0.0232	#N/A	0.01	ATP-binding cassette, sub-family A (ABC1), member 12
1700034P13Rik	4.4	0.0308	#N/A	0.054	RIKEN cDNA 1700034P13 gene
Gm960	4.39	0.0144	#N/A	0.044	predicted gene 960
Klra21	4.38	0.493	#N/A	0	killer cell lectin-like receptor subfamily A, member 21
1700012I11Rik	4.36	0.288	#N/A	0	RIKEN cDNA 1700012I11 gene
Gm10768	4.36	0.288	#N/A	0	predicted gene 10768
Gm10857	4.36	0.453	#N/A	0	predicted gene 10857
Fibcd1	4.34	0.179	#N/A	0.006	fibrinogen C domain containing 1
Olfr875	4.33	0.368	#N/A	0	olfactory receptor 875
Gm3317	4.32	0.0529	#N/A	0.049	predicted gene 3317
Gm3488	4.32	0.0529	#N/A	0.049	predicted gene, 3488
Ear6	4.3	0.0917	#N/A	0.13	eosinophil-associated, ribonuclease A family, member 6
Hes5	4.3	0.464	#N/A	0	hairy and enhancer of split 5 (Drosophila)
Igfn1	4.28	0.296	#N/A	0	immunoglobulin-like and fibronectin type III domain containing 1
Csmd3	4.27	0.501	#N/A	0	CUB and Sushi multiple domains 3
Gm4827	4.26	0.468	#N/A	0	predicted gene 4827
4930550L24Rik	4.26	0.468	#N/A	0	RIKEN cDNA 4930550L24 gene
Mir1907	4.23	0.378	#N/A	0	microRNA 1907
Hist1h4b	4.22	0.38	#N/A	0	histone cluster 1, H4b
1700017G19Rik	4.22	0.38	#N/A	0	RIKEN cDNA 1700017G19 gene
Lypd5	4.21	0.227	#N/A	0.032	Ly6/Plaur domain containing 5
Trex2	4.21	0.0206	#N/A	0.092	three prime repair exonuclease 2
Ptgdr	4.2	0.2	#N/A	0.01	prostaglandin D receptor
Eppin	4.19	0.0174	#N/A	0.262	epididymal peptidase inhibitor
Tcp10a	4.18	0.471	#N/A	0	t-complex protein 10a
Mir3572	4.18	0.35	#N/A	0.17	microRNA 3572
1700022H01Rik	4.17	0.34	#N/A	0.025	RIKEN cDNA 1700022H01 gene
Snord4a	4.16	0.341	#N/A	0.245	small nucleolar RNA, C/D box 4A
Mir7014	4.14	0.19	#N/A	0.736	microRNA mir-7014
Hist4h4	4.13	0.267	#N/A	0.037	histone cluster 4, H4
Grid2ip	4.12	0.266	#N/A	0.005	glutamate receptor, ionotropic, delta 2 (Grid2) interacting protein 1
Cphx1	4.11	0.247	#N/A	0.018	cytoplasmic polyadenylated homeobox 1
Bpifa3	4.09	0.278	#N/A	0.016	BPI fold containing family A, member 3
B4galnt3	4.09	0.101	#N/A	0.016	beta-1,4-N-acetyl-galactosaminyl transferase 3
Krtap5-5	4.09	0.0951	#N/A	0.04	keratin associated protein 5-5
1700064M15Rik	4.08	0.486	#N/A	0	RIKEN cDNA 1700064M15 gene
Gm6602	4.08	0.281	#N/A	0.008	predicted gene 6602
4930579F01Rik	4.06	0.488	#N/A	0	RIKEN cDNA 4930579F01 gene
Crabp2	4.05	0.0779	#N/A	0.078	cellular retinoic acid binding protein II
Cib4	4.02	0.00404	#N/A	0.212	calcium and integrin binding family member 4
Gm8817	4.02	0.22	#N/A	0.032	predicted gene 8817
Gm17455	4.01	0.113	#N/A	0.059	predicted gene, 17455
Kcnq3	4.01	0.124	#N/A	0.018	potassium voltage-gated channel, subfamily Q, member 3
Apom	4	0.28	#N/A	0.02	apolipoprotein M
Pcdha7-g	3.98	0.523	#N/A	0	-
Spp1	3.93	4.09e-07	3.69e-05	104.348	secreted phosphoprotein 1
Mettl21e	3.91	6.16e-05	0.00262	0.337	methyltransferase like 21E
Eif3j1	3.91	1.3e-05	0.000712	5.509	eukaryotic translation initiation factor 3, subunit J1
Fam205a1	3.84	0.17	#N/A	0.038	predicted gene 12429
Rnu11	3.83	0.122	#N/A	0.612	U11 small nuclear RNA
Gm8013	3.74	0.115	#N/A	0.143	predicted gene 8013
Fam187a	3.71	0.298	#N/A	0.022	family with sequence similarity 187, member A
Htr6	3.71	0.174	#N/A	0.035	5-hydroxytryptamine (serotonin) receptor 6
Gm10789	3.7	0.237	#N/A	0.007	predicted gene 10789
Wnt10a	3.63	0.32	#N/A	0.016	wingless related MMTV integration site 10a
Scn8a	3.63	0.000264	0.00809	0.046	sodium channel, voltage-gated, type VIII, alpha
Vwce	3.63	0.122	#N/A	0.013	von Willebrand factor C and EGF domains
Efcab8	3.62	0.202	#N/A	0.024	EF-hand calcium binding domain 8
Gnb3	3.61	0.173	#N/A	0.029	guanine nucleotide binding protein (G protein), beta 3
Rhox4a	3.59	0.224	#N/A	0.057	reproductive homeobox 4A
Stoml3	3.58	0.2	#N/A	0.034	stomatin (Epb7.2)-like 3
Cacng5	3.55	0.249	#N/A	0.01	calcium channel, voltage-dependent, gamma subunit 5
Htr3a	3.55	0.0499	#N/A	0.056	5-hydroxytryptamine (serotonin) receptor 3A
G6bos	3.52	0.268	#N/A	0.026	G6b opposite strand
Alk	3.5	0.155	#N/A	0.011	anaplastic lymphoma kinase
Sall1	3.46	2.18e-15	9.09e-13	0.363	sal-like 1 (Drosophila)
Pcdha5	3.45	0.167	#N/A	0.014	protocadherin alpha 5
Ndst3	3.44	0.0152	#N/A	0.075	N-deacetylase/N-sulfotransferase (heparan glucosaminyl) 3
Slc25a21	3.43	0.106	#N/A	0.032	solute carrier family 25 (mitochondrial oxodicarboxylate carrier), member 21
Rmrp	3.43	#N/A	#N/A	7.023	RNA component of mitochondrial RNAase P
Snora2b	3.42	0.169	#N/A	0.609	small nucleolar RNA, H/ACA box 2B
Mir6958	3.37	0.576	#N/A	0	microRNA mir-6958
Snord99	3.37	0.576	#N/A	0	small nucleolar RNA, C/D box 99
Gm14484	3.37	0.576	#N/A	0	predicted gene 14484
Xlr5c	3.37	0.576	#N/A	0	X-linked lymphocyte-regulated 5C
AW822252	3.36	0.0848	#N/A	0.073	expressed sequence AW822252
Cldn9	3.35	0.442	#N/A	0.012	claudin 9
Snord15b	3.35	0.136	#N/A	0.907	small nucleolar RNA, C/D box 14B
Gm1995	3.34	0.571	#N/A	0	REX1, RNA exonuclease 1 homolog pseudogene
Lingo2	3.34	0.572	#N/A	0	leucine rich repeat and Ig domain containing 2
Gnat3	3.34	0.444	#N/A	0.015	guanine nucleotide binding protein, alpha transducing 3
Mir7045	3.3	0.372	#N/A	0.285	microRNA mir-7045
Olfr561	3.3	0.577	#N/A	0	olfactory receptor 561
Bsx	3.3	0.374	#N/A	0.02	brain specific homeobox
Gm16497	3.29	0.535	#N/A	0.005	predicted gene 16497
Tm4sf4	3.29	0.376	#N/A	0.01	transmembrane 4 superfamily member 4
Lor	3.29	0.374	#N/A	0.01	loricrin
St6galnac1	3.28	0.455	#N/A	0.007	ST6 (alpha-N-acetyl-neuraminyl-2,3-beta-galactosyl-1,3)-N-acetylgalactosaminide alpha-2,6-sialyltransferase 1
Mir6954	3.28	0.585	#N/A	0	microRNA mir-6954
Mos	3.28	0.377	#N/A	0.011	Moloney sarcoma oncogene
Sult2a4	3.28	0.585	#N/A	0	sulfotransferase family 2A, dehydroepiandrosterone (DHEA)-preferring, member 4
4930432M17Rik	3.27	0.581	#N/A	0	RIKEN cDNA 4930432M17 gene
Bean1	3.27	0.000146	0.00506	0.21	brain expressed, associated with Nedd4, 1
Rag2	3.26	0.583	#N/A	0	recombination activating gene 2
Etnppl	3.26	0.378	#N/A	0.007	ethanolamine phosphate phospholyase
Snord15a	3.26	0.582	#N/A	0	small nucleolar RNA, C/D box 15A
Snord83b	3.25	0.228	#N/A	0.642	small nucleolar RNA, C/D box 83B
Hrasls5	3.25	0.459	#N/A	0.014	HRAS-like suppressor family, member 5
Il2	3.25	0.505	#N/A	0	interleukin 2
Tnni1	3.24	0.117	#N/A	0.625	troponin I, skeletal, slow 1
Taar4	3.24	0.383	#N/A	0.015	trace amine-associated receptor 4
Prss48	3.24	0.584	#N/A	0	protease, serine 48
Acot5	3.23	0.586	#N/A	0	acyl-CoA thioesterase 5
A330040F15Rik	3.23	0.46	#N/A	0.016	RIKEN cDNA A330040F15 gene
B930018H19Rik	3.23	0.0346	#N/A	0.07	RIKEN cDNA B930018H19 gene
Awat1	3.23	0.462	#N/A	0.01	acyl-CoA wax alcohol acyltransferase 1
1110058D11Rik	3.22	0.0446	#N/A	0.236	RIKEN cDNA 1110058D11 gene
Gm6194	3.22	0.329	#N/A	0.011	transmembrane protein 189 pseudogene
Cpne4	3.22	0.327	#N/A	0.005	copine IV
9130409J20Rik	3.21	0.51	#N/A	0	RIKEN cDNA 9130409J20 gene
Gbx2	3.2	0.388	#N/A	0.008	gastrulation brain homeobox 2
Ifi202b	3.19	0.513	#N/A	0	interferon activated gene 202B
Elovl3	3.19	0.513	#N/A	0.315	elongation of very long chain fatty acids (FEN1/Elo2, SUR4/Elo3, yeast)-like 3
Scn9a	3.19	0.228	#N/A	0.005	sodium channel, voltage-gated, type IX, alpha
Wnt9b	3.18	0.0341	#N/A	0.037	wingless-type MMTV integration site 9B
Btbd17	3.18	0.237	#N/A	0.022	BTB (POZ) domain containing 17
Mir3077	3.18	0.592	#N/A	0	microRNA 3077
Mir8113	3.17	0.392	#N/A	0.133	microRNA mir-8113
4922502D21Rik	3.16	0.519	#N/A	0	RIKEN cDNA 4922502D21 gene
Gm13003	3.15	0.294	#N/A	0.016	predicted gene 13003
Sun3	3.14	0.445	#N/A	0.031	Sad1 and UNC84 domain containing 3
Plg	3.14	0.226	#N/A	0.024	plasminogen
Mir7019	3.13	0.599	#N/A	0	microRNA mir-7019
2010308F09Rik	3.13	0.599	#N/A	0	RIKEN cDNA 2010308F09 gene
4933407L21Rik	3.12	0.601	#N/A	0	RIKEN cDNA 4933407L21 gene
4930525D18Rik	3.12	0.601	#N/A	0	RIKEN cDNA 4930525D18 gene
Fam229a	3.11	0.368	#N/A	0.062	family with sequence similarity 229, member A
4933422A05Rik	3.11	0.368	#N/A	0.025	RIKEN cDNA 4933422A05 gene
4930459C07Rik	3.1	0.48	#N/A	0.013	RIKEN cDNA 4930459C07 gene
Pp2d1	3.1	0.316	#N/A	0.013	protein phosphatase 2C-like domain containing 1
Doc2b	3.09	0.00416	0.0582	0.637	double C2, beta
Pcdha12	3.09	0.0819	#N/A	0.063	protocadherin alpha 12
Mir5623	3.09	0.605	#N/A	0	microRNA mir-5623
Hoxa9	3.09	0.605	#N/A	0	homeobox A9
Ush2a	3.08	0.142	#N/A	0.005	Usher syndrome 2A (autosomal recessive, mild)
Atp1a4	3.07	0.172	#N/A	0.02	ATPase, Na+/K+ transporting, alpha 4 polypeptide
Hist1h2ae	3.07	0.384	#N/A	0.067	histone cluster 1, H2ae
Rnf151	3.07	0.328	#N/A	0.027	ring finger protein 151
Il17b	3.07	0.277	#N/A	0.05	interleukin 17B
Gm7538	3.07	0.384	#N/A	0.021	predicted gene 7538
Lrrtm1	3.07	0.327	#N/A	0.013	leucine rich repeat transmembrane neuronal 1
Gm20362	3.07	0.328	#N/A	0.017	predicted gene, 20362
Nps	3.07	0.278	#N/A	0.038	neuropeptide S
Olfr464	3.06	0.607	#N/A	0	olfactory receptor 464
Tmem210	3.06	0.486	#N/A	0.028	transmembrane protein 210
Gpr61	3.05	0.269	#N/A	0.037	G protein-coupled receptor 61
BC055111	3.05	0.28	#N/A	0.018	cDNA sequence BC055111
Hif3a	3.05	0.00512	0.0666	0.898	hypoxia inducible factor 3, alpha subunit
Elavl3	3.03	0.218	#N/A	0.019	ELAV (embryonic lethal, abnormal vision, Drosophila)-like 3 (Hu antigen C)
Stfa1	3.02	0.286	#N/A	0.076	stefin A1
Syt8	3.02	0.0473	#N/A	0.117	synaptotagmin VIII
Wnt8b	3	0.332	#N/A	0.009	wingless related MMTV integration site 8b
Mir7050	3	0.34	#N/A	0.529	microRNA mir-7050
Rhox4b	3	0.572	#N/A	0.02	reproductive homeobox 4B
Kng1	2.99	0.615	#N/A	0	kininogen 1
Usp50	2.99	0.615	#N/A	0	ubiquitin specific peptidase 50
Mir7011	2.99	0.615	#N/A	0	microRNA mir-7011
Creb3l3	2.98	0.183	#N/A	0.036	cAMP responsive element binding protein 3-like 3
Ppp3r2	2.98	0.396	#N/A	0.011	protein phosphatase 3, regulatory subunit B, alpha isoform (calcineurin B, type II)
1700024P16Rik	2.98	0.0182	#N/A	0.083	RIKEN cDNA 1700024P16 gene
1700110K17Rik	2.98	0.386	#N/A	0.051	RIKEN cDNA 1700110K17 gene
4930417O13Rik	2.94	0.122	#N/A	0.091	RIKEN cDNA 4930417O13 gene
Acan	2.93	0.118	#N/A	0.034	aggrecan
Gm9758	2.92	0.529	#N/A	0.062	predicted gene 9758
Amtn	2.92	0.163	#N/A	0.106	amelotin
Slc22a12	2.9	0.0551	#N/A	0.23	solute carrier family 22 (organic anion/cation transporter), member 12
Mthfd2	2.89	9.22e-25	1.15e-21	5.978	methylenetetrahydrofolate dehydrogenase (NAD+ dependent), methenyltetrahydrofolate cyclohydrolase
TrnC	2.87	0.356	#N/A	0.982	tRNA cysteine, mitochondrial
Skor1	2.84	0.295	#N/A	0.022	SKI family transcriptional corepressor 1
Gm2011	2.82	0.245	#N/A	0.164	predicted gene 2011
Vwa5b1	2.82	0.169	#N/A	0.034	von Willebrand factor A domain containing 5B1
Zcchc13	2.82	0.503	#N/A	0.028	zinc finger, CCHC domain containing 13
Stkld1	2.81	0.0355	#N/A	0.097	predicted gene 711
A930002C04Rik	2.8	0.409	#N/A	0.021	RIKEN cDNA A930002C04 gene
Cyp4f14	2.8	0.264	#N/A	0.033	cytochrome P450, family 4, subfamily f, polypeptide 14
Gm10440	2.8	0.292	#N/A	0.024	predicted gene 10440
Atp8b3	2.79	0.13	#N/A	0.027	ATPase, class I, type 8B, member 3
Slc28a1	2.79	0.311	#N/A	0.017	solute carrier family 28 (sodium-coupled nucleoside transporter), member 1
Fam71d	2.78	0.216	#N/A	0.057	family with sequence similarity 71, member D
Gm29811	2.78	0.103	#N/A	0.099	uncharacterized LOC101243624
Gm20878	2.78	0.215	#N/A	0.239	predicted gene, 20878
Gm21586	2.78	0.215	#N/A	0.239	predicted gene, 21586
Mir6240	2.78	0.162	#N/A	0.703	microRNA mir-6240
Chrdl2	2.78	0.344	#N/A	0.035	chordin-like 2
Lilr4b	2.77	8.14e-18	5.31e-15	9.152	glycoprotein 49 A
Gdf7	2.77	0.306	#N/A	0.035	growth differentiation factor 7
Snora78	2.77	0.247	#N/A	0.537	small nucleolar RNA, H/ACA box 7
Apoa2	2.76	0.0849	#N/A	0.259	apolipoprotein A-II
Ccdc154	2.76	0.286	#N/A	0.027	coiled-coil domain containing 154
AI314278	2.76	0.299	#N/A	0.03	expressed sequence AI314278
Mir6991	2.75	0.135	#N/A	1.352	microRNA mir-6991
[truncated: 24,214 more rows]

## Sheet: Marc2_kidney__KO_vs_WT
gene	fold change	p-value	adjusted p-value	control TPM	description
[truncated: 24,475 more rows]

[truncated: 5 more sheets: Marc2_heart__KO_vs_WT, Marc1_WAT__KO_vs_WT, Marc1_lung__KO_vs_WT, Marc1_kidney__KO_vs_WT, Marc1_heart__KO_vs_WT]
