# Supplementary material for: Divergent role of Mitochondrial Amidoxime Reducing Component 1 (MARC1) in human and mouse
Source: PLoS Genet. 2024 Mar 4;20(3):e1011179. doi: 10.1371/journal.pgen.1011179 (PMC10939284; doi:10.1371/journal.pgen.1011179)
Supplement: S1 Appendix — (XLSX) [file pgen.1011179.s020.xlsx]

## Sheet: Fig 2
Fig 2 section B
	Vector	Wild Type	A165T	M187K
#1	0.125459	0.79026	0.387485	1.48488
#2	0.09986	1.1131	0.347653	1.63653
#3	0.104984	1.10058	0.347525	1.21713
Fig 2 section C
	Vector	Wild Type	A165T	M187K
#1	0.027	1.111	1.216	1.345
#2	0.034	1.098	1.485	1.356
#3	0.034	0.953	1.131	1.253
Fig 2 section E
MARC1 protein					MARC2 protein
MARC1 p.165:	A/A	A/T	T/T		MARC1 p.165:	A/A	A/T	T/T
#1	0.651649	0.645289	0.449764		#1	0.751244	0.773633	1.04306
#2	0.690091	0.678441	0.371483		#2	0.835229	0.82237	0.760382
#3	0.958653	1.09324	0.641177		#3	1.1865	1.83745	1.74071
#4	1.40996		0.287683		#4	1.48668		0.519005
#5	1.08069		0.276432		#5	0.690236		0.746781
#6	1.20896		0.351375		#6	1.05011		1.2779
Fig 2 sectionF
MARC1 mRNA					MARC2 mRNA
MARC1 p.165:	A/A	A/T	T/T		MARC1 p.165:	A/A	A/T	T/T
#1	1.14	0.79	0.74		#1	0.69	0.66	1.06
#2	1.24	1.33	0.42		#2	1.43	0.52	0.79
#3	1.59	1.53	0.93		#3	1.76	1.25	0.99
#4	0.33		0.67		#4	0.41		0.73
#5	0.8		1.05		#5	1.05		0.83
#6	0.89		1.5		#6	0.67		0.94

## Sheet: Fig 4A
	Fig 4A - mouse Marc1 RNAseq
Sample ID	Adrenal Gland	Blood	Bone Marrow	Brain Stem	Brown Adipose Tissue	Caecum	Cerebellum	Cerebral Cortex	Cervical Lymph Node	Cochlea	Descending Aorta	Diaphragm	Diaphysis Of Femur	Duodenum	Epididymis	Esophagus	External Ear	Eye	Gastrocnemium muscle	Gonadal Fat Pad	Head Of Femur	Heart	Ileum	Jejunum	Kidney	Large Intestine	Liver	Lung	Mesenteric Fat	Pancreas	Prostate	Sciatic Nerve	Skin	Spleen	Stomach	Subcutaneous Adipose Tissue	Testis	Thymus	Thyroid And Parathyroid Glands	Urinary Bladder	Vena Cava	Vertebrae	Xiphoid Cartilage
#1	0.76	0	0.25	0.64	13.57	0.37	0.09	0	0.12	0.7	10.94	2.14	0.78	4.26	0.61	0.22	0.33	0.15	0.36	15	1.04	0	0.56	0.89	0.56	0.05	259.59	0.3	15.16	0	0.04	7.44	0.95	0.05	0.08	12.33	0.1	1.53	0.3	0	3.56	7.55	1.56
#2	2.76	0	0.16	0.14	10.43	0.35	0.24	0.1	0.42	0.65	8.18	2.18	1.1	0.13	0.64	0.05	0.85	0.63	0.45	10.09	0.86	0	0.54	0.57	1.28	0.06	283.12	0.23	6.39	0.02	0.13	0.33	1.09	0	0.13	8.37	0.1	1.81	0.36	0.05	1.3	2.03	8.45
#3	9.63	0.41	0.17	0.25	5.71	0.6	0.1	0.08	0.07	0.23	4.68	1.62	1.04	1.11	0.15	0.41	0.34	0.73	0.32	24.6	0.16	0.08	0.9	0.68	0.67	0	261.53	0.28	15.71	0.03	0.11	0.12	0.31	0	0.32	10.61	0.34	1.94	0.35	0	1.05	3.92	3.54
#4	1.84	0.04	0.32	0.24	6.2	0.17	0.1	0.1	0.35	1.36	6.06	3.32	0.59		0.15	0.18	0.51	0.55	0.39	10.3	0.72	0	0.43	0.69	0.86	0	285.54	0.24	8.32		0.05	6.9	0.75	0.05	0.09	4.15	0	1.39	0.18	0.06	2.91	2.61	3.82
#5	2.01	0.04	0.4	0.27	12.95	0.69	0.09	0.19	0.15	0.7	7.21	2.03	0.8		0.25			0.56	0.33	25.38	0.56	0	0.61	0.48	0.45	0.1	283.8	0.18	7.48		0.14	5.08		0.05	0.13	6.63	0.22	2.23	0.23	0	3.13
#6		0	0.27		10.28	0.64	0.09	0.09	0.16		10.67	1.47	1.62					0.48	0.34	10.19	0.64	0.04	0.84	0.52	1.29	0.52	270.72	0.44	7.12					0		11.04	0.15	1.69	0.45	0	4.09
#7																					1.09				1.09				3.08							10.06
#8																					0.89				0.64				30.03							22.12
#9																					0.65				0.94				14.06							6.15
#10																					0				0.81				17.57							6.39
#11																									0.56				2.66							2.36
#12																									1.28				6.93
#13																									0.67				0.75
#14																									0.65				0.37
#15																									0.74				0.42
#16																									0.47
#17																									0.79
#18																									0.79
#19																									1.1
#20																									1.13

## Sheet: Fig 4B
	Fig 4B - mouse Marc2 RNAseq
Sample ID	Adrenal Gland	Blood	Bone Marrow	Brain Stem	Brown Adipose Tissue	Caecum	Cerebellum	Cerebral Cortex	Cervical Lymph Node	Cochlea	Descending Aorta	Diaphragm	Diaphysis Of Femur	Duodenum	Epididymis	Esophagus	External Ear	Eye	Gastrocnemium muscle	Gonadal Fat Pad	Head Of Femur	Heart	Ileum	Jejunum	Kidney	Large Intestine	Liver	Lung	Mesenteric Fat	Pancreas	Prostate	Sciatic Nerve	Skin	Spleen	Stomach	Subcutaneous Adipose Tissue	Testis	Thymus	Thyroid And Parathyroid Glands	Urinary Bladder	Vena Cava	Vertebrae	Xiphoid Cartilage
#1	348.42	4.82	54.21	37.06	114.77	114.54	71.21	89.48	94.26	116.41	167.85	82.18	71.24	990.74	212.09	87.95	149.34	50.54	43.27	250.98	74.27	35.04	209.43	917.95	368.78	114.24	523.95	119.8	179.05	27.15	296.67	233.36	106.72	87.53	60.62	197.96	34.53	97.24	117.03	66.32	148.83	148.71	125.24
#2	178.47	4.68	53.46	37.3	157.21	107.39	60.14	85.9	72.2	103.24	140.84	81.1	80.09	306.74	226.92	88.97	154.33	54.56	67.53	324.94	75.03	44.95	497.32	773.04	390.09	92.46	518.11	116.14	147.47	28.6	257.16	226.35	109.72	95.1	72.44	170.56	29.92	95.83	121.53	97.17	95.32	86.41	172.76
#3	273.59	10.24	38.51	23.92	131.52	105.52	39.7	87.73	79.53	98.16	139.71	69.48	77.67	729.59	226.73	94.66	167.39	54.97	71.49	277.47	82.74	32.65	902.88	663	362.46	104.56	503.46	128.72	176.46	27.39	295.93	245.94	119.39	88.24	65.37	189.26	16.17	85.52	99.88	98.1	119.57	92.84	114.51
#4	210.23	9.75	40.77	58.2	201.11	102.68	69.96	88.8	66.58	116.34	152.06	71.33	76.49	550.6	230.49	86.81	169.49	48.08	61.65	259.93	77.93	28.51	240.18	683.27	405.14	100.42	479.12	75.67	224.63		276.68	228.36	114.3	70.3	52.7	166.04	39.15	96.7	110.94	97.14	132.3	98.6	158.2
#5	219.22	11.25	44.7	64.47	146.56	111.43	66.9	57.55	96.98	100.54	155.1	71.94	67.72		207.46			52.72	79.36	283.84	71.67	31.01	220.6	354.14	449.68	113.13	474.3	115.46	153.16		322.82	225.46		90.27	60.78	179.85	35.2	94.71	109.86	97.96	89.36
#6		12.4	42.05		182.76	120.91	39.34	92.68	89.14		189.04	77.74	66.76					61.49	71.48	260.12	59.97	53.34	263.2	571.68	388.23	153.44	520.29	126.91	164.79					82.54		208.29	35.83	99.26	130.51	96.08	162.19
#7					197.33															235.75	64.65				347.17		477.2		121.76							214.25
#8					92.1															252	60.54				406.77		530.44		185.16							221.11
#9					164.87															318.08	53.44				349.16		517.55		180.16							189.17
#10					172.46
#11					158.46
#12					135.86
#13					159.33
#14					146.63

## Sheet: Fig 5C
Fig 5C (RT-PCR)
	wt	Marc1+/-	Marc1-/-
#1	1.38	0.76	0
#2	1.12	0.59	0
#3	1.22	0.7	0
#4	1.07	0.44	0
#5	0.97	0.65	0
#6	0.96	0.62	0
#7	0.89	0.9	0
#8	0.83	0.57	0
#9	1.15	0.55	0.04
#10	0.78	0.43	0
#11	0.8	0.55	0

## Sheet: Fig 6
Fig 6A (body weight)
	WT										Marc1-/-
Mouse ID:	#1	#2	#3	#4	#5	#6	#7	#8	#9	#10	#1	#2	#3	#4	#5	#6	#7	#8	#9	#10	#11	#12	#13	#14
Time (Weeks)
0	27.6	29.8	26.7	32.6	32.8	31	31	28.8	29.2	32.3	29.7	27.6	31.5	32.5	32.9	28.1	28.9	32.7	28.4	29	28.7	28.4	28.3	26.7
2	29.3	38.7	28.8	39.1	38.8	35.1	35.6	30.5	34.7	39.8	30.5	31.6	38.3	37.3	43	30.3	31.9	39.2	31.1	30	30.7	32.6	29.3	28.8
4	31.1	45	33.7	44.6	45.9	39.1	39.6	31.1	40.3	45.7	34.4	36.2	45.5	44.3	50.3	35.6	34.4	43.6	37.9	33.7	31.9	35.4	30	32.5
6	31.1	48.4	37.2	45.6	47.9	44	40.7	35.6	41.8	48.4	33.2	36.8	48.6	42.1	52.8	37	33.5	43.8	42.5	36.1	29.9	30.4	30.6	31.3
8	33.7	52.4	40	47	49.4	45	40.3	39.1	44	52.6	37.6	38.8	52.3	43.4	54.2	41.5	35.5	45.8	44.1	38	33.4	31.9	31.1	36.9
10	38.9	54.3	42.4	47.5	49.4	46.6	41	40.2	46.3	54.8	42.9	39.5	54.9	45.2	55.1	43	37.2	46.7	45.2	40.3	38.4	36.2	36.9	38.9
12	42.7	57.6	46.6	48.5	51.3	48.8	41.1	43.4	49.1	57.8	46.2	40.8	57.5	45.3	57.9	47.1	38.6	48.8	46.3	41.4	42.2	40.2	42.3	42.4
14	41.8	58.9	47.4	50.1	51.1	49.3	42.5	44	49.2	55.8	43.7	41.3	59.1	45.4	58.7	47.7	38.3	52.4	48.8	43.6	36.4	40.6	45.5	45.9
16	44.2	61.2	48.4	48.7	54.8	52.5	44.7	47.9	51.3	58.9	48.1	42.5	60.5	47.9	60.3	50.7	40.2	53.4	50.2	51.8	39.2	42.4	46.5	48
18	45	64	54.3	51.8	56.7	52.7	43.1	49.2	49.7	59.3	54	43.8	62.4	48.1	62.2	53.1	42.8	57	49.5	47.3	41.4	45.6	48.4	49.5
20	47.9	66	55.6	53	56.4	54.6	41.3	50.1	50.1	60.6	56.1	43.6	64.8	47.7	63.6	54.3	43.8	58.8	50	46.7	47.2	47.9	50	52.5
22	46.2	68	dead	53.1	57.1	56.3	40.9	53	54	61.3	57	45.2	68.4	50.8	65.6	56.1	43.3	59	52.8	49.4	47.7	49.7	52	51.9
24	47.9	67.7		55.6	58.5	56.3	42.8	54.9	54.8	61.7	57.7	45.4	69.1	50.9	66.2	57.7	45	58.1	53.7	50.5	47	49.6	53.7	52
26	50.4	70.9		54.8	59.6	56.7	52.2	58.2	56.1	60.9	60.4	46.7	70.2	52.9	67.1	58	46.4	58.2	54.2	50.9	51	49.5	52.1	52.2
28	48.9	74.8		55.7	60.1	57.5	49	59.9	58	63.1	61.6	48.6	72.4	55.7	68.1	59.2	48.2	57.9	56.1	52.6	53.3	51.4	53.3	55.6
30	51.1	76.2		56.8	63.6	60.5	50.7	61.1	60.8	64.6	62	51.3	74.6	56.7	68.4	60.5	50	60.1	56.6	53.5	55.1	53.2	54.4	58.8
32	52.4	76.8		60.8	63.4	61.1	51.2	62	62.6	68.4	65	49.7	75.8	56.8	71.1	61.5	51.4	61.8	56.2	53.1	54.4	54.5	54.3	60.3
34	52.5	77.4		59	63.5	60.7	51.7	60.9	62	68.9	64.2	48.4	75.9	57.3	72.1	61.7	50.7	62	55.8	52.7	52.8	54.5	54.1	59.5
35	51.7	79.2		55.2	62.3	60.5	51.6	59.4	62	68.2	62.8	48.5	76.4	57.6	72.3	62.1	50.4	62.4	55.5	53.5	52.6	53.6	53.9	60
Fig 6B (body composition)
	WT										Marc1 -/-
Mouse ID:	#1	#2	#3	#4	#5	#6	#7	#8	#9	#10	#1	#2	#3	#4	#5	#6	#7	#8	#9	#10	#11	#12	#13	#14
Lean Mass (%)	65.01	54.85	52.23	56.27	60.4	60.82	65.34	63.74	57.98	56.28	62.36	60.27	55.48	61.21	62.61	60.87	60.56	57.46	63.75	62.91	60.97	61.92	63.81	63.88
Fat Mass (%)	18.53	32.19	32.3	28.59	25.19	22.58	17.87	19.7	27.95	29.87	21.03	24.2	32.08	22.44	23.36	29.93	24.1	29	21.58	20.84	20.98	21.37	19.29	20.95
Bone mass (%)	6.44	4.42	5.12	5.02	5.61	6.49	6.69	6.55	5.51	4.85	6.12	5.78	4.81	6.46	4.95	6.21	6.55	5.37	5.69	6.59	6.89	6.85	7.25	6.3
Fig 6C (plasma)
	WT										Marc1 -/-
MouseID:	#1	#2	#3	#4	#5	#6	#7	#8	#9	#10	#1	#2	#3	#4	#5	#6	#7	#8	#9	#10	#11	#12	#13	#14
ALT (U/L)	688	782	Not collected	357	278	177	186	401	404	592	425	655	245	358	742	249	195	549	418	515	136	194	675	493
AST (U/L)	530	630	Not collected	223	175	114	174	418	294	575	279	728	318	379	556	164	252	481	314	391	131	271	516	545
Total cholesterol mg/dL)	234	406	Not collected	297	207	180	212	252	266	327	199	432	313	305	360	231	217	265	337	265	196	248	235	227
LDL-Cholest (mg/dL)	32.7	99.7	Not collected	69	22	16.2	15.8	36	33.9	61.8	19.5	87.3	48.5	41.7	62.9	26.2	19.3	39.9	53.2	29.2	16	29.5	20.4	19.9
Triglycerides (mg/dL)	98	54	Not collected	138	88	65	54	99	38	49	116	112	102	45	105	61	146	57	64	87	151	75	69	60
Fig 6D (liver lipids)
	WT										Marc1 -/-
mouse ID:	#1	#2	#3	#4	#5	#6	#7	#8	#9	#10	#1	#2	#3	#4	#5	#6	#7	#8	#9	#10	#11	#12	#13	#14
Triglycerides (mg/g)	132.11	114.456	Not collected	123.951	171.709	169.858	190.741	185.619	196.509	126.64	170.987	160.155	160.761	175.875	163.251	149.258	152.619	193.861	142.302	161.251	121.81	185.952	164.529	192.044
Total cholest. (mg/g)	29.6985	37.5104	Not collected	48.364	32.7771	41.8735	25.3098	34.1641	30.2909	35.8871	33.8451	48.2928	73.6226	49.4235	43.6535	35.8131	39.0284	27.5996	46.3562	35.6394	22.0631	35.9953	25.8766	36.1406
Free Cholest. (mg/g)	19.7975	18.8781	Not collected	21.0924	13.153	15.9773	11.7726	16.7854	15.2586	20.7402	14.8909	17.0703	18.5737	17.1998	16.248	16.5186	18.4947	14.5296	17.4264	13.0598	12.0652	14.2343	10.3507	12.6221
Cholest. Esters (mg/g)	9.90102	18.6324	Not collected	27.2716	19.6241	25.8962	13.5372	17.3787	15.0323	15.1469	18.9543	31.2225	55.0488	32.2237	27.4055	19.2944	20.5337	13.07	28.9298	22.5796	9.9979	21.761	15.5259	23.5185
Phosholipid C (mg/g)	29.3174	26.7899	Not collected	28.5614	26.981	28.5723	27.4041	25.0731	24.1041	30.1417	24.0304	24.5163	25.3433	24.7674	29.9861	28.0728	31.3727	19.5977	28.1246	24.1614	21.8659	26.9046	20.4002	19.1255
Fig 6E (RT-PCR)
Liver
	WT										Marc1 -/-
mouse ID:	#1	#2	#3	#4	#5	#6	#7	#8	#9	#10	#1	#2	#3	#4	#5	#6	#7	#8	#9	#10	#11	#12	#13	#14
Marc1	1.12	1	Not collected	0.69	1.01	1.28	1.3	1.33	0.96	0.61	0	0	0	0	0	0	0	0	0	0	0	0	0	0
Marc2	0.94	0.9	Not collected	0.76	0.99	1.56	1.11	1.47	0.96	0.64	1.18	0.93	0.81	1.05	0.81	0.93	1.23	0.54	0.86	0.87	1.69	1.88	1.51	1.06
CYB5B	3.25	2.1	Not collected	0.72	1.12	1.71	1.16	1.01	0.4	0.23	3.27	3.5	0.86	3.89	0.74	1.35	0.71	0.47	0.69	0.53	1.07	1.64	0.87	0.98
CYB5R3	1.5	1.33	Not collected	0.5	0.98	0.97	1.13	1.26	0.9	0.83	1	1.14	0.77	1.32	1	0.83	0.7	0.97	1.12	0.83	1.27	1.55	1.01	1.16
ACTA2	1.35	1.24	Not collected	0.83	1.7	0.64	0.98	1.54	0.65	0.67	0.71	1.45	0.74	1.87	1.44	1.18	1.33	1.39	1.09	1.08	1.08	1.13	1.59	1.84
Col1A1	1.22	1.28	Not collected	1.64	1.97	0.21	0.72	0.6	1.04	2.13	0.29	2	1.59	1.33	1.58	0.84	0.3	1.42	1.45	0.61	0.09	0.54	0.4	0.58
TIMP1	1.29	1.49	Not collected	1.35	1.84	0.25	0.63	0.71	1.11	1.71	0.4	1.6	1.73	1.38	1.25	1.01	0.55	1.4	1.28	0.69	0.08	0.76	0.49	0.54
TIMP2	1.02	1.11	Not collected	1.23	1.39	0.59	0.92	0.7	0.96	1.42	0.69	1.33	1.06	0.99	1	0.7	0.6	0.9	0.85	0.65	0.57	0.78	0.61	0.61
eWAT
	WT										Marc1 -/-
mouse ID:	#1	#2	#3	#4	#5	#6	#7	#8	#9	#10	#1	#2	#3	#4	#5	#6	#7	#8	#9	#10	#11	#12	#13	#14
Marc1	1.03	0.81	Not collected	0.32	1.54	1.05	1.08	1.87	1.47	0.8	0	0	0	0	0	0	0.01	0.01	0	0	0	0.02	0	0.03
Marc2	0.71	0.96	Not collected	0.46	1.66	1.27	1.33	1.58	1.15	0.62	0.63	1.04	0.77	0.76	0.69	0.99	0.97	0.59	1.12	0.68	0.93	0.93	1.55	1.12

## Sheet: Fig 7
Fig 7 (liver histology)
	WT										Marc1-/-
Mouse ID:	#1	#2	#3	#4	#5	#6	#7	#8	#9	#10	#1	#2	#3	#4	#5	#6	#7	#8	#9	#10	#11	#12	#13	#14
Lipid droplet area (Fig. 7B)	58.099	48.826	Not collected	64.132	54.892	52.228	66.491	60.847	65.049	43.68	48.166	60.405	54.234	70.674	56.096	55.627	71.13	55.673	48.546	56.015	41.188	58.883	59.312	57.709
CD45 area (Fig. 7C)	2.089	2.469	Not collected	2.147	1.48	0.933	1.16	1.329	0.825	2.291	1.779	2.847	1.877	0.744	1.862	2.546	2.179	2.825	1.813	1.862	1.505	3.315	1.179	1.183
Sirius Red (Fig. 7D)	0.179	0.567	Not collected	0.793	0.23	0.129	0.182	0.216	0.206	1.468	0.074	0.518	0.484	0.22	0.717	0.182	0.126	0.42	0.556	0.584	0.208	0.152	0.187	0.218

## Sheet: Fig 8
Fig. 8
Fig. 8A (lower left - Marc1/Calnexin)
	Marc1 gRNA	Marc2 gRNA	Marc1/2 gRNA	RFP gRNA
#1	0.301766	0.836329	0.257768	0.827605
#2	0.213023	1.08864	0.261032	1.0757
#3	0.287203	0.972241	0.231908	1.09669
Fig. 8A (lower right - Marc2/Calnexin)
	Marc1 gRNA	Marc2 gRNA	Marc1/2 gRNA	RFP gRNA
#1	1.45821	0.35588	0.527203	1.01632
#2	0.839954	0.550601	0.45561	1.23073
#3	1.18609	0.579803	0.487584	1.00916
Fig. 8B
	No cells	No BAO	RFG gRNA	Marc1 gRNA	Marc2 gRNA	Marc1/2 gRNA
#1	0	0	1.778	2.303	0.843	0.484
#2	0	0	2.545	2.78	0.978	0.544

## Sheet: S4_Fig
S4_Fig (HepG2)
S4_Fig section B ( Marc1/Calnexin protein)
	EV	WT	A165T	M187K
#1	0.003054	1.03573	0.061265	0.540673
#2	0.004646	0.956795	0.040422	0.81837
#3	0.004559	1.00747	0.038191	0.70629
S4_Fig section C ( Marc1 RT-PCR)
	EV	WT	A165T	M187K
#1	0.008844	1.04965	0.708019	0.768437
#2	0.008181	0.898411	0.917562	0.882756
#3	0.007744	1.05194	0.723412	0.858485

## Sheet: S6_Fig
S6_Fig section B
MARC1/Calnexin (AU)	EV	WT MRAC1	MARC1 p.165T
DMSO only	0.000545	0.836517	0.271917
MG-132	0.013192	0.935675	0.345387
Chloroquine	0.015109	0.502179	0.252133
S6_Fig section D
Upper panel (MARC1 WT)
Time (h)	DMSO	CHX	CHX+MG132	CHX+Chloroquine
0	1	1	1	1
3	0.927065	0.691621	0.963326	0.967048
6	0.668785	0.444337	0.75103	0.692214
9	0.60161	0.355432	0.568335	0.545375
Lower panel (MARC1 A165T))
Time (h)	DMSO	CHX	CHX+MG132	CHX+Chloroquine
0	1	1	1	1
3	1.04787	0.571308	0.749021	0.428737
6	1.08096	0.445027	0.468941	0.34583
9	1.05929	0.373958	0.44957	0.29802

## Sheet: S7_Fig
S7_Fig section A (body weights)
Mouse ID:	#1	#2	#3	#4	#5	#6	#7	#8	#9	#10	#11	#1	#2	#3	#4	#5	#6	#7	#8	#9	#10
Time (Weeks)	Wild type											Marc1-/-
0	32.7	33.6	28.8	28.7	27.7	27.2	27.1	30.5	30.7	34.4	25.4	32.1	27.8	24.9	31.2	32.4	27.5	32.7	24.3	25.8	30.2
2	34.9	32.1	29.2	29	25.7	25.4	27.9	29.9	27.4	34	24.1	32.4	27.1	23.5	37.4	31.4	27.4	31.8	22.9	25.8	33
4	32.6	31.1	26.5	26.5	26	24.9	25.9	27.3	23.4	30	24.1	31	28.1	23.8	38.3	31.5	26.9	31	22.8	26.1	29.5
6	30.9	31.1	25.9	26	26.7	24.5	26.5	27	22.2	27.8	24.5	30.9	30.6	24.6	35.6	29.3	26.3	29.5	23.9	26.5	28.9
8	30.5	32.2	26.7	26.3	28.2	25.7	28.2	27.9	22.3	25.2	24.4	31.7	30.7	24.6	35.3	28.6	24.4	28	23.8	26.3	28.4
10	30.3	31.9	26.7	26.3	28	26.7	27.8	27.8	25.2	28.2	24.5	30	31.4	25.4	34.2	32	26.7	31	24.3	25.9	28.6
12	30.8	34.4	27.6	27.5	29.1	27.4	29.4	28.3	25.6	30.5	24.8	30.9	33.9	25.1	36.5	33	27.7	33.2	24.7	27.8	30.7
14	33.7	34.7	29.4	29.4	30.2	28.2	31.3	30	28.7	30.8	28	32.1	35.1	26.6	37.1	34.5	29.2	34.8	26.3	28.6	33.3
16	34.3	34.1	28.6	29.6	29.4	28	30.3	28.7	29.2	30.9	28.3	32.2	36	26.7	36.9	33.6	29.2	34.7	26.4	27.9	31.4
18	33.7	33.7	29.7	29	30.6	28.5	31.4	29.8	29.1	32.1	28.7	33.8	35.5	26.9	37	35.4	30.4	37	26.5	28.5	33.4
S7_Fig section B (body composition)
Mouse ID:	#1	#2	#3	#4	#5	#6	#7	#8	#9	#10	#11	#1	#2	#3	#4	#5	#6	#7	#8	#9	#10
	Wild type											Marc1-/-
Lean Mass (%)	23.83	17.28	11.68	15.99	11.53	9.986	13.09	15.51	10.9	18.41	17.89	18.19	21.17	11.85	31.57	17.78	15.42	18.54	14.07	19.19	14.03
Fat Mass (%)	54.134	60.2121	65.0907	60.337	64.1577	64.6026	64.093	59.8825	66.5391	58.1403	57.279	57.4063	61.171	61.965	48.8108	62.9503	61.9592	59.3292	60.845	66.8662	54.8636
Bone mass (%)	7.03	7.18	9.11	8.58	8.7	9.31	8.61	8.78	10.32	8.19	8.21	7.98	7	8.72	6.61	8.46	8.4	8.05	not measured	8.65	7.49
S7_Fig section C (plasma)
Mouse ID:	#1	#2	#3	#4	#5	#6	#7	#8	#9	#10	#11	#1	#2	#3	#4	#5	#6	#7	#8	#9	#10
	Wild type											Marc1-/-
ALT (U/L)	280	276	180	206	284	218	187	257	228	229	256	214	440	328	170	240	195	361	388	408	469
AST (U/L)	194	279	158	192	212	159	147	223	222	162	191	177	258	268	172	160	153	176	311	262	257
Total cholesterol mg/dL)	166	134	83	91	80	98	92	62	78	90	97	155	131	75	179	145	89	148	73	84	111
LDL-Cholest (mg/dL)	45.3	35.8	15.2	26.5	15.5	23.6	18.6	11.4	21.8	22.1	26	39.6	34.8	11.6	38.4	29.3	12.8	33.3	14.7	16.8	23.6
Triglycerides (mg/dL)	119	76	54	55	82	149	83	115	62	128	81	79	86	62	109	208	167	114	69	48	46
S7_Fig section D (body weight)
Mouse ID:	#1	#2	#3	#4	#5	#6	#7	#8	#9	#10	#11	#1	#2	#3	#4	#5	#6	#7	#8	#9	#10
	Wild type											Marc1-/-
Triglycerides (mg/g)	161.077	140.916	108.878	144.651	143.796	124.881	122.358	126.964	129.512	131.147	152.204	137.488	145.954	93.897	134.774	129.578	99.1343	175.444	105.251	78.1604	120.888
Total cholest. (mg/g)	40.9024	38.9088	28.6362	41.022	27.9584	37.1146	26.3009	25.3867	23.2707	31.9085	35.2947	44.3854	51.3458	38.5044	58.5369	38.5841	23.0969	38.0202	20.3942	32.2617	40.2189
Free Cholest. (mg/g)	22.5338	20.7169	14.2304	19.4828	13.8963	18.6514	13.0598	12.49	11.9616	17.0547	18.5815	24.3933	25.9538	17.8822	32.6086	19.3429	11.9901	21.0614	9.94795	14.9504	19.3429
Cholest. Esters (mg/g)	18.3686	18.1919	14.4058	21.5392	14.0621	18.4632	13.2411	12.8967	11.309	14.8538	16.7132	19.9921	25.3921	20.6222	25.9283	19.2412	11.1068	16.9589	10.4463	17.3113	20.8759
Phosholipid C (mg/g)	28.6924	24.8138	11.8815	22.1443	17.7007	16.9365	13.4045	14.1033	13.7894	17.163	21.0362	28.3457	29.8661	14.4472	37.9399	20.6922	13.6256	27.8189	14.2179	15.1514	21.5848
S7_Fig section E (RT-PCR)
Liver
Mouse ID:	#1	#2	#3	#4	#5	#6	#7	#8	#9	#10	#11	#1	#2	#3	#4	#5	#6	#7	#8	#9	#10
	Wild type											Marc1-/-
Marc1	1.04	1.43	1.17	0.74	0.33	0.39	0.88	1.08	1.24	3.06	1.67	0	0	0	0	0	0	0	0	0.13	0
Marc2	1.8	0.79	0.69	1.01	0.9	1.56	0.81	0.82	0.64	1.85	0.92	1.03	1.02	1.48	1.05	2.11	0.9	0.91	1.83	1.34	0.92
CYB5B	1.38	2.26	1.21	0.59	0.6	1.15	1.3	1.94	0.57	1.03	0.44	4.51	0.88	1.16	1.95	2.58	1.11	1.09	0.44	1.08	1.04
CYB5R3	1.3	2.35	1.63	0.35	0.19	0.27	0.74	1.17	1.68	2.98	2.66	2.46	2.75	1.07	1.75	0.96	2.44	0.71	0.19	3.85	2.35
ACTA2	1.58	0.79	0.56	0.9	0.76	1.47	1.07	1.45	0.86	0.7	1.54	0.81	0.97	0.58	1.03	1.42	0.45	0.74	2.07	0.7	0.96
Col1A1	0.71	1.54	1.43	0.54	0.84	1.05	0.33	0.48	2.68	1.03	3.04	0.67	3.04	1.02	1.9	0.53	1.36	0.43	1.75	1.26	1.39
TIMP1	1.84	0.58	0.49	1.03	1.3	1.47	0.75	1	0.73	1.61	1.09	0.7	0.45	1.74	0.85	1.29	0.27	1.05	1.55	0.55	0.67
TIMP2	0.83	0.76	1.16	0.74	0.73	1.05	0.67	0.89	1.48	1.59	1.73	0.78	0.86	0.58	1.08	0.41	0.78	0.49	1.11	0.9	0.82
S7_Fig section E (RT-PCR)
eWAT
Mouse ID:	#1	#2	#3	#4	#5	#6	#7	#8	#9	#10	#11	#1	#2	#3	#4	#5	#6	#7	#8	#9	#10
	Wild type											Marc1-/-
Marc1	1.39	1.2	1.06	0.85	1.05	0.9	0.99	1.36	0.82	0.42	1.51	0	0	0	0.03	0.01	0	0	0	0	0
Marc2	0.71	0.88	0.65	0.98	1.16	2.34	1.19	1.16	0.69	0.86	1.11	0.85	0.74	1.25	1.17	0.99	1.38	0.73	1.37	0.98	0.99

[truncated: 5 more sheets: S8_Fig, S9_Fig, S10_Fig, S5_Table, S6_Table]
